# Supplementary material for: A transcription factor atlas of stem cell fate in planarians
Source: Cell Rep. Author manuscript; Available in PMC 2024 Jul 9. (PMC11232438; doi:10.1016/j.celrep.2024.113843)
Supplement: 2 [file NIHMS1980910-supplement-2.xlsx]

## Sheet: Sheet1
Supplementary Table 1, related to Figures 1-7. Names of all genes used in this study
All gene names are as written exactly in figures or from literature (whether from "label in this study" column, or "as named in reference studies" column)
Figure	Panel	Label in this study	Contig	Reference studies
1	B	PLOD1	dd_Smed_v6_3457_0_1	Fincher, 2018
1	B	six1/2-1	dd_Smed_v6_15436_0_1	Lapan, 2012
1	B	NKX2-4	dd_Smed_v6_6729_0_1	N/A
1	B	foxA	dd_Smed_v6_10718_0_1	Adler, 2014
1	C	soxP-3	dd_Smed_v6_5942_0_1	Wagner, 2012
1	C	ski-3	dd_Smed_v6_10394_0_1	Molinaro, 2016
1	C	ovo	dd_Smed_v6_48430_0_1	Lapan, 2012
1	C	POU2/3	dd_Smed_v6_8234_0_1	Scimone, 2011
1	C	PLOD1	dd_Smed_v6_3457_0_1	Fincher, 2018
1	C	gata4/5/6-1	dd_Smed_v6_4075_0_1	Wagner, 2011
1	C	RREB1	dd_Smed_v6_13753_0_1
1	C	NKX2-4	dd_Smed_v6_6729_0_1	N/A
1	C	RREB2	dd_Smed_v6_10103_0_1
1	C	foxA	dd_Smed_v6_10718_0_1	Adler, 2014
1	D	prox-1	dd_Smed_v6_13772_0_1
1	D	hnf4	dd_Smed_v6_1694_0_1	Wagner, 2011
1	D	gata4/5/6-1	dd_Smed_v6_4075_0_1	Wagner, 2011
1	D	nkx2.2	dd_Smed_v6_2716_0_1	Forsthoefel, 2012
1	D	soxP-3	dd_Smed_v6_5942_0_1	Wagner, 2012
1	D	p53	dd_Smed_v6_5563_0_1	Pearson, 2010; van Wolfswinkel, 2014
1	D	zfp-1	dd_Smed_v6_8720_0_1	Wagner 2012; van Wolksinkel, 2014
1	D	sall	dd_Smed_v6_14176_0_1	Scimone, 2011
1	D	POU2/3	dd_Smed_v6_8234_0_1	Scimone, 2011
1	D	six1/2-2	dd_Smed_v6_9774_0_1	Scimone, 2011
1	D	IRX1	dd_Smed_v6_14656_0_1	N/A
1	D	GCM2	dd_Smed_v6_7752_0_1	N/A
1	D	NKX2-4	dd_Smed_v6_6729_0_1	N/A
1	D	ASCL4	dd_Smed_v6_1854_0_1	Fincher, 2018
1	D	fer3l-2	dd_Smed_v6_10868_0_1	Cowles, 2013
1	D	myoD	dd_Smed_v6_12634_0_1	Cowles, 2013; Scimone, 2017
1	D	lbx	dd_Smed_v6_31435_0_1	Scimone, 2017
1	D	foxF-1	dd_Smed_v6_6910_0_1	Scimone, 2018
1	D	soxP-5	dd_Smed_v6_9050_0_1	Scimone, 2020
1	D	sp6-9	dd_Smed_v6_17385_0_1	Lapan, 2011
1	D	dlx	dd_Smed_v6_19040_0_1	Lapan, 2011
1	D	eya	dd_Smed_v6_11372_0_1	Lapan, 2011; Scimone, 2011
1	D	six1/2-1	dd_Smed_v6_15436_0_1	Lapan, 2012
1	D	ovo	dd_Smed_v6_48430_0_1	Lapan, 2012
1	D	foxQ/D	dd_Smed_v6_50245_0_1	Lapan, 2012; Pascual-Carreras, 2021
1	D	otxA	dd_Smed_v6_14633_0_1	Umesono, 1999; Lapan, 2011
1	D	nkx6-like	dd_Smed_v6_11198_0_1
1	D	tcf1	dd_Smed_v6_13056_0_1	Brown, 2018
1	D	nkx2-like	dd_Smed_v6_13898_0_1
1	D	pou4l-1	dd_Smed_v6_15555_0_1	Cowles, 2014
1	D	neuroD-1	dd_Smed_v6_21717_0_1	Cowles, 2013
1	F	six1/2-1	dd_Smed_v6_15436_0_1	Lapan, 2012
1	G	gata4/5/6-1	dd_Smed_v6_4075_0_1	Wagner, 2011
1	G	dd3550	dd_Smed_v6_3550_0_1
1	G	dd1144	dd_Smed_v6_1144_0_1
1	G	col4-3	dd_Smed_v6_2337_0_1	Cote, 2019
1	G	ets-1	dd_Smed_v6_2092_0_1	He, 2017
1	G	prog-2	dd_Smed_v6_69_0_1
1	G	Post-2a	dd_Smed_v6_16021_0_1	Stuckemann, 2017
1	G	POU2/3	dd_Smed_v6_8234_0_1	Scimone, 2011
1	G	RREB1	dd_Smed_v6_13753_0_1
1	G	synapsin	dd_Smed_v6_3135_0_1
1	G	ChAT	dd_Smed_v6_6208_0_1	Nishimura, 2010
1	G	foxA	dd_Smed_v6_10718_0_1	Adler, 2014
1	G	dmd-1	dd_Smed_v6_5300_1_1	Chong, 2013
1	G	six1/2-1	dd_Smed_v6_15436_0_1	Lapan, 2012
2	C	myoD	dd_Smed_v6_12634_0_1	Cowles, 2013; Scimone, 2017
2	C	nkx1-1	dd_Smed_v6_19327_0_1	Scimone, 2017
2	C	foxF-1	dd_Smed_v6_6910_0_1	Scimone, 2018
2	C	nk4	dd_Smed_v6_25344_0_1	Scimone, 2018
2	C	gata4/5/6-3	dd_Smed_v6_8208_0_1	Scimone, 2018
2	C	gata4/5/6-2	dd_Smed_v6_9910_0_1	Scimone, 2018
2	C	twist	dd_Smed_v6_17951_0_1	Cowles, 2013
2	C	PAX2B (dd14362)	dd_Smed_v6_14362_0_1
2	C	zfp-1	dd_Smed_v6_8720_0_1	Wagner 2012; van Wolksinkel, 2014
2	C	ets-1	dd_Smed_v6_2092_0_1	He, 2017
2	D	zicA	dd_Smed_v6_22585_0_1	Vogg, 2014; Vasquez-Doorman, 2014
2	D	dmd-3	dd_Smed_v6_13283_0_1
2	D	musculin	dd_Smed_v6_16070_0_1	Cowles, 2013
2	D	sim	dd_Smed_v6_17731_0_1	Cowles, 2013
2	D	atoh8-2	dd_Smed_v6_9899_0_1
2	D	ap2	dd_Smed_v6_15104_0_1	Wenemoser, 2012
2	D	twist	dd_Smed_v6_17951_0_1	Cowles, 2013
2	D	dd13474	dd_Smed_v6_13474_0_1
2	D	foxC1	dd_Smed_v6_16297_0_1
2	D	foxC2	dd_Smed_v6_18389_0_1
2	D	coe	dd_Smed_v6_9893_0_1
2	D	egr-3	dd_Smed_v6_12410_0_1
2	D	egr-1	dd_Smed_v6_7731_0_1
2	D	lbx	dd_Smed_v6_31435_0_1	Scimone, 2017
2	D	myoD	dd_Smed_v6_12634_0_1	Cowles, 2013; Scimone, 2017
2	D	nk4 (cont 2)	dd_Smed_v6_25344_0_1
2	D	nk4 (cont 1)	dd_Smed_v6_9259_0_1
2	D	nkx6-2	dd_Smed_v6_12873_0_1
2	D	hesl-3	dd_Smed_v6_22479_0_1
2	D	hesl-2	dd_Smed_v6_17332_0_1
2	E	pitx	dd_Smed_v6_15253_0_1
2	E	dd10673	dd_Smed_v6_16073_0_1
2	E	Tbx20 (dd19890)	dd_Smed_v6_19890_0_1
2	E	gata4/5/6-2	dd_Smed_v6_9910_0_1	Scimone, 2018
2	E	fer3l-2	dd_Smed_v6_10868_0_1	Cowles, 2013
2	E	nkx6-2	dd_Smed_v6_12873_0_1
2	E	myoD	dd_Smed_v6_12634_0_1	Cowles, 2013; Scimone, 2017
2	E	lbx	dd_Smed_v6_31435_0_1	Scimone, 2017
2	E	snail	dd_Smed_v6_10216_0_1	Scimone, 2014
2	E	lhx1/5-1	dd_Smed_v6_11521_0_1	Currie, 2013; März, 2013
2	G	bwm-1	dd_Smed_v6_5321_0_1
2	G	myoD	dd_Smed_v6_12634_0_1	Cowles, 2013; Scimone, 2017
2	G	slit	dd_Smed_v6_12111_0_1
2	G	pitx	dd_Smed_v6_15253_0_1
2	G	bmp4	dd_Smed_v6_17402_0_1
2	G	wnt2	dd_Smed_v6_13487_0_1
2	G	nkx1-1	dd_Smed_v6_19327_0_1	Scimone, 2017
2	G	zicA	dd_Smed_v6_22585_0_1	Vogg, 2014; Vasquez-Doorman, 2014
2	G	gata4/5/6-3	dd_Smed_v6_8208_0_1	Scimone, 2018
2	G	gata4/5/6-2	dd_Smed_v6_9910_0_1	Scimone, 2018
2	G	nk4	dd_Smed_v6_25344_0_1
2	G	PTPRD (dd12771)	dd_Smed_v6_12771_0_1
2	G	PAX2b	dd_Smed_v6_14362_0_1
2	G	twist	dd_Smed_v6_17951_0_1	Cowles, 2013
2	G	foxF-1	dd_Smed_v6_6910_0_1	Scimone, 2018
2	G	dd8356	dd_Smed_v6_8356_0_1
2	G	musculin	dd_Smed_v6_16070_0_1	Cowles, 2013
2	J	dd10181	dd_Smed_v6_10181_0_1
2	J	dd1477	dd_Smed_v6_1477_0_1
2	J	dd12472	dd_Smed_v6_12472_0_1
2	J	dd1161	dd_Smed_v6_1161_0_1
2	J	dd4397	dd_Smed_v6_4397_0_1
2	J	dd1477	dd_Smed_v6_1477_0_1
2	J	dd15433	dd_Smed_v6_15433_0_1
2	J	pbgd-1	dd_Smed_v6_626_0_1
3	A	GATA3	dd_Smed_v6_17393_0_1
3	A	fer3l-2	dd_Smed_v6_10868_0_1	Cowles, 2013
3	A	GCM2 (dd7752)	dd_Smed_v6_7752_0_1	N/A
3	A	IRX1	dd_Smed_v6_14656_0_1	N/A
3	A	nkx2-like	dd_Smed_v6_13898_0_1
3	A	nkx6-like	dd_Smed_v6_11198_0_1
3	A	ASCL4	dd_Smed_v6_1854_0_1
3	A	NKX2-4	dd_Smed_v6_6729_0_1	N/A
3	A	ascl-2	dd_Smed_v6_14753_0_1	Cowles, 2013
3	A	ptf-1	dd_Smed_v6_17397_0_1
3	A	fer3l-1	dd_Smed_v6_8096_0_1	Cowles, 2013
3	B	foxA	dd_Smed_v6_10718_0_1	Adler, 2014
3	B	NKX2-4	dd_Smed_v6_6729_0_1	N/A
3	C	foxA	dd_Smed_v6_10718_0_1	Adler, 2014
3	C	NKX2-4	dd_Smed_v6_6729_0_1	N/A
3	D	fer3l-1	dd_Smed_v6_8096_0_1	Cowles, 2013
3	D	ptf-1	dd_Smed_v6_17397_0_1
3	D	fer3l-2	dd_Smed_v6_10868_0_1	Cowles, 2013
3	D	dd2	dd_Smed_v6_2_1_1
3	E	ascl-2	dd_Smed_v6_14753_0_1	Cowles, 2013
3	E	nkx2-like	dd_Smed_v6_13898_0_1
3	E	GCM2 (dd7752)	dd_Smed_v6_7752_0_1	N/A
3	E	ASCL4	dd_Smed_v6_1854_0_1
3	E	nkx6-like	dd_Smed_v6_11198_0_1
3	E	IRX1	dd_Smed_v6_14656_0_1	N/A
3	F	nkx2-like	dd_Smed_v6_13898_0_1
3	F	foxO	dd_Smed_v6_3040_0_1
3	F	ASCL4	dd_Smed_v6_1854_0_1
3	F	NKX2-4	dd_Smed_v6_6729_0_1	N/A
3	F	dd14712	dd_Smed_v6_14712_0_1
3	F	dd17476	dd_Smed_v6_17476_0_1
3	F	dd10320	dd_Smed_v6_10320_0_1
3	F	otxA	dd_Smed_v6_14633_0_1	Umesono, 1999; Lapan, 2011
3	F	fer3l-1	dd_Smed_v6_8096_0_1	Cowles, 2013
3	F	IRX6	dd_Smed_v6_17352_0_1
3	F	dd1032	dd_Smed_v6_1032_0_1
3	F	dd4831	dd_Smed_v6_4831_0_1
3	F	dd5882	dd_Smed_v6_5882_0_1
3	F	dd415	dd_Smed_v6_415_0_1
3	F	RREB1	dd_Smed_v6_13753_0_1
3	F	ptf-1	dd_Smed_v6_17397_0_1
3	F	six1/2-1	dd_Smed_v6_15436_0_1	Lapan, 2012
3	F	foxC1	dd_Smed_v6_16297_0_1
3	F	dd11975	dd_Smed_v6_11975_0_1
3	F	fer3l-2	dd_Smed_v6_10868_0_1	Cowles, 2013
3	G	foxA	dd_Smed_v6_10718_0_1	Adler, 2014
3	G	otxA	dd_Smed_v6_14633_0_1	Umesono, 1999; Lapan, 2011
3	G	fer3l-1	dd_Smed_v6_8096_0_1	Cowles, 2013
3	G	dd10320	dd_Smed_v6_10320_0_1
3	G	IRX6	dd_Smed_v6_17352_0_1
3	G	dd14712	dd_Smed_v6_14712_0_1
3	G	dd17476	dd_Smed_v6_17476_0_1
3	G	NKX2-4	dd_Smed_v6_6729_0_1	N/A
3	G	dd1032	dd_Smed_v6_1032_0_1
3	G	dd10320	dd_Smed_v6_10320_0_1
3	G	nk4	dd_Smed_v6_25344_0_1
3	G	dd13341	dd_Smed_v6_13341_0_1
3	G	GCM2	dd_Smed_v6_7752_0_1	N/A
3	G	IRX1	dd_Smed_v6_14656_0_1	N/A
3	I	foxA	dd_Smed_v6_10718_0_1	Adler, 2014
3	I	fer3l-1	dd_Smed_v6_8096_0_1	Cowles, 2013
3	I	fer3l-2	dd_Smed_v6_10868_0_1	Cowles, 2013
3	I	ptf-1	dd_Smed_v6_17397_0_1
3	I	GATA3	dd_Smed_v6_17393_0_1
3	I	dd2	dd_Smed_v6_2_1_1
3	I	Post-2b	dd_Smed_v6_9061_0_1
3	I	NKX2-4	dd_Smed_v6_6729_0_1	N/A
3	I	nkx2-like	dd_Smed_v6_13898_0_1
3	I	IRX1	dd_Smed_v6_14656_0_1	N/A
3	I	GCM2 (dd7752)	dd_Smed_v6_7752_0_1	N/A
3	I	ASCL4	dd_Smed_v6_1854_0_1
3	I	nkx6-like	dd_Smed_v6_11198_0_1
3	I	ascl-2	dd_Smed_v6_14753_0_1	Cowles, 2013
3	J	glipr1 (dd924)	dd_Smed_v6_924_0_1
3	J	dd10911	dd_Smed_v6_10911_0_1
3	J	RREB2	dd_Smed_v6_10103_0_1
3	J	dd829	dd_Smed_v6_829_0_1
3	J	Post-2b	dd_Smed_v6_9061_0_1
3	J	dd801	dd_Smed_v6_801_0_1
3	J	ASCL4	dd_Smed_v6_1854_0_1
3	J	ascl-2	dd_Smed_v6_14753_0_1	Cowles, 2013
3	J	IRX1	dd_Smed_v6_14656_0_1	N/A
3	J	ZAN6 (dd238)	dd_Smed_v6_238_1_1
3	J	mag-1 (dd769)	dd_Smed_v6_769_0_1
3	J	KCP (dd91)	dd_Smed_v6_91_0_1
3	J	GCM2 (dd7752)	dd_Smed_v6_7752_0_1	N/A
4	A	prox-1	dd_Smed_v6_13772_0_1
4	A	pou4l-1	dd_Smed_v6_15555_0_1	Cowles, 2014
4	A	pax6A	dd_Smed_v6_17726_0_1	Pineda, 2002; Scimone, 2014
4	A	fli-1	dd_Smed_v6_11113_0_1	Scimone, 2014
4	A	nkx6-like	dd_Smed_v6_11198_0_1
4	A	neuroD-1	dd_Smed_v6_21717_0_1	Cowles, 2013
4	A	ski-3	dd_Smed_v6_10394_0_1	Molinaro, 2016
4	A	sp6-9	dd_Smed_v6_17385_0_1	Lapan, 2011
4	A	nkx2-like	dd_Smed_v6_13898_0_1
4	A	soxB	dd_Smed_v6_13215_0_1	Lapan, 2012
4	A	GFI1B (dd14824)	dd_Smed_v6_14824_0_1
4	A	scratch	dd_Smed_v6_18952_0_1
4	B	six1/2-1	dd_Smed_v6_15436_0_1	Lapan, 2012
4	B	ovo	dd_Smed_v6_48430_0_1	Lapan, 2012
4	B	dmd-1	dd_Smed_v6_5300_1_1	Chong, 2013
4	B	ophis	dd_Smed_v6_17134_1_1
4	B	eya	dd_Smed_v6_11372_0_1	Lapan, 2011; Scimone, 2011
4	B	MECOM	dd_Smed_v6_16281_0_1
4	D	otp	dd_Smed_v6_19326_0_1
4	D	elf-1	dd_Smed_v6_14611_0_1	Scimone, 2014
4	D	dd34144	dd_Smed_v6_34144_0_1
4	D	dd48354	dd_Smed_v6_48354_0_1
4	D	dd36433	dd_Smed_v6_36433_0_1
4	D	meis	dd_Smed_v6_7863_0_1	Lapan, 2012
4	D	fli-1	dd_Smed_v6_11113_0_1	Scimone, 2014
4	D	pax6B	dd_Smed_v6_35892_0_1	Pineda, 2002; Scimone, 2014
4	D	LHX2 (dd13343)	dd_Smed_v6_13343_0_1
4	D	ptf-4	dd_Smed_v6_13704_0_1
4	D	ascl-2	dd_Smed_v6_14753_0_1	Cowles, 2013
4	D	lhx2/9	dd_Smed_v6_15144_0_1	Scimone, 2014
4	D	runt-1	dd_Smed_v6_16222_0_1
4	D	Post-2b	dd_Smed_v6_9061_0_1
4	D	Tbx2/3b	dd_Smed_v6_17143_0_1
4	D	nkx2-like	dd_Smed_v6_13898_0_1
4	D	spp-18	dd_Smed_v6_584_0_1
4	D	Post-2b	dd_Smed_v6_9061_0_1
4	D	fli-1	dd_Smed_v6_11113_0_1	Scimone, 2014
4	D	npy-4	dd_Smed_v6_1746_0_1
4	D	HOXB7	dd_Smed_v6_22524_0_1
4	D	pitx	dd_Smed_v6_15253_0_1
4	D	Hox2/3a	dd_Smed_v6_20296_0_1
4	D	dd15583	dd_Smed_v6_15583_0_1
4	D	PHOX2A (dd29211)	dd_Smed_v6_29211_0_1
4	D	ap2	dd_Smed_v6_15104_0_1	Wenemoser, 2012
4	D	pax3/7	dd_Smed_v6_21801_0_1	Scimone, 2014
4	D	nkx2-like	dd_Smed_v6_13898_0_1
4	D	npp-2	dd_Smed_v6_1015_0_1
4	D	dlx	dd_Smed_v6_19040_0_1	Lapan, 2011
4	D	otxA	dd_Smed_v6_14633_0_1	Umesono, 1999; Lapan, 2011
4	D	ovo	dd_Smed_v6_48430_0_1	Lapan, 2012
4	D	hmx-1	dd_Smed_v6_52497_0_1
4	D	lhx3/4	dd_Smed_v6_16893_0_1	Scimone, 2014
4	D	dd9529	dd_Smed_v6_9529_0_1
4	D	npp-4	dd_Smed_v6_4417_0_1
4	D	coe	dd_Smed_v6_9893_0_1
4	D	elf-1	dd_Smed_v6_14611_0_1	Scimone, 2014
4	D	NKX3-2 (dd33575)	dd_Smed_v6_33575_0_1
4	D	otxA	dd_Smed_v6_14633_0_1	Umesono, 1999; Lapan, 2011
4	D	otxB	dd_Smed_v6_15516_0_1	Umesono, 1999; Lapan, 2011
4	D	dd8655	dd_Smed_v6_8655_0_1
4	D	SIX4 (dd37930)	dd_Smed_v6_37930_0_1
4	D	fli-1	dd_Smed_v6_11113_0_1	Scimone, 2014
4	D	SOX2 (dd8104)	dd_Smed_v6_8104_0_1
4	D	dd33456	dd_Smed_v6_33456_0_1
4	D	soxB	dd_Smed_v6_13215_0_1	Lapan, 2012
4	D	th	dd_Smed_v6_16581_0_1
4	D	dd3283	dd_Smed_v6_3283_0_1
4	D	IRX6 (dd18125)	dd_Smed_v6_18125_0_1
4	D	foxD2	dd_Smed_v6_30720_0_1
4	D	sim	dd_Smed_v6_17731_0_1	Cowles, 2013
4	D	dd8138	dd_Smed_v6_8138_0_1
4	D	arh	dd_Smed_v6_17534_0_1
4	D	lhx2/9	dd_Smed_v6_15144_0_1	Scimone, 2014
4	D	pou4l-1	dd_Smed_v6_15555_0_1	Cowles, 2014
4	D	dd14213	dd_Smed_v6_14213_0_1
4	D	npp-22	dd_Smed_v6_1483_0_1
4	D	npp-4	dd_Smed_v6_4417_0_1
4	D	ptf-4	dd_Smed_v6_13704_0_1
4	D	INSM2 (dd28888)	dd_Smed_v6_28888_0_1
4	D	dd3312	dd_Smed_v6_3312_0_1
4	D	gata4/5/6-1	dd_Smed_v6_4075_0_1	Wagner, 2011
4	D	Tbx2/3b	dd_Smed_v6_17143_0_1
4	D	dlx	dd_Smed_v6_19040_0_1	Lapan, 2011
4	D	trpA	dd_Smed_v6_14207_0_1
4	D	dd19328	dd_Smed_v6_19328_0_1
4	D	scratch	dd_Smed_v6_18952_0_1
4	D	prox-1	dd_Smed_v6_13772_0_1
4	D	POU4F3 (dd30562)	dd_Smed_v6_30562_0_1
4	D	tlx-like	dd_Smed_v6_13781_0_1
4	D	dd22331	dd_Smed_v6_22331_0_1
4	D	PHOX2A (dd29211)	dd_Smed_v6_20211_0_1
4	D	dd8060	dd_Smed_v6_8060_0_1
4	D	dd23149	dd_Smed_v6_23149_0_1
4	E	spp-4	dd_Smed_v6_788_0_1
4	E	dd6953	dd_Smed_v6_6953_0_1
4	E	dd3069	dd_Smed_v6_3069_0_1
4	E	dd29413	dd_Smed_v6_29413_0_1
4	E	INSM2 (dd28888)	dd_Smed_v6_28888_0_1
4	E	dd10911	dd_Smed_v6_10911_0_1
4	E	ascl-2	dd_Smed_v6_14753_0_1	Cowles, 2013
4	E	SOX2 (dd8104)	dd_Smed_v6_804_0_1
4	E	sert	dd_Smed_v6_12700_0_1
4	E	dd28465	dd_Smed_v6_28465_0_1
4	E	npp-18	dd_Smed_v6_1117_0_1
4	E	dd8060	dd_Smed_v6_8060_0_1
4	E	UNCX (dd22163)	dd_Smed_v6_22163_0_1
4	E	GFI1B (dd14824)	dd_Smed_v6_14824_0_1
4	E	IRX6 (dd17352)	dd_Smed_v6_17352_0_1
4	E	PHOX2A (dd29211)	dd_Smed_v6_29211_0_1
4	E	dd1248	dd_Smed_v6_1248_0_1
4	E	dd29413	dd_Smed_v6_29413_0_1
4	E	dd1936	dd_Smed_v6_1936_0_1
4	E	CALM2 (dd23127)	dd_Smed_v6_23127_0_1
4	E	dd20282	dd_Smed_v6_20282_0_1
4	E	GFI1B (dd14824)	dd_Smed_v6_14824_0_1
4	E	dd48508	dd_Smed_v6_48508_0_1
4	E	POU4F3 (dd30562)	dd_Smed_v6_30562_0_1
4	E	dd29413	dd_Smed_v6_29413_0_1
4	E	th	dd_Smed_v6_16581_0_1
4	E	GLIPR1 (dd210)	dd_Smed_v6_210_0_1
4	E	dd22331	dd_Smed_v6_22331_0_1
4	E	IRX2 (11500)	dd_Smed_v6_11500_0_1
4	E	Tbx2/3c	dd_Smed_v6_11693_0_1
4	E	Tbx2/3b	dd_Smed_v6_17143_0_1
4	F	POU4F3 (dd30562)	dd_Smed_v6_30562_0_1
4	F	scratch	dd_Smed_v6_18952_0_1
4	F	CALM2 (dd23127)	dd_Smed_v6_23127_0_1
4	G	Tbx2/3c	dd_Smed_v6_11693_0_1
4	G	lhx1/5-1	dd_Smed_v6_11521_0_1	Currie, 2013; März, 2013
4	G	GLIPR1 (dd210)	dd_Smed_v6_210_0_1
5	B	six1/2-1	dd_Smed_v6_15436_0_1	Lapan, 2012
5	B	MECOM	dd_Smed_v6_16281_0_1
5	B	aadc	dd_Smed_v6_11320_0_1
5	B	NOTCH2 (dd7067)	dd_Smed_v6_7067_0_1
5	B	gwin	dd_Smed_v6_158_0_1
5	B	ophis	dd_Smed_v6_17134_1_1
5	B	dmd-1	dd_Smed_v6_5300_1_1	Chong, 2013
5	B	DELTA3 (dd13823)	dd_Smed_v6_13823_0_1
5	B	NOTCH4 (dd12732)	dd_Smed_v6_12732_0_1
5	B	nanos	dd_Smed_v6_10484_0_1
5	E	dd780	dd_Smed_v6_780_0_1
5	E	PRSS12 (dd790)	dd_Smed_v6_790_0_1
5	E	zfp-1	dd_Smed_v6_8720_0_1	Wagner 2012; van Wolksinkel, 2014
5	E	hunchback	dd_Smed_v6_5127_0_1
5	E	osr	dd_Smed_v6_10039_0_1
5	E	RREB2	dd_Smed_v6_10103_0_1
5	E	gata4/5/6-1	dd_Smed_v6_4075_0_1	Wagner, 2011
5	E	nkx2.2	dd_Smed_v6_2716_0_1	Forsthoefel, 2012
5	E	prox-1	dd_Smed_v6_13772_0_1
5	E	hnf4	dd_Smed_v6_1694_0_1	Wagner, 2011
5	F	snail	dd_Smed_v6_10216_0_1	Scimone, 2014
5	F	nkx2.2	dd_Smed_v6_2716_0_1	Forsthoefel, 2012
5	F	dd6243	dd_Smed_v6_6243_0_1
5	F	Tbx2/3c	dd_Smed_v6_11693_0_1
5	F	gata4/5/6-1	dd_Smed_v6_4075_0_1	Wagner, 2011
5	F	prox-1	dd_Smed_v6_13772_0_1
5	F	dd114	dd_Smed_v6_114_0_1
5	F	dd52	dd_Smed_v6_52_0_1
5	F	dd209	dd_Smed_v6_209_0_1
5	F	p53	dd_Smed_v6_5563_0_1	Pearson, 2010; van Wolfswinkel, 2014
5	F	zfp-1	dd_Smed_v6_8720_0_1	Wagner 2012; van Wolksinkel, 2014
5	F	fos-1	dd_Smed_v6_2789_0_1
5	F	egr-2	dd_Smed_v6_9273_0_1	Wenemoser, 2012
5	I	ank1	dd_Smed_v6_3101_0_1
5	I	cg8997	dd_Smed_v6_888_0_1
5	I	slc22a6 (dd1159)	dd_Smed_v6_1159_0_1
5	I	calm3	dd_Smed_v6_603_0_1
5	I	dd4693 (lipase)	dd_Smed_v6_4693_0_1
5	I	eppin	dd_Smed_v6_101_0_1
5	I	nkx2.2	dd_Smed_v6_2716_0_1	Forsthoefel, 2012
5	I	ctsla	dd_Smed_v6_267_0_1
5	I	gata4/5/6-1	dd_Smed_v6_4075_0_1	Wagner, 2011
5	I	prox-1	dd_Smed_v6_13772_0_1
5	I	RREB2	dd_Smed_v6_10103_0_1
5	I	zfp-1	dd_Smed_v6_8720_0_1	Wagner 2012; van Wolksinkel, 2014
6	C	kal1	dd_Smed_v6_6746_0_1
6	C	PRDM1-1	dd_Smed_v6_11840_0_1
6	C	soxP-3	dd_Smed_v6_5942_0_1	Wagner, 2012
6	C	zfp-1	dd_Smed_v6_8720_0_1	Wagner 2012; van Wolksinkel, 2014
6	C	p53	dd_Smed_v6_5563_0_1	Pearson, 2010; van Wolfswinkel, 2014
6	D	runt-1	dd_Smed_v6_16222_0_1
6	D	runt-2	dd_Smed_v6_3565_0_1
6	D	sp5	dd_Smed_v6_7824_0_1
6	D	Post-2c	dd_Smed_v6_12467_0_1	Currie, 2016
6	D	dd12317	dd_Smed_v6_12317_0_1
6	D	egr-1	dd_Smed_v6_7731_0_1
6	D	p53	dd_Smed_v6_5563_0_1	Pearson, 2010; van Wolfswinkel, 2014
6	D	zfp-1	dd_Smed_v6_8720_0_1	Wagner 2012; van Wolksinkel, 2014
6	D	soxP-3	dd_Smed_v6_5942_0_1	Wagner, 2012
6	D	Post-2a	dd_Smed_v6_16021_0_1	Stuckemann, 2017
6	D	SIX1 (dd15471)	dd_Smed_v6_15471_0_1
6	D	Post-2b	dd_Smed_v6_9061_0_1
6	F	prog-1	dd_Smed_v6_332_0_1	Eisenhoffer, 2008
6	G	smedwi-1	dd_Smed_v6_659_0_1
6	G	prog-2	dd_Smed_v6_69_0_1
6	G	kal1	dd_Smed_v6_6746_0_1
6	G	PRDM1-1	dd_Smed_v6_11840_0_1
6	J	POU2/3	dd_Smed_v6_8234_0_1	Scimone, 2011
6	J	six1/2-2	dd_Smed_v6_9774_0_1	Scimone, 2011
6	J	sall	dd_Smed_v6_14176_0_1	Scimone, 2011
6	J	hunchback	dd_Smed_v6_5127_0_1
6	K	dd3493	dd_Smed_v6_3493_0_1
6	K	dd5181	dd_Smed_v6_5181_0_1
6	K	dd2946	dd_Smed_v6_2946_0_1
6	K	atoh8-2	dd_Smed_v6_9899_0_1
6	K	dd63978	dd_Smed_v6_63978_0_1
6	K	dd20720	dd_Smed_v6_20720_0_1
6	K	dd12717	dd_Smed_v6_12717_0_1
6	K	six1/2-2	dd_Smed_v6_9774_0_1	Scimone, 2011
6	K	dd8205	dd_Smed_v6_8205_0_1
6	K	dd9282	dd_Smed_v6_9282_0_1
6	K	dd27043	dd_Smed_v6_27043_0_1
6	K	dd41800	dd_Smed_v6_41800_0_1
6	M	POU2/3	dd_Smed_v6_8234_0_1	Scimone, 2011
6	M	six1/2-2	dd_Smed_v6_9774_0_1	Scimone, 2011
6	M	sall	dd_Smed_v6_14176_0_1	Scimone, 2011
6	M	hunchback	dd_Smed_v6_5127_0_1
6	M	dd2920	dd_Smed_v6_2920_0_1
6	M	ECE2 (dd5256)	dd_Smed_v6_5256_0_1
6	M	dd9436	dd_Smed_v6_9436_0_1
6	M	ALPPL2 (dd8942)	dd_Smed_v6_8942_0_1
7	A	dd18940	dd_Smed_v6_18940_0_1
7	A	dd11975	dd_Smed_v6_11975_0_1
7	A	dd18147	dd_Smed_v6_18147_0_1
7	A	Post-2b	dd_Smed_v6_9061_0_1
7	A	Post-2a	dd_Smed_v6_16021_0_1	Stuckemann, 2017
7	A	nkx1-1	dd_Smed_v6_19327_0_1	Scimone, 2017
7	A	dd16955	dd_Smed_v6_16955_0_1
7	A	dd11500	dd_Smed_v6_11500_0_1
7	A	dd16955	dd_Smed_v6_16955_0_1
7	A	lhx2/9	dd_Smed_v6_15144_0_1	Scimone, 2014
7	A	gata4/5/6-3	dd_Smed_v6_8208_0_1	Scimone, 2018
7	A	dd16955	dd_Smed_v6_16955_0_1
7	A	foxF-1	dd_Smed_v6_6910_0_1	Scimone, 2018
7	A	dmd-3	dd_Smed_v6_13283_0_1
7	A	musculin	dd_Smed_v6_16070_0_1	Cowles, 2013
7	A	dd13474	dd_Smed_v6_13474_0_1
7	A	zicA	dd_Smed_v6_22585_0_1	Vogg, 2014; Vasquez-Doorman, 2014
7	A	foxF-1	dd_Smed_v6_6910_0_1	Scimone, 2018
7	A	neuroD-2	dd_Smed_v6_9906_0_1
7	A	dd16297	dd_Smed_v6_16297_0_1
7	A	foxC2	dd_Smed_v6_18389_0_1
7	A	GATA3	dd_Smed_v6_17393_0_1
7	A	gata4/5/6-2	dd_Smed_v6_9910_0_1	Scimone, 2018
7	A	hesl-2	dd_Smed_v6_17332_0_1
7	A	pax6B	dd_Smed_v6_35892_0_1	Pineda, 2002; Scimone, 2014
7	A	foxF-1	dd_Smed_v6_6910_0_1	Scimone, 2018
7	A	twist	dd_Smed_v6_17951_0_1	Cowles, 2013
7	A	dd1629	dd_Smed_v6_1629_0_1
7	A	foxF-1	dd_Smed_v6_6910_0_1	Scimone, 2018
7	A	dd9259	dd_Smed_v6_9259_0_1
7	A	nk4	dd_Smed_v6_25344_0_1	Scimone, 2018
7	A	foxF-1	dd_Smed_v6_6910_0_1	Scimone, 2018
7	A	foxF	dd_Smed_v6_15035_0_1
7	A	cux-1	dd_Smed_v6_13843_0_1
7	A	nr4A	dd_Smed_v6_12229_0_1
7	A	dd9259	dd_Smed_v6_9259_0_1
7	A	nk4	dd_Smed_v6_25344_0_1	Scimone, 2018
7	A	foxF-1	dd_Smed_v6_6910_0_1	Scimone, 2018
7	A	myoD	dd_Smed_v6_12634_0_1	Cowles, 2013; Scimone, 2017
7	A	lbx	dd_Smed_v6_31435_0_1	Scimone, 2017
7	A	snail	dd_Smed_v6_10216_0_1	Scimone, 2014
7	A	pitx	dd_Smed_v6_15253_0_1
7	A	dd16466	dd_Smed_v6_16466_0_1
7	A	myoD	dd_Smed_v6_12634_0_1	Cowles, 2013; Scimone, 2017
7	A	fli-1	dd_Smed_v6_11113_0_1	Scimone, 2014
7	A	elf-1	dd_Smed_v6_14611_0_1
7	A	otp	dd_Smed_v6_19326_0_1
7	A	INSM2	dd_Smed_v6_28888_0_1
7	A	ptf-4	dd_Smed_v6_13704_0_1
7	A	dd17498	dd_Smed_v6_17498_0_1
7	A	dd7863	dd_Smed_v6_7863_0_1
7	A	pou4l-1	dd_Smed_v6_15555_0_1	Cowles, 2014
7	A	dd16472	dd_Smed_v6_16472_0_1
7	A	tcf-1	dd_Smed_v6_13056_0_1	Brown, 2018
7	A	dd34144	dd_Smed_v6_34144_0_1
7	A	dd38033	dd_Smed_v6_38033_0_1
7	A	elf-1	dd_Smed_v6_14611_0_1
7	A	otp	dd_Smed_v6_19326_0_1
7	A	tcf-1	dd_Smed_v6_13056_0_1	Brown, 2018
7	A	pax6B	dd_Smed_v6_35892_0_1	Pineda, 2002; Scimone, 2014
7	A	dd28804	dd_Smed_v6_28804_0_1
7	A	elf-1	dd_Smed_v6_14611_0_1
7	A	lhx2/9	dd_Smed_v6_15144_0_1	Scimone, 2014
7	A	sim	dd_Smed_v6_17731_0_1	Cowles, 2013
7	A	VSX2 (dd19286)	dd_Smed_v6_19286_0_1
7	A	dd34144	dd_Smed_v6_34144_0_1
7	A	LHX (dd13343)	dd_Smed_v6_13343_0_1
7	A	soxB	dd_Smed_v6_13215_0_1	Lapan, 2012
7	A	six1/2-2	dd_Smed_v6_9774_0_1	Scimone, 2011
7	A	ascl-2	dd_Smed_v6_14753_0_1	Cowles, 2013
7	A	otxB	dd_Smed_v6_15516_0_1	Umesono, 1999; Lapan, 2011
S1	A	smedwi-1	dd_Smed_v6_659_0_1
S1	A	pcna	dd_Smed_v6_1920_0_1
S1	B	smedwi-1	dd_Smed_v6_659_0_1
S1	B	mcm5	dd_Smed_v6_5764_0_1
S1	B	pcna	dd_Smed_v6_1920_0_1
S1	C	p4hb	dd_Smed_v6_250_0_1
S1	C	ASCL4	dd_Smed_v6_1854_0_1
S1	C	foxA	dd_Smed_v6_10718_0_1	Adler, 2014
S1	C	PLOD1	dd_Smed_v6_3457_0_1	Fincher, 2018
S1	D	zfp-1	dd_Smed_v6_8720_0_1	Wagner 2012; van Wolksinkel, 2014
S1	D	p53	dd_Smed_v6_5563_0_1	Pearson, 2010; van Wolfswinkel, 2014
S1	D	soxP-3	dd_Smed_v6_5942_0_1	Wagner, 2012
S1	E	zfp-1	dd_Smed_v6_8720_0_1	Wagner 2012; van Wolksinkel, 2014
S1	E	p53	dd_Smed_v6_5563_0_1	Pearson, 2010; van Wolfswinkel, 2014
S1	E	soxP-3	dd_Smed_v6_5942_0_1	Wagner, 2012
S1	G	ChAT	dd_Smed_v6_6208_0_1	Nishimura, 2010
S1	G	pax6A	dd_Smed_v6_17726_0_1	Pineda, 2002; Scimone, 2014
S1	G	dd888	dd_Smed_v6_888_0_1
S1	G	gata4/5/6-1	dd_Smed_v6_4075_0_1	Wagner, 2011
S1	G	dd2920	dd_Smed_v6_2920_0_1
S1	G	POU2/3	dd_Smed_v6_8234_0_1	Scimone, 2011
S1	I	foxD	dd_Smed_v6_23249_0_1	Scimone, 2014
S1	I	foxA	dd_Smed_v6_10718_0_1	Adler, 2014
S1	I	nkx2.2	dd_Smed_v6_2716_0_1	Forsthoefel, 2012
S1	I	gata4/5/6-1	dd_Smed_v6_4075_0_1	Wagner, 2011
S1	I	dd24743	dd_Smed_v6_24743_0_1
S1	I	hnf4	dd_Smed_v6_1694_0_1	Wagner, 2011
S1	I	prox-1	dd_Smed_v6_13772_0_1
S1	I	musculin	dd_Smed_v6_16070_0_1	Cowles, 2013
S1	I	twist	dd_Smed_v6_17951_0_1	Cowles, 2013
S1	I	myoD	dd_Smed_v6_12634_0_1	Cowles, 2013; Scimone, 2017
S1	I	dd13474	dd_Smed_v6_13474_0_1
S1	I	nkx6-2	dd_Smed_v6_12873_0_1
S1	I	ets-1	dd_Smed_v6_2092_0_1	He, 2017
S1	I	gata4/5/6-2	dd_Smed_v6_9910_0_1	Scimone, 2018
S1	I	foxF-1	dd_Smed_v6_6910_0_1	Scimone, 2018
S1	I	hesl-2	dd_Smed_v6_17332_0_1
S1	I	nk4	dd_Smed_v6_25344_0_1	Scimone, 2018
S1	I	Post-2b	dd_Smed_v6_9061_0_1
S1	I	six3	dd_Smed_v6_15178_0_1	Pineda, 2002; Wenemoser, 2012
S1	I	SIX1	dd_Smed_v6_15471_0_1
S1	I	egr-1	dd_Smed_v6_7731_0_1
S1	I	soxP-3	dd_Smed_v6_5942_0_1	Wagner, 2012
S1	I	dd17498	dd_Smed_v6_17498_0_1
S1	I	zfp-2	dd_Smed_v6_52262_0_1	Scimone, 2014
S1	I	pax6A	dd_Smed_v6_17726_0_1	Pineda, 2002; Scimone, 2014
S1	I	pou4l-1	dd_Smed_v6_15555_0_1	Cowles, 2014
S1	I	tcf1	dd_Smed_v6_13056_0_1	Brown, 2018
S1	I	dlx	dd_Smed_v6_19040_0_1	Lapan, 2011
S1	I	zeb-1	dd_Smed_v6_10038_0_1
S1	I	dd36829	dd_Smed_v6_36829_0_1
S1	I	dd38033	dd_Smed_v6_38033_0_1
S1	I	nhr-1	dd_Smed_v6_42763_0_1
S1	I	ovo	dd_Smed_v6_48430_0_1	Lapan, 2012
S1	I	MECOM (dd16281)	dd_Smed_v6_16281_0_1
S1	I	GCM2	dd_Smed_v6_7752_0_1	N/A
S1	I	RREB2	dd_Smed_v6_10103_0_1
S1	I	dd16472	dd_Smed_v6_16472_0_1
S1	I	RREB1	dd_Smed_v6_13753_0_1
S1	I	ptf-1	dd_Smed_v6_17397_0_1
S1	I	ASCL4	dd_Smed_v6_1854_0_1
S1	I	POU2/3	dd_Smed_v6_8234_0_1	Scimone, 2011
S1	I	sall	dd_Smed_v6_14176_0_1	Scimone, 2011
S1	I	six1/2-2	dd_Smed_v6_9774_0_1	Scimone, 2011
S1	I	FOXJ1-5	dd_Smed_v6_13009_0_1
S1	I	dd12617	dd_Smed_v6_12617_0_1
S1	J	pbx	dd_Smed_v6_3098_0_1
S1	J	dd7877	dd_Smed_v6_7877_0_1
S1	J	dd17797	dd_Smed_v6_17797_0_1
S1	J	dd5471	dd_Smed_v6_5471_0_1
S1	J	dd10007	dd_Smed_v6_10007_0_1
S1	J	dd12068	dd_Smed_v6_12068_0_1
S1	J	dd7033	dd_Smed_v6_7033_0_1
S1	J	dd13010	dd_Smed_v6_13010_0_1
S1	J	dd6114	dd_Smed_v6_6114_0_1
S1	J	dlx	dd_Smed_v6_19040_0_1	Lapan, 2011
S1	J	dd36829	dd_Smed_v6_36829_0_1
S1	J	six1/2-1	dd_Smed_v6_15436_0_1	Lapan, 2012
S1	J	dd10184	dd_Smed_v6_10184_0_1
S1	J	dd13371	dd_Smed_v6_13371_0_1
S1	J	dd11150	dd_Smed_v6_11150_0_1
S1	J	meis	dd_Smed_v6_7863_0_1	Lapan, 2012
S1	J	cux-1	dd_Smed_v6_13843_0_1
S1	J	nkx2-like	dd_Smed_v6_13898_0_1
S1	J	nkx6-like	dd_Smed_v6_11198_0_1
S1	J	pax6A	dd_Smed_v6_17726_0_1	Pineda, 2002; Scimone, 2014
S1	J	pou4l-1	dd_Smed_v6_15555_0_1	Cowles, 2014
S1	J	dd17453	dd_Smed_v6_17453_0_1
S1	J	otxA	dd_Smed_v6_14633_0_1	Umesono, 1999; Lapan, 2011
S1	J	NKX2-4	dd_Smed_v6_6729_0_1	N/A
S1	J	dd16472	dd_Smed_v6_16472_0_1
S1	J	islet1	dd_Smed_v6_8820_0_1
S1	J	nkx2.2	dd_Smed_v6_2716_0_1	Forsthoefel, 2012
S1	J	dd24743	dd_Smed_v6_24743_0_1
S1	J	Post-2c	dd_Smed_v6_12467_0_1	Currie, 2016
S1	J	dd12317	dd_Smed_v6_12317_0_1
S1	J	Post-2b	dd_Smed_v6_9061_0_1
S1	J	SIX1 (dd15471)	dd_Smed_v6_15471_0_1
S1	J	six3	dd_Smed_v6_15178_0_1	Pineda, 2002; Wenemoser, 2012
S1	J	dd7324	dd_Smed_v6_7324_0_1
S1	J	nk4	dd_Smed_v6_25344_0_1	Scimone, 2018
S1	J	IRX-2 (dd11500)	dd_Smed_v6_11500_0_1
S1	J	nkx6-2	dd_Smed_v6_12873_0_1
S1	J	prep	dd_Smed_v6_8606_0_1
S1	J	POU2/3	dd_Smed_v6_8234_0_1	Scimone, 2011
S1	J	six1/2-2	dd_Smed_v6_9774_0_1	Scimone, 2011
S2	A	hesl-3	dd_Smed_v6_22479_0_1
S2	A	hesl-2	dd_Smed_v6_17332_0_1
S2	A	musculin	dd_Smed_v6_16070_0_1	Cowles, 2013
S2	A	hnf4	dd_Smed_v6_1694_0_1	Wagner, 2011
S2	A	dmd-3	dd_Smed_v6_13283_0_1
S2	A	ap2	dd_Smed_v6_15104_0_1	Wenemoser, 2012
S2	A	coe	dd_Smed_v6_9893_0_1
S2	A	sim	dd_Smed_v6_17731_0_1	Cowles, 2013
S2	A	foxC1	dd_Smed_v6_16297_0_1
S2	A	zicA	dd_Smed_v6_22585_0_1	Vogg, 2014; Vasquez-Doorman, 2014
S2	A	foxD	dd_Smed_v6_23249_0_1	Scimone, 2014
S2	A	prep	dd_Smed_v6_8606_0_1
S2	A	nlg-7	dd_Smed_v6_10469_0_1
S2	A	hunchback	dd_Smed_v6_5127_0_1
S2	C	ets-1	dd_Smed_v6_2092_0_1	He, 2017
S2	C	foxF-1	dd_Smed_v6_6910_0_1	Scimone, 2018
S2	C	zfp-1	dd_Smed_v6_8720_0_1	Wagner 2012; van Wolksinkel, 2014
S2	D	dd10181	dd_Smed_v6_10181_0_1
S2	D	dd1477	dd_Smed_v6_1477_0_1
S2	D	dd12472	dd_Smed_v6_12471_0_1
S2	D	dd1161	dd_Smed_v6_1161_0_1
S2	D	dd4397	dd_Smed_v6_4397_0_1
S2	D	dd14	dd_Smed_v6_14_0_1
S2	D	dd15433	dd_Smed_v6_15433_0_1
S2	D	pbgd-1	dd_Smed_v6_626_0_1
S2	E	gata4/5/6-2	dd_Smed_v6_9910_0_1	Scimone, 2018
S2	E	nk4	dd_Smed_v6_25344_0_1	Scimone, 2018
S2	E	nkx1-1	dd_Smed_v6_19327_0_1	Scimone, 2017
S2	E	gata4/5/6-3	dd_Smed_v6_8208_0_1	Scimone, 2018
S2	E	myoD	dd_Smed_v6_12634_0_1	Cowles, 2013; Scimone, 2017
S2	E	hesl-3	dd_Smed_v6_22479_0_1
S2	E	hesl-2	dd_Smed_v6_17332_0_1
S2	E	musculin	dd_Smed_v6_16070_0_1	Cowles, 2013
S2	E	hnf4	dd_Smed_v6_1694_0_1	Wagner, 2011
S2	E	dmd-3	dd_Smed_v6_13283_0_1
S2	E	ap2	dd_Smed_v6_15104_0_1	Wenemoser, 2012
S2	E	coe	dd_Smed_v6_9893_0_1
S2	E	sim	dd_Smed_v6_17731_0_1	Cowles, 2013
S2	E	foxC1	dd_Smed_v6_16297_0_1
S2	E	zicA	dd_Smed_v6_22585_0_1	Vogg, 2014; Vasquez-Doorman, 2014
S2	E	foxD	dd_Smed_v6_23249_0_1
S2	E	prep	dd_Smed_v6_8606_0_1
S2	E	nlg-7	dd_Smed_v6_10469_0_1
S2	E	ets-1	dd_Smed_v6_2092_0_1	He, 2017
S2	E	foxF-1	dd_Smed_v6_6910_0_1	Scimone, 2018
S2	E	hunchback	dd_Smed_v6_5127_0_1
S2	E	zfp-1	dd_Smed_v6_8720_0_1	Wagner 2012; van Wolksinkel, 2014
S2	E	PAX2B	dd_Smed_v6_14362_0_1
S2	E	twist	dd_Smed_v6_17951_0_1	Cowles, 2013
S2	E	bwm-1	dd_Smed_v6_5321_0_1
S2	E	PTPRD	dd_Smed_v6_12771_0_1
S2	E	sFRP1	dd_Smed_v6_13985_0_1
S2	F	ets-1	dd_Smed_v6_2092_0_1	He, 2017
S2	F	foxF-1	dd_Smed_v6_6910_0_1	Scimone, 2018
S2	F	zfp-1	dd_Smed_v6_8720_0_1	Wagner 2012; van Wolksinkel, 2014
S3	A	foxA	dd_Smed_v6_10718_0_1	Adler, 2014
S3	A	fer3l-1	dd_Smed_v6_8096_0_1	Cowles, 2013
S3	A	fer3l-2	dd_Smed_v6_10868_0_1	Cowles, 2013
S3	A	ptf-1	dd_Smed_v6_17397_0_1
S3	A	fer3l-3	dd_Smed_v6_11053_0_1	Cowles, 2013
S3	A	dd2	dd_Smed_v6_2_1_1
S3	A	GATA3	dd_Smed_v6_17393_0_1
S3	A	Post-2b	dd_Smed_v6_9061_0_1
S3	A	pax6A	dd_Smed_v6_17726_0_1	Pineda, 2002; Scimone, 2014
S3	A	EVX1	dd_Smed_v6_18147_0_1
S3	B	NKX2-4	dd_Smed_v6_6729_0_1	N/A
S3	B	nkx2-like	dd_Smed_v6_13898_0_1
S3	B	IRX1	dd_Smed_v6_14656_0_1	N/A
S3	B	GCM2 (dd7752)	dd_Smed_v6_7752_0_1	N/A
S3	B	ASCL4	dd_Smed_v6_1854_0_1
S3	B	nkx6-like	dd_Smed_v6_11198_0_1
S3	B	ascl-2	dd_Smed_v6_14753_0_1	Cowles, 2013
S3	D	NKX2-4	dd_Smed_v6_6729_0_1	N/A
S3	D	ASCL4	dd_Smed_v6_1854_0_1
S3	D	GCM2 (dd7752)	dd_Smed_v6_7752_0_1	N/A
S3	D	IRX1	dd_Smed_v6_14656_0_1	N/A
S3	D	nkx2-like	dd_Smed_v6_13898_0_1
S3	D	nkx6-like	dd_Smed_v6_11198_0_1
S3	E	GATA3	dd_Smed_v6_17393_0_1
S3	E	Post-2b	dd_Smed_v6_9061_0_1
S3	E	fer3l-3	dd_Smed_v6_11053_0_1	Cowles, 2013
S3	E	pax6A	dd_Smed_v6_17726_0_1	Pineda, 2002; Scimone, 2014
S3	E	EVX1	dd_Smed_v6_18147_0_1
S4	A	dd10911	dd_Smed_v6_10911_0_1
S4	A	glipr-1 (dd924)	dd_Smed_v6_924_0_1
S4	B	Post-2b	dd_Smed_v6_9061_0_1
S4	B	dd829	dd_Smed_v6_829_0_1
S4	C	ascl-2	dd_Smed_v6_14753_0_1	Cowles, 2013
S4	C	glipr-1 (dd924)	dd_Smed_v6_924_0_1
S4	D	RREB2	dd_Smed_v6_10103_0_1
S4	D	mag-1 (dd769)	dd_Smed_v6_769_0_1
S4	D	glipr-1 (dd924)	dd_Smed_v6_924_0_1
S4	E	fer3l-1	dd_Smed_v6_8096_0_1
S4	E	SSPO	dd_Smed_v6_628_0_1
S4	F	IRX1 (dd14656)	dd_Smed_v6_14656_0_1
S4	F	ZAN6 (dd238)	dd_Smed_v6_238_1_1
S4	G	GCM2 (dd7752)	dd_Smed_v6_7752_0_1
S4	G	KCP (dd91)	dd_Smed_v6_91_0_1
S5	A	tgs-1	dd_Smed_v6_10988_0_1
S6	A	ascl-2	dd_Smed_v6_14753_0_1	Cowles, 2013
S6	A	dd14712	dd_Smed_v6_14712_0_1
S6	A	prox-1	dd_Smed_v6_13772_0_1
S6	A	dd15107	dd_Smed_v6_15107_0_1
S6	A	Tbx2/3c	dd_Smed_v6_11693_0_1
S6	A	gata4/5/6-3	dd_Smed_v6_8208_0_1	Scimone, 2018
S6	A	hmx-1	dd_Smed_v6_52497_0_1
S6	A	otxA	dd_Smed_v6_14633_0_1	Umesono, 1999; Lapan, 2011
S6	A	six1/2-1	dd_Smed_v6_15436_0_1	Lapan, 2012
S6	A	nhr-1	dd_Smed_v6_42763_0_1
S6	A	dlx	dd_Smed_v6_19040_0_1	Lapan, 2011
S6	A	ovo	dd_Smed_v6_48430_0_1	Lapan, 2012
S6	A	pax6B	dd_Smed_v6_35892_0_1	Pineda, 2002; Scimone, 2014
S6	A	dd28804	dd_Smed_v6_28804_0_1
S6	A	pou4l-1	dd_Smed_v6_15555_0_1	Cowles, 2014
S6	A	GFI1B (dd14824)	dd_Smed_v6_14824_0_1
S6	A	arx	dd_Smed_v6_21801_0_1	Currie, 2016
S6	A	zfp-2	dd_Smed_v6_52262_0_1	Scimone, 2014
S6	A	nkx2-like	dd_Smed_v6_13898_0_1
S6	A	neuroD-1	dd_Smed_v6_21717_0_1	Cowles, 2013
S6	C	pitx	dd_Smed_v6_15253_0_1
S6	C	lhx2/9	dd_Smed_v6_15144_0_1	Scimone, 2014
S6	C	LHX2	dd_Smed_v6_13343_0_1
S6	C	ap2	dd_Smed_v6_15104_0_1	Wenemoser, 2012
S6	D	pitx	dd_Smed_v6_15253_0_1
S6	D	lh1/5-1	dd_Smed_v6_11521_0_1
S6	E	pitx	dd_Smed_v6_15253_0_1
S6	E	UNCX	dd_Smed_v6_28888_0_1
S6	F	otxA	dd_Smed_v6_14633_0_1	Umesono, 1999; Lapan, 2011
S6	F	otxB	dd_Smed_v6_15516_0_1	Umesono, 1999; Lapan, 2011
S7	A	INSM2 (dd28888)	dd_Smed_v6_28888_0_1
S7	A	spp-4	dd_Smed_v6_788_0_1
S7	B	UNCX (dd22163)	dd_Smed_v6_22163_0_1
S7	B	sert	dd_Smed_v6_12700_0_1
S7	B	pitx	dd_Smed_v6_15253_0_1
S7	C	dd20282	dd_Smed_v6_20282_0_1
S7	C	dd1248	dd_Smed_v6_1248_0_1
S7	D	dd22331	dd_Smed_v6_22331_0_1
S7	D	dd29413	dd_Smed_v6_29413_0_1
S7	E	dd10911	dd_Smed_v6_10911_0_1
S7	E	dd6953	dd_Smed_v6_6953_0_1
S7	F	GFI1B (dd14824)	dd_Smed_v6_14824_0_1
S7	F	dd28465	dd_Smed_v6_28465_0_1
S7	F	dd29413	dd_Smed_v6_29413_0_1
S7	G	IRX2 (dd11500)	dd_Smed_v6_11500_0_1
S7	G	th	dd_Smed_v6_16581_0_1
S7	H	ascl-2	dd_Smed_v6_14753_0_1	Cowles, 2013
S7	H	dd3069	dd_Smed_v6_3069_0_1
S8	A	IRX6 (dd17352)	dd_Smed_v6_17352_0_1
S8	A	npp-18	dd_Smed_v6_1117_0_1
S8	B	dd48508	dd_Smed_v6_48508_0_1
S8	B	dd1936	dd_Smed_v6_1936_0_1
S8	C	Tbx2/3c	dd_Smed_v6_11693_0_1
S8	C	dd29413	dd_Smed_v6_29413_0_1
S8	D	SOX2 (dd8104)	dd_Smed_v6_8104_0_1
S8	D	dd29413	dd_Smed_v6_29413_0_1
S8	E	PHOX2A (dd29211)	dd_Smed_v6_29211_0_1
S8	E	dd8060	dd_Smed_v6_8060_0_1
S8	F	POU4F3 (dd30562)	dd_Smed_v6_3562_0_1
S8	F	CALM2 (dd23127)	dd_Smed_v6_23127_0_1
S8	G	Tbx2/3b	dd_Smed_v6_17143_0_1
S8	G	GLIPR1 (dd210)	dd_Smed_v6_210_0_1
S10	B	smedwi-1	dd_Smed_v6_659_0_1
S10	C	p4hb	dd_Smed_v6_250_0_1
S11	A	myoD	dd_Smed_v6_12634_0_1	Cowles, 2013; Scimone, 2017
S11	B	nkx1-1	dd_Smed_v6_19327_0_1	Scimone, 2017
S11	C	nk4	dd_Smed_v6_25344_0_1
S11	D	gata4/5/6-2	dd_Smed_v6_9910_0_1	Scimone, 2018
S11	E	gata4/5/6-3	dd_Smed_v6_8208_0_1	Scimone, 2018
S11	F	bwm-1	dd_Smed_v6_5321_0_1
S11	G	musculin	dd_Smed_v6_16070_0_1	Cowles, 2013
S11	H	coe	dd_Smed_v6_9893_0_1
S12	B	smedwi-1	dd_Smed_v6_659_0_1
S12	C	p4hb	dd_Smed_v6_250_0_1
S13	A	six1/2-1	dd_Smed_v6_15436_0_1	Lapan, 2012
S13	B	dd3944	dd_Smed_v6_3944_0_1
S13	C	pou4l-1	dd_Smed_v6_15555_0_1	Cowles, 2014
S13	D	nkx2-like	dd_Smed_v6_13898_0_1
S13	E	otp	dd_Smed_v6_19326_0_1
S13	F	otxB	dd_Smed_v6_15516_0_1	Umesono, 1999; Lapan, 2011
S14	A	pc2 (dd1566)	dd_Smed_v6_1566_0_1
S14	A	SYNAPSIN (dd3135)	dd_Smed_v6_3135_0_1
S14	A	SYNAPTOTAGMIN (dd4222)	dd_Smed_v6_4222_0_1
S14	A	PICCOLO (dd9615)	dd_Smed_v6_9615_0_1
S14	B	zfp-1	dd_Smed_v6_8720_0_1
S14	B	soxP-3	dd_Smed_v6_5942_0_1	Wagner, 2012
S14	B	p53	dd_Smed_v6_5563_0_1	Pearson, 2010; van Wolfswinkel, 2014
S14	C	hunchback	dd_Smed_v6_5127_0_1
S14	C	osr	dd_Smed_v6_10039_0_1
S14	D	RREB2	dd_Smed_v6_10103_0_1
S14	D	zfp-1	dd_Smed_v6_8720_0_1	Wagner 2012; van Wolksinkel, 2014
S14	D	hunchback	dd_Smed_v6_5127_0_1
S14	E	agat-3	dd_Smed_v6_2385_0_1
