# Supplementary material for: A transcription factor atlas of stem cell fate in planarians
Source: Cell Rep. Author manuscript; Available in PMC 2024 Jul 9. (PMC11232438; doi:10.1016/j.celrep.2024.113843)
Supplement: 3 [file NIHMS1980910-supplement-3.xlsx]

## Sheet: Sheet1
Supplementary Table 2, related to Figure 1H. HHMER Output
Output of HHMER search for planarian translated genes for different Pfam models of DNA-Binding Domains (DBDs).
target name	accession	tlen	query name	accession	qlen	E-value	score	bias	#	of	c-Evalue	i-Evalue	score	bias	from	to	from	to	from	to	acc	description of target
dd_Smed_v6_15104_0_1	-	3745	TF_AP-2	PF03299	197	2.9e-76	257.1	0	1	1	1.3e-80	5.2e-76	256.2	0	1	197	1616	1811	1616	1811	0.97	-
dd_Smed_v6_3334_0_1	-	9075	ARID	PF01388	90	1.1e-19	72	0.3	1	2	8.5e-23	3.6e-19	70.4	0.1	2	90	133	216	132	216	0.94	-
dd_Smed_v6_3334_0_1	-	9075	ARID	PF01388	90	1.1e-19	72	0.3	2	2	6.7	28000	-3	0	20	40	1275	1295	1264	1310	0.8	-
dd_Smed_v6_13474_0_1	-	3933	ARID	PF01388	90	1.2e-18	68.7	0	1	1	5.2e-22	2.2e-18	67.9	0	2	90	923	1008	922	1008	0.94	-
dd_Smed_v6_8088_0_1	-	8299	ARID	PF01388	90	2.3e-17	64.6	0.1	1	1	1.2e-20	4.8e-17	63.6	0.1	3	90	2799	2883	2797	2883	0.94	-
dd_Smed_v6_4933_0_1	-	13795	ARID	PF01388	90	2.8e-14	54.7	0.1	1	1	1.3e-17	5.6e-14	53.8	0.1	2	89	115	198	114	198	0.94	-
dd_Smed_v6_9463_0_1	-	10809	ARID	PF01388	90	3.6e-14	54.4	0	1	1	1.7e-17	7e-14	53.4	0	2	90	188	273	187	273	0.94	-
dd_Smed_v6_6219_0_1	-	11883	ARID	PF01388	90	4.9e-13	50.7	0	1	1	2.2e-16	9.1e-13	49.9	0	5	90	4629	4710	4625	4710	0.92	-
dd_Smed_v6_4030_0_2	-	6723	ARID	PF01388	90	1.1e-11	46.4	0.3	1	1	5.9e-15	2.4e-11	45.3	0.3	2	89	2661	2745	2660	2745	0.9	-
dd_Smed_v6_4030_0_4	-	6547	ARID	PF01388	90	1.1e-11	46.3	0.3	1	1	5.7e-15	2.4e-11	45.3	0.3	2	89	2602	2686	2601	2686	0.9	-
dd_Smed_v6_4030_0_3	-	6689	ARID	PF01388	90	1.2e-11	46.3	0.3	1	1	5.8e-15	2.4e-11	45.3	0.3	2	89	2649	2733	2648	2733	0.9	-
dd_Smed_v6_4030_0_1	-	7707	ARID	PF01388	90	1.4e-11	46.1	0.3	1	1	6.8e-15	2.8e-11	45.1	0.3	2	89	2989	3073	2988	3073	0.9	-
dd_Smed_v6_10143_0_1	-	3451	AT_hook	PF02178	13	0.011	16.6	11.4	1	2	0.00019	0.88	10.8	3.2	1	11	1013	1023	1013	1024	0.89	-
dd_Smed_v6_10143_0_1	-	3451	AT_hook	PF02178	13	0.011	16.6	11.4	2	2	0.00046	2.2	9.6	1.2	1	12	1044	1055	1044	1056	0.9	-
dd_Smed_v6_22669_0_3	-	629	AT_hook	PF02178	13	0.32	12.1	5.1	1	2	0.64	3000	-0.1	0	4	9	3	8	3	11	0.9	-
dd_Smed_v6_22669_0_3	-	629	AT_hook	PF02178	13	0.32	12.1	5.1	2	2	9.8e-05	0.45	11.7	2.8	2	12	174	184	173	185	0.91	-
dd_Smed_v6_12788_0_1	-	3717	AT_hook	PF02178	13	0.36	12	4.2	1	1	0.00045	2.1	9.6	4.2	1	11	1157	1167	1157	1168	0.9	-
dd_Smed_v6_40349_0_1	-	629	AT_hook	PF02178	13	0.39	11.9	5.8	1	1	0.00028	1.3	10.3	5.8	1	10	252	261	252	262	0.94	-
dd_Smed_v6_22669_0_1	-	1291	AT_hook	PF02178	13	0.45	11.7	5.2	1	1	0.00023	1.1	10.5	5.2	1	12	1255	1266	1255	1267	0.92	-
dd_Smed_v6_59189_0_1	-	953	AT_hook	PF02178	13	0.63	11.2	1.3	1	1	0.00026	1.2	10.4	1.3	2	11	243	252	242	254	0.86	-
dd_Smed_v6_4023_0_1	-	1563	AT_hook	PF02178	13	4	8.8	6.1	1	2	7.9e-05	0.36	12	0.7	2	12	421	431	420	432	0.88	-
dd_Smed_v6_4023_0_1	-	1563	AT_hook	PF02178	13	4	8.8	6.1	2	2	3.9	18000	-2.5	0.5	5	8	1139	1142	1138	1142	0.88	-
dd_Smed_v6_37666_0_1	-	637	AT_hook	PF02178	13	6.5	8.1	6.1	1	1	0.0039	18	6.7	6.1	1	12	81	92	81	93	0.9	-
dd_Smed_v6_6778_0_1	-	6007	AT_hook	PF02178	13	8.4	7.8	5.8	1	1	0.0056	26	6.3	5.8	2	11	722	731	721	732	0.89	-
dd_Smed_v6_41979_0_1	-	749	zf-BED	PF02892	44	4.5e-08	34.2	2	1	1	2.4e-10	1.3e-07	32.7	2	3	43	516	557	514	558	0.94	-
dd_Smed_v6_17783_0_1	-	6307	zf-BED	PF02892	44	7.1e-08	33.5	2.3	1	1	3.6e-10	2.1e-07	32	2.3	3	43	5309	5349	5307	5350	0.96	-
dd_Smed_v6_78313_0_1	-	447	zf-BED	PF02892	44	1.3e-07	32.7	0.1	1	1	6.6e-10	3.7e-07	31.2	0.1	1	43	81	129	81	130	0.97	-
dd_Smed_v6_18427_0_3	-	1795	zf-BED	PF02892	44	2.1e-07	32	3.6	1	1	1e-09	5.7e-07	30.6	3.6	3	43	780	820	778	828	0.91	-
dd_Smed_v6_18427_0_2	-	2585	zf-BED	PF02892	44	2.8e-07	31.6	3.6	1	1	1.5e-09	8.5e-07	30.1	3.6	3	43	1043	1083	1041	1091	0.91	-
dd_Smed_v6_18427_0_1	-	3931	zf-BED	PF02892	44	3.7e-07	31.2	3.6	1	1	2.4e-09	1.3e-06	29.4	3.6	3	43	1492	1532	1490	1540	0.91	-
dd_Smed_v6_8158_0_1	-	2133	zf-BED	PF02892	44	8.2e-07	30.1	1.9	1	1	8.1e-09	4.5e-06	27.7	1.9	3	44	1584	1630	1582	1630	0.95	-
dd_Smed_v6_73687_0_1	-	717	zf-BED	PF02892	44	1.2e-06	29.6	0.4	1	1	5.2e-09	2.9e-06	28.3	0.4	1	41	500	541	500	543	0.95	-
dd_Smed_v6_46523_0_6	-	647	zf-BED	PF02892	44	4.1e-06	27.9	0.3	1	1	2.4e-08	1.4e-05	26.2	0.3	1	31	288	318	288	320	0.94	-
dd_Smed_v6_18735_0_1	-	985	zf-BED	PF02892	44	5.2e-06	27.5	0.2	1	2	1.1	650	1.6	0.2	25	43	21	39	19	40	0.79	-
dd_Smed_v6_18735_0_1	-	985	zf-BED	PF02892	44	5.2e-06	27.5	0.2	2	2	9.3e-09	5.2e-06	27.5	0.2	4	43	930	967	930	968	0.96	-
dd_Smed_v6_20720_0_2	-	1235	zf-BED	PF02892	44	6.6e-06	27.2	2.2	1	1	2.7e-08	1.5e-05	26.1	0.9	1	43	29	70	29	71	0.96	-
dd_Smed_v6_19996_0_4	-	637	zf-BED	PF02892	44	3.2e-05	25	2.1	1	1	5.8e-08	3.2e-05	25	2.1	1	33	606	636	606	637	0.89	-
dd_Smed_v6_15470_0_4	-	999	zf-BED	PF02892	44	5.2e-05	24.4	1.9	1	1	2.2e-07	0.00013	23.1	1.9	3	43	80	120	78	121	0.84	-
dd_Smed_v6_23313_0_9	-	773	zf-BED	PF02892	44	0.00011	23.3	8.9	1	1	6.3e-07	0.00035	21.7	8.9	1	44	539	582	539	582	0.9	-
dd_Smed_v6_8155_0_3	-	4509	zf-BED	PF02892	44	0.00012	23.2	2.2	1	2	8.1e-07	0.00046	21.3	0.1	13	44	341	373	332	373	0.9	-
dd_Smed_v6_8155_0_3	-	4509	zf-BED	PF02892	44	0.00012	23.2	2.2	2	2	5.1	2900	-0.4	0.5	11	22	1777	1788	1771	1788	0.87	-
dd_Smed_v6_8155_0_2	-	5125	zf-BED	PF02892	44	0.00016	22.8	2.2	1	2	5.8	3300	-0.6	0.5	11	22	1231	1242	1225	1242	0.87	-
dd_Smed_v6_8155_0_2	-	5125	zf-BED	PF02892	44	0.00016	22.8	2.2	2	2	9.3e-07	0.00052	21.1	0.1	13	44	2152	2184	2143	2184	0.9	-
dd_Smed_v6_8155_0_1	-	6283	zf-BED	PF02892	44	0.00022	22.4	2.2	1	2	7.2	4100	-0.9	0.5	11	22	1617	1628	1611	1628	0.87	-
dd_Smed_v6_8155_0_1	-	6283	zf-BED	PF02892	44	0.00022	22.4	2.2	2	2	1.2e-06	0.00065	20.8	0.1	13	44	2731	2763	2722	2763	0.9	-
dd_Smed_v6_23313_0_3	-	1591	zf-BED	PF02892	44	0.0003	21.9	8.9	1	1	1.4e-06	0.00081	20.5	8.9	1	44	1085	1128	1085	1128	0.9	-
dd_Smed_v6_23313_0_1	-	1885	zf-BED	PF02892	44	0.00031	21.9	8.9	1	1	1.7e-06	0.00098	20.3	8.9	1	44	1281	1324	1281	1324	0.9	-
dd_Smed_v6_39908_0_1	-	605	zf-BED	PF02892	44	0.00033	21.8	1.3	1	1	5.8e-07	0.00033	21.8	1.3	14	44	556	587	550	587	0.9	-
dd_Smed_v6_23313_0_4	-	1575	zf-BED	PF02892	44	0.00033	21.8	8.9	1	1	1.4e-06	0.00081	20.5	8.9	1	44	1074	1117	1074	1117	0.9	-
dd_Smed_v6_23313_0_2	-	1869	zf-BED	PF02892	44	0.00033	21.8	8.9	1	1	1.7e-06	0.00098	20.3	8.9	1	44	1270	1313	1270	1313	0.9	-
dd_Smed_v6_17820_0_13	-	855	zf-BED	PF02892	44	0.0025	18.9	0.3	1	2	0.038	21	6.4	0.7	29	43	514	529	506	530	0.78	-
dd_Smed_v6_17820_0_13	-	855	zf-BED	PF02892	44	0.0025	18.9	0.3	2	2	4.5e-06	0.0025	18.9	0.3	1	29	774	800	774	806	0.94	-
dd_Smed_v6_57030_0_1	-	439	zf-BED	PF02892	44	0.0028	18.8	6	1	1	1.1e-05	0.006	17.8	6	15	44	149	179	148	179	0.94	-
dd_Smed_v6_2991_0_1	-	5527	zf-BED	PF02892	44	0.0028	18.8	0	1	1	2.4e-05	0.013	16.7	0	1	33	1274	1308	1274	1319	0.86	-
dd_Smed_v6_25620_0_2	-	727	zf-BED	PF02892	44	0.003	18.7	3.1	1	1	1e-05	0.0059	17.8	3.1	1	44	259	301	259	301	0.95	-
dd_Smed_v6_10954_0_16	-	663	zf-BED	PF02892	44	0.003	18.7	0	1	1	1.4e-05	0.0081	17.3	0	18	44	63	90	58	90	0.95	-
dd_Smed_v6_25443_0_1	-	3417	zf-BED	PF02892	44	0.0036	18.5	0.7	1	2	8	4500	-1	0.1	2	10	2240	2248	2239	2251	0.81	-
dd_Smed_v6_25443_0_1	-	3417	zf-BED	PF02892	44	0.0036	18.5	0.7	2	2	6.3e-06	0.0036	18.5	0.7	11	44	3164	3198	3160	3198	0.91	-
dd_Smed_v6_43888_0_2	-	1861	zf-BED	PF02892	44	0.0038	18.4	0.7	1	1	1.7e-05	0.0096	17.1	0.7	1	38	1330	1370	1330	1370	0.84	-
dd_Smed_v6_43888_0_1	-	2051	zf-BED	PF02892	44	0.0044	18.2	0.7	1	1	1.9e-05	0.011	16.9	0.7	1	38	1456	1496	1456	1496	0.84	-
dd_Smed_v6_18877_0_4	-	849	zf-BED	PF02892	44	0.0051	18	5.3	1	1	1.8e-05	0.01	17	5.3	1	43	311	352	311	353	0.92	-
dd_Smed_v6_46523_0_4	-	821	zf-BED	PF02892	44	0.0052	18	2.7	1	1	2.8e-05	0.016	16.4	2.7	13	43	354	385	350	386	0.9	-
dd_Smed_v6_25620_0_1	-	2121	zf-BED	PF02892	44	0.0095	17.1	3.1	1	1	3.6e-05	0.02	16.1	3.1	1	44	1785	1827	1785	1827	0.95	-
dd_Smed_v6_25608_0_1	-	1395	zf-BED	PF02892	44	0.014	16.6	2	1	2	2.6	1500	0.5	0	19	28	142	151	140	161	0.9	-
dd_Smed_v6_25608_0_1	-	1395	zf-BED	PF02892	44	0.014	16.6	2	2	2	0.00013	0.076	14.2	0.7	17	41	168	189	157	203	0.84	-
dd_Smed_v6_24095_0_1	-	4419	zf-BED	PF02892	44	0.015	16.5	1.2	1	1	9.3e-05	0.053	14.7	1.2	3	43	903	945	901	946	0.87	-
dd_Smed_v6_79564_0_1	-	417	zf-BED	PF02892	44	0.015	16.4	2.9	1	1	2.7e-05	0.015	16.4	2.9	4	41	1	32	1	36	0.88	-
dd_Smed_v6_35351_0_2	-	1365	zf-BED	PF02892	44	0.016	16.4	1.3	1	1	6.6e-05	0.037	15.2	1.3	18	41	686	710	684	722	0.87	-
dd_Smed_v6_15477_0_4	-	3443	zf-BED	PF02892	44	0.018	16.3	0.1	1	1	0.0001	0.057	14.6	0.1	18	44	2978	3005	2971	3005	0.96	-
dd_Smed_v6_15477_0_3	-	3489	zf-BED	PF02892	44	0.018	16.2	0.1	1	1	0.0001	0.057	14.6	0.1	18	44	3017	3044	3010	3044	0.96	-
dd_Smed_v6_26260_0_2	-	5175	zf-BED	PF02892	44	0.018	16.2	1.2	1	1	8.1e-05	0.046	14.9	1.2	18	44	2804	2831	2793	2831	0.88	-
dd_Smed_v6_26260_0_1	-	5199	zf-BED	PF02892	44	0.018	16.2	1.2	1	1	8.1e-05	0.046	14.9	1.2	18	44	2820	2847	2809	2847	0.88	-
dd_Smed_v6_102217_0_1	-	417	zf-BED	PF02892	44	0.023	15.9	0.2	1	1	0.00012	0.067	14.4	0.2	6	43	87	131	86	132	0.82	-
dd_Smed_v6_15477_0_2	-	4065	zf-BED	PF02892	44	0.026	15.7	0.1	1	1	0.00012	0.068	14.4	0.1	18	44	3497	3524	3490	3524	0.96	-
dd_Smed_v6_15477_0_1	-	4111	zf-BED	PF02892	44	0.026	15.7	0.1	1	1	0.00012	0.068	14.4	0.1	18	44	3535	3562	3528	3562	0.96	-
dd_Smed_v6_38593_0_3	-	897	zf-BED	PF02892	44	0.031	15.5	1	1	2	0.00026	0.15	13.3	0	19	44	53	79	48	79	0.97	-
dd_Smed_v6_38593_0_3	-	897	zf-BED	PF02892	44	0.031	15.5	1	2	2	9.8	5500	-1.3	0.2	34	41	626	633	626	634	0.89	-
dd_Smed_v6_14684_0_3	-	639	zf-BED	PF02892	44	0.031	15.5	1.1	1	1	0.00013	0.071	14.3	1.1	12	42	53	84	44	87	0.87	-
dd_Smed_v6_12930_0_1	-	4923	zf-BED	PF02892	44	0.041	15.1	6.4	1	1	0.00018	0.1	13.8	6.4	2	43	1209	1257	1208	1258	0.94	-
dd_Smed_v6_14912_0_14	-	467	zf-BED	PF02892	44	0.043	15	3.6	1	1	0.00021	0.12	13.6	3.6	5	44	82	127	80	127	0.95	-
dd_Smed_v6_57991_0_1	-	1259	zf-BED	PF02892	44	0.053	14.7	0.4	1	1	0.00026	0.14	13.3	0.4	14	35	873	895	865	897	0.86	-
dd_Smed_v6_38593_0_2	-	1267	zf-BED	PF02892	44	0.059	14.6	0.6	1	1	0.00039	0.22	12.8	0	19	44	53	79	48	79	0.97	-
dd_Smed_v6_12851_0_1	-	1557	zf-BED	PF02892	44	0.062	14.5	0.3	1	1	0.00039	0.22	12.8	0.3	4	43	808	844	807	845	0.91	-
dd_Smed_v6_14452_0_5	-	1197	zf-BED	PF02892	44	0.068	14.4	6.2	1	1	0.00028	0.16	13.2	6.2	2	32	1139	1168	1138	1174	0.88	-
dd_Smed_v6_20664_0_2	-	4987	zf-BED	PF02892	44	0.068	14.4	0.3	1	1	0.00032	0.18	13	0.3	18	44	3609	3636	3609	3636	0.96	-
dd_Smed_v6_20664_0_1	-	5233	zf-BED	PF02892	44	0.069	14.4	0.3	1	1	0.00034	0.19	12.9	0.3	18	44	3773	3800	3773	3800	0.96	-
dd_Smed_v6_35467_0_3	-	787	zf-BED	PF02892	44	0.071	14.3	0	1	1	0.00033	0.18	13	0	16	43	410	438	398	439	0.87	-
dd_Smed_v6_51840_0_2	-	687	zf-BED	PF02892	44	0.077	14.2	0.2	1	1	0.00036	0.2	12.9	0.2	16	44	148	177	128	177	0.88	-
dd_Smed_v6_81691_0_1	-	419	zf-BED	PF02892	44	0.081	14.1	0.7	1	1	0.00029	0.16	13.2	0.7	3	27	358	380	356	387	0.92	-
dd_Smed_v6_43254_0_1	-	1429	zf-BED	PF02892	44	0.088	14	3.5	1	2	0.00036	0.2	12.9	1.3	15	43	297	325	292	326	0.91	-
dd_Smed_v6_43254_0_1	-	1429	zf-BED	PF02892	44	0.088	14	3.5	2	2	4.1	2300	-0.1	0	1	9	522	530	522	534	0.86	-
dd_Smed_v6_38593_0_1	-	1389	zf-BED	PF02892	44	0.09	14	1	1	1	0.00043	0.24	12.6	0	19	44	53	79	48	79	0.97	-
dd_Smed_v6_23121_1_1	-	2351	zf-BED	PF02892	44	0.1	13.8	0.1	1	1	0.00052	0.3	12.3	0.1	1	40	2292	2332	2292	2344	0.89	-
dd_Smed_v6_64121_0_2	-	1241	zf-BED	PF02892	44	0.11	13.7	2.3	1	1	0.00043	0.24	12.6	2.3	16	39	1076	1100	1068	1109	0.89	-
dd_Smed_v6_59606_0_1	-	501	zf-BED	PF02892	44	0.12	13.6	1.4	1	1	0.00037	0.21	12.8	1.4	1	44	336	378	336	378	0.88	-
dd_Smed_v6_35467_0_1	-	2777	zf-BED	PF02892	44	0.12	13.6	0.3	1	1	0.0013	0.75	11	0	16	43	1405	1433	1393	1434	0.87	-
dd_Smed_v6_56011_0_1	-	1073	zf-BED	PF02892	44	0.13	13.5	1.6	1	1	0.00053	0.3	12.3	1.6	11	44	938	970	934	970	0.91	-
dd_Smed_v6_64121_0_1	-	1461	zf-BED	PF02892	44	0.13	13.5	2.3	1	1	0.00051	0.29	12.4	2.3	16	39	1260	1284	1252	1293	0.89	-
dd_Smed_v6_51873_0_1	-	987	zf-BED	PF02892	44	0.28	12.4	0.4	1	1	0.0011	0.6	11.3	0.4	3	41	336	378	334	379	0.94	-
dd_Smed_v6_36544_0_1	-	1047	zf-BED	PF02892	44	0.42	11.8	0.1	1	1	0.00075	0.42	11.8	0.1	13	43	295	322	287	323	0.89	-
dd_Smed_v6_35422_0_1	-	2589	zf-BED	PF02892	44	0.71	11.1	5.6	1	2	6.8	3800	-0.8	0.1	2	10	1358	1366	1358	1367	0.85	-
dd_Smed_v6_35422_0_1	-	2589	zf-BED	PF02892	44	0.71	11.1	5.6	2	2	0.00063	0.36	12.1	1.7	20	40	2234	2265	2232	2269	0.8	-
dd_Smed_v6_49794_0_1	-	1635	zf-BED	PF02892	44	1	10.6	6.1	1	2	0.032	18	6.6	0.3	14	40	438	461	426	464	0.75	-
dd_Smed_v6_49794_0_1	-	1635	zf-BED	PF02892	44	1	10.6	6.1	2	2	0.13	72	4.7	1	2	29	483	510	482	521	0.85	-
dd_Smed_v6_50662_0_1	-	1611	zf-BED	PF02892	44	1.7	9.9	17	1	3	0.0017	0.95	10.7	0.1	16	44	26	51	21	51	0.91	-
dd_Smed_v6_50662_0_1	-	1611	zf-BED	PF02892	44	1.7	9.9	17	2	3	0.038	22	6.4	0.1	18	44	104	127	98	127	0.92	-
dd_Smed_v6_50662_0_1	-	1611	zf-BED	PF02892	44	1.7	9.9	17	3	3	0.66	370	2.4	0.3	14	22	524	532	517	533	0.86	-
dd_Smed_v6_9359_0_1	-	4003	zf-BED	PF02892	44	2	9.7	8.3	1	3	2	1200	0.8	0.6	9	25	29	45	27	51	0.87	-
dd_Smed_v6_9359_0_1	-	4003	zf-BED	PF02892	44	2	9.7	8.3	2	3	2.2	1200	0.7	0.1	17	44	107	131	95	131	0.78	-
dd_Smed_v6_9359_0_1	-	4003	zf-BED	PF02892	44	2	9.7	8.3	3	3	0.0019	1.1	10.6	0.3	17	44	137	166	132	166	0.85	-
dd_Smed_v6_77767_0_1	-	1073	zf-BED	PF02892	44	3.6	8.9	9.9	1	2	0.13	72	4.7	0.2	19	41	446	465	437	467	0.88	-
dd_Smed_v6_77767_0_1	-	1073	zf-BED	PF02892	44	3.6	8.9	9.9	2	2	0.0083	4.7	8.5	1	14	43	469	495	465	496	0.86	-
dd_Smed_v6_40931_0_4	-	991	zf-BED	PF02892	44	6.7	8	17.4	1	3	4.6	2600	-0.3	1	18	27	66	75	65	76	0.85	-
dd_Smed_v6_40931_0_4	-	991	zf-BED	PF02892	44	6.7	8	17.4	2	3	0.00034	0.19	13	6.6	16	44	515	544	512	544	0.91	-
dd_Smed_v6_40931_0_4	-	991	zf-BED	PF02892	44	6.7	8	17.4	3	3	4.4	2500	-0.2	0	2	10	671	679	670	684	0.8	-
dd_Smed_v6_23489_0_2	-	727	zf-BED	PF02892	44	9.1	7.6	8.5	1	4	0.037	21	6.4	0.1	26	40	44	59	24	68	0.81	-
dd_Smed_v6_23489_0_2	-	727	zf-BED	PF02892	44	9.1	7.6	8.5	2	4	3	1700	0.3	0.2	3	17	84	98	84	99	0.89	-
dd_Smed_v6_23489_0_2	-	727	zf-BED	PF02892	44	9.1	7.6	8.5	3	4	0.6	340	2.6	0	1	15	264	278	264	280	0.8	-
dd_Smed_v6_23489_0_2	-	727	zf-BED	PF02892	44	9.1	7.6	8.5	4	4	4.9	2800	-0.4	0.2	21	29	612	620	611	629	0.86	-
dd_Smed_v6_7948_0_1	-	4141	BrkDBD	PF09607	58	1.1e-10	42.3	0.9	1	1	2e-13	2.1e-10	41.4	0.9	3	54	141	187	139	191	0.94	-
dd_Smed_v6_15883_0_1	-	1517	BrkDBD	PF09607	58	1.1e-07	32.6	0	1	1	1.9e-10	2e-07	31.8	0	3	54	890	936	889	939	0.95	-
dd_Smed_v6_32719_0_2	-	719	BrkDBD	PF09607	58	1.5e-07	32.3	0.5	1	1	3.2e-10	3.4e-07	31.1	0.5	2	48	132	173	131	175	0.95	-
dd_Smed_v6_32719_0_1	-	947	BrkDBD	PF09607	58	2.2e-07	31.7	0.5	1	1	4.5e-10	4.8e-07	30.6	0.5	2	48	170	211	169	213	0.95	-
dd_Smed_v6_12879_0_15	-	1331	BrkDBD	PF09607	58	1.3e-05	26	0.1	1	1	2.3e-08	2.4e-05	25.2	0.1	3	54	969	1015	967	1019	0.89	-
dd_Smed_v6_10553_0_14	-	1235	BrkDBD	PF09607	58	1.5e-05	25.8	1.3	1	1	2.8e-08	3e-05	24.9	1.3	3	52	1106	1150	1105	1155	0.86	-
dd_Smed_v6_12879_0_14	-	1673	BrkDBD	PF09607	58	1.9e-05	25.6	0.1	1	1	2.9e-08	3.2e-05	24.8	0.1	3	54	360	406	358	410	0.89	-
dd_Smed_v6_12879_0_10	-	1897	BrkDBD	PF09607	58	1.9e-05	25.5	0.1	1	1	3.4e-08	3.6e-05	24.6	0.1	3	54	808	854	806	858	0.89	-
dd_Smed_v6_12879_0_12	-	1849	BrkDBD	PF09607	58	2e-05	25.5	0.1	1	1	3.3e-08	3.5e-05	24.7	0.1	3	54	390	436	388	440	0.89	-
dd_Smed_v6_12879_0_11	-	1889	BrkDBD	PF09607	58	2e-05	25.4	0.1	1	1	3.4e-08	3.6e-05	24.6	0.1	3	54	396	442	394	446	0.89	-
dd_Smed_v6_12879_0_9	-	2239	BrkDBD	PF09607	58	2.5e-05	25.1	0.1	1	1	4.1e-08	4.4e-05	24.4	0.1	3	54	922	968	920	972	0.89	-
dd_Smed_v6_12879_0_8	-	2415	BrkDBD	PF09607	58	2.6e-05	25.1	0.1	1	1	4.4e-08	4.7e-05	24.2	0.1	3	54	981	1027	979	1031	0.89	-
dd_Smed_v6_12879_0_7	-	2455	BrkDBD	PF09607	58	2.7e-05	25	0.1	1	1	4.5e-08	4.8e-05	24.2	0.1	3	54	994	1040	992	1044	0.89	-
dd_Smed_v6_12879_0_6	-	2933	BrkDBD	PF09607	58	3e-05	24.9	0.1	1	1	5.5e-08	5.9e-05	23.9	0.1	3	54	570	616	568	620	0.89	-
dd_Smed_v6_10553_0_3	-	2345	BrkDBD	PF09607	58	3.1e-05	24.8	1.3	1	1	5.7e-08	6.1e-05	23.9	1.3	3	52	858	902	857	907	0.86	-
dd_Smed_v6_12879_0_3	-	3499	BrkDBD	PF09607	58	3.6e-05	24.6	0.1	1	1	6.6e-08	7.1e-05	23.7	0.1	3	54	1342	1388	1340	1392	0.89	-
dd_Smed_v6_12879_0_5	-	3451	BrkDBD	PF09607	58	3.6e-05	24.6	0.1	1	1	6.5e-08	7e-05	23.7	0.1	3	54	657	703	655	707	0.89	-
dd_Smed_v6_12879_0_4	-	3491	BrkDBD	PF09607	58	3.7e-05	24.6	0.1	1	1	6.6e-08	7.1e-05	23.7	0.1	3	54	663	709	661	713	0.89	-
dd_Smed_v6_10553_0_2	-	2713	BrkDBD	PF09607	58	3.8e-05	24.6	1.3	1	1	6.7e-08	7.1e-05	23.7	1.3	3	52	981	1025	980	1030	0.86	-
dd_Smed_v6_12879_0_2	-	4017	BrkDBD	PF09607	58	4.3e-05	24.4	0.1	1	1	7.7e-08	8.3e-05	23.5	0.1	3	54	1515	1561	1513	1565	0.89	-
dd_Smed_v6_12879_0_1	-	4057	BrkDBD	PF09607	58	4.3e-05	24.4	0.1	1	1	7.8e-08	8.3e-05	23.5	0.1	3	54	1528	1574	1526	1578	0.89	-
dd_Smed_v6_35445_0_3	-	1321	BrkDBD	PF09607	58	0.00013	22.8	0.8	1	2	5.1e-05	0.054	14.4	0.2	24	50	684	711	683	715	0.91	-
dd_Smed_v6_35445_0_3	-	1321	BrkDBD	PF09607	58	0.00013	22.8	0.8	2	2	0.017	18	6.4	0	3	22	890	910	889	916	0.79	-
dd_Smed_v6_35445_0_1	-	1959	BrkDBD	PF09607	58	0.00029	21.7	0.8	1	2	7.8e-05	0.084	13.8	0.2	24	50	1003	1030	1002	1034	0.91	-
dd_Smed_v6_35445_0_1	-	1959	BrkDBD	PF09607	58	0.00029	21.7	0.8	2	2	0.025	27	5.8	0	3	22	1315	1335	1314	1341	0.79	-
dd_Smed_v6_78090_0_1	-	665	BrkDBD	PF09607	58	0.00067	20.6	0.6	1	2	2.9e-05	0.031	15.2	0.1	5	57	18	66	15	67	0.89	-
dd_Smed_v6_78090_0_1	-	665	BrkDBD	PF09607	58	0.00067	20.6	0.6	2	2	0.2	210	2.9	0	30	52	86	108	70	109	0.76	-
dd_Smed_v6_15563_1_7	-	1027	BrkDBD	PF09607	58	0.00067	20.6	0.4	1	1	1.2e-06	0.0012	19.7	0.4	3	51	518	563	517	567	0.91	-
dd_Smed_v6_15563_1_1	-	1841	BrkDBD	PF09607	58	0.0012	19.7	0.4	1	1	2.2e-06	0.0024	18.8	0.4	3	51	4	49	3	53	0.91	-
dd_Smed_v6_35550_0_1	-	1151	BrkDBD	PF09607	58	0.0021	19	5.8	1	2	0.0013	1.4	10	0	10	55	40	81	33	84	0.89	-
dd_Smed_v6_35550_0_1	-	1151	BrkDBD	PF09607	58	0.0021	19	5.8	2	2	0.00058	0.62	11.1	0.6	3	56	88	137	87	139	0.89	-
dd_Smed_v6_9668_0_3	-	1269	BrkDBD	PF09607	58	0.0024	18.8	0.4	1	1	4.6e-06	0.0049	17.8	0.4	3	51	1176	1220	1175	1225	0.91	-
dd_Smed_v6_9668_0_2	-	2099	BrkDBD	PF09607	58	0.0038	18.1	0.4	1	1	8e-06	0.0086	17	0.4	3	51	1867	1911	1866	1916	0.91	-
dd_Smed_v6_9668_0_1	-	2171	BrkDBD	PF09607	58	0.0039	18.1	0.4	1	1	8.3e-06	0.0089	17	0.4	3	51	1927	1971	1926	1976	0.91	-
dd_Smed_v6_26902_0_1	-	933	BrkDBD	PF09607	58	0.0049	17.8	1.1	1	1	5.5e-06	0.0058	17.5	0.1	3	50	817	859	816	868	0.92	-
dd_Smed_v6_10631_0_3	-	3219	BrkDBD	PF09607	58	0.0076	17.2	1.3	1	2	0.0012	1.3	10	0.1	10	54	1096	1136	1091	1139	0.88	-
dd_Smed_v6_10631_0_3	-	3219	BrkDBD	PF09607	58	0.0076	17.2	1.3	2	2	0.045	48	5	0.2	6	41	1454	1489	1451	1506	0.74	-
dd_Smed_v6_10631_0_1	-	5279	BrkDBD	PF09607	58	0.024	15.6	1.3	1	2	0.076	81	4.3	0.2	6	41	724	759	721	776	0.74	-
dd_Smed_v6_10631_0_1	-	5279	BrkDBD	PF09607	58	0.024	15.6	1.3	2	2	0.002	2.2	9.3	0.1	10	54	1782	1822	1777	1825	0.88	-
dd_Smed_v6_10631_0_4	-	3129	BrkDBD	PF09607	58	0.073	14	4.9	1	2	0.0012	1.2	10.1	0.1	10	54	1066	1106	1061	1109	0.88	-
dd_Smed_v6_10631_0_4	-	3129	BrkDBD	PF09607	58	0.073	14	4.9	2	2	0.043	46	5.1	0.2	6	41	1409	1444	1406	1461	0.74	-
dd_Smed_v6_73252_0_1	-	789	BrkDBD	PF09607	58	0.12	13.4	0.4	1	1	0.00021	0.22	12.5	0.4	33	55	529	551	524	552	0.94	-
dd_Smed_v6_27214_0_1	-	1777	BrkDBD	PF09607	58	0.21	12.6	0.1	1	1	0.0006	0.64	11	0.1	28	50	1499	1521	1484	1528	0.85	-
dd_Smed_v6_15563_1_6	-	1109	BrkDBD	PF09607	58	0.22	12.5	0.1	1	1	0.00039	0.42	11.6	0.1	31	51	928	948	927	952	0.92	-
dd_Smed_v6_10631_0_2	-	5189	BrkDBD	PF09607	58	0.26	12.3	4.9	1	2	0.074	80	4.3	0.2	6	41	709	744	706	761	0.74	-
dd_Smed_v6_10631_0_2	-	5189	BrkDBD	PF09607	58	0.26	12.3	4.9	2	2	0.002	2.1	9.3	0.1	10	54	1752	1792	1747	1795	0.88	-
dd_Smed_v6_23402_0_1	-	997	BrkDBD	PF09607	58	0.47	11.5	0.3	1	1	0.00075	0.81	10.7	0.3	9	50	913	949	910	950	0.94	-
dd_Smed_v6_10676_0_1	-	3057	zf-C2H2	PF00096	23	3.7e-29	100.7	67.1	1	9	0.094	24	6.8	0.8	2	23	711	731	710	731	0.97	-
dd_Smed_v6_10676_0_1	-	3057	zf-C2H2	PF00096	23	3.7e-29	100.7	67.1	2	9	2.1e-06	0.00053	21.4	2	1	23	737	759	737	759	0.99	-
dd_Smed_v6_10676_0_1	-	3057	zf-C2H2	PF00096	23	3.7e-29	100.7	67.1	3	9	0.00012	0.031	15.9	0.9	1	23	765	787	765	787	0.97	-
dd_Smed_v6_10676_0_1	-	3057	zf-C2H2	PF00096	23	3.7e-29	100.7	67.1	4	9	2.9e-06	0.00075	21	0.9	1	23	793	815	793	815	0.99	-
dd_Smed_v6_10676_0_1	-	3057	zf-C2H2	PF00096	23	3.7e-29	100.7	67.1	5	9	2.4e-05	0.0062	18.1	1.4	3	23	823	843	822	843	0.97	-
dd_Smed_v6_10676_0_1	-	3057	zf-C2H2	PF00096	23	3.7e-29	100.7	67.1	6	9	0.00079	0.2	13.3	0.1	1	23	849	871	849	871	0.97	-
dd_Smed_v6_10676_0_1	-	3057	zf-C2H2	PF00096	23	3.7e-29	100.7	67.1	7	9	4.2e-07	0.00011	23.6	1.7	1	23	877	899	877	899	0.98	-
dd_Smed_v6_10676_0_1	-	3057	zf-C2H2	PF00096	23	3.7e-29	100.7	67.1	8	9	1e-05	0.0026	19.3	2	1	23	905	927	905	927	0.98	-
dd_Smed_v6_10676_0_1	-	3057	zf-C2H2	PF00096	23	3.7e-29	100.7	67.1	9	9	2.4	620	2.3	0.4	1	19	933	951	933	953	0.79	-
dd_Smed_v6_26394_0_1	-	1593	zf-C2H2	PF00096	23	2e-21	76.3	62.4	1	6	5.7e-06	0.0015	20.1	0.8	1	20	609	628	609	631	0.94	-
dd_Smed_v6_26394_0_1	-	1593	zf-C2H2	PF00096	23	2e-21	76.3	62.4	2	6	8.4e-06	0.0021	19.5	1.8	1	23	637	659	637	659	0.97	-
dd_Smed_v6_26394_0_1	-	1593	zf-C2H2	PF00096	23	2e-21	76.3	62.4	3	6	2.9e-07	7.4e-05	24.1	2.5	1	23	665	687	665	687	0.98	-
dd_Smed_v6_26394_0_1	-	1593	zf-C2H2	PF00096	23	2e-21	76.3	62.4	4	6	0.0052	1.3	10.8	4.8	1	23	693	715	693	715	0.97	-
dd_Smed_v6_26394_0_1	-	1593	zf-C2H2	PF00096	23	2e-21	76.3	62.4	5	6	0.00056	0.14	13.8	7.6	2	23	722	743	720	743	0.94	-
dd_Smed_v6_26394_0_1	-	1593	zf-C2H2	PF00096	23	2e-21	76.3	62.4	6	6	2.6e-05	0.0067	18	4.7	1	23	749	772	749	772	0.98	-
dd_Smed_v6_8871_0_1	-	10121	zf-C2H2	PF00096	23	2.5e-21	76	229.5	1	22	0.012	3	9.6	0.3	2	23	3546	3567	3545	3567	0.97	-
dd_Smed_v6_8871_0_1	-	10121	zf-C2H2	PF00096	23	2.5e-21	76	229.5	2	22	0.0085	2.2	10.1	0.1	1	23	3573	3596	3573	3596	0.96	-
dd_Smed_v6_8871_0_1	-	10121	zf-C2H2	PF00096	23	2.5e-21	76	229.5	3	22	0.00042	0.11	14.2	0.1	3	23	3786	3806	3785	3806	0.95	-
dd_Smed_v6_8871_0_1	-	10121	zf-C2H2	PF00096	23	2.5e-21	76	229.5	4	22	7.6e-05	0.019	16.5	0.3	1	23	3812	3834	3812	3834	0.97	-
dd_Smed_v6_8871_0_1	-	10121	zf-C2H2	PF00096	23	2.5e-21	76	229.5	5	22	0.0018	0.45	12.2	1.3	2	23	3841	3863	3840	3863	0.94	-
dd_Smed_v6_8871_0_1	-	10121	zf-C2H2	PF00096	23	2.5e-21	76	229.5	6	22	0.14	35	6.3	6	1	23	3993	4015	3993	4015	0.98	-
dd_Smed_v6_8871_0_1	-	10121	zf-C2H2	PF00096	23	2.5e-21	76	229.5	7	22	0.092	23	6.8	6.1	1	23	4021	4043	4021	4043	0.98	-
dd_Smed_v6_8871_0_1	-	10121	zf-C2H2	PF00096	23	2.5e-21	76	229.5	8	22	0.0024	0.62	11.8	0.8	1	23	4049	4071	4049	4071	0.97	-
dd_Smed_v6_8871_0_1	-	10121	zf-C2H2	PF00096	23	2.5e-21	76	229.5	9	22	0.013	3.2	9.5	6.2	1	23	4078	4101	4078	4102	0.97	-
dd_Smed_v6_8871_0_1	-	10121	zf-C2H2	PF00096	23	2.5e-21	76	229.5	10	22	0.00042	0.11	14.2	4.8	1	23	4172	4194	4172	4194	0.98	-
dd_Smed_v6_8871_0_1	-	10121	zf-C2H2	PF00096	23	2.5e-21	76	229.5	11	22	0.0024	0.61	11.8	1.9	2	23	4202	4224	4202	4224	0.97	-
dd_Smed_v6_8871_0_1	-	10121	zf-C2H2	PF00096	23	2.5e-21	76	229.5	12	22	0.097	25	6.7	0.1	1	23	4230	4252	4230	4252	0.95	-
dd_Smed_v6_8871_0_1	-	10121	zf-C2H2	PF00096	23	2.5e-21	76	229.5	13	22	0.17	43	6	1.1	3	23	4565	4586	4565	4586	0.97	-
dd_Smed_v6_8871_0_1	-	10121	zf-C2H2	PF00096	23	2.5e-21	76	229.5	14	22	0.0014	0.36	12.5	1.3	1	23	4592	4614	4592	4614	0.98	-
dd_Smed_v6_8871_0_1	-	10121	zf-C2H2	PF00096	23	2.5e-21	76	229.5	15	22	1.7	430	2.8	0.3	2	23	4624	4646	4623	4646	0.89	-
dd_Smed_v6_8871_0_1	-	10121	zf-C2H2	PF00096	23	2.5e-21	76	229.5	16	22	0.0038	0.97	11.2	1.7	1	21	4653	4673	4653	4674	0.95	-
dd_Smed_v6_8871_0_1	-	10121	zf-C2H2	PF00096	23	2.5e-21	76	229.5	17	22	8.8e-06	0.0022	19.5	1.4	1	23	4791	4813	4791	4813	0.98	-
dd_Smed_v6_8871_0_1	-	10121	zf-C2H2	PF00096	23	2.5e-21	76	229.5	18	22	0.0046	1.2	10.9	6.5	1	23	4819	4842	4819	4842	0.97	-
dd_Smed_v6_8871_0_1	-	10121	zf-C2H2	PF00096	23	2.5e-21	76	229.5	19	22	0.46	120	4.6	1.5	2	23	4850	4871	4849	4871	0.97	-
dd_Smed_v6_8871_0_1	-	10121	zf-C2H2	PF00096	23	2.5e-21	76	229.5	20	22	0.5	130	4.5	0.9	3	23	4879	4900	4878	4900	0.91	-
dd_Smed_v6_8871_0_1	-	10121	zf-C2H2	PF00096	23	2.5e-21	76	229.5	21	22	1.6	420	2.9	0.1	6	23	4985	5003	4985	5003	0.95	-
dd_Smed_v6_8871_0_1	-	10121	zf-C2H2	PF00096	23	2.5e-21	76	229.5	22	22	0.0099	2.5	9.9	0.9	1	23	5009	5032	5009	5033	0.96	-
dd_Smed_v6_16281_0_1	-	3715	zf-C2H2	PF00096	23	4.7e-21	75.2	63.6	1	8	0.00021	0.054	15.1	0.1	1	21	113	133	113	134	0.96	-
dd_Smed_v6_16281_0_1	-	3715	zf-C2H2	PF00096	23	4.7e-21	75.2	63.6	2	8	0.0024	0.6	11.8	2.4	3	23	212	232	210	232	0.96	-
dd_Smed_v6_16281_0_1	-	3715	zf-C2H2	PF00096	23	4.7e-21	75.2	63.6	3	8	1.2e-05	0.0031	19	1.3	1	23	239	261	239	261	0.98	-
dd_Smed_v6_16281_0_1	-	3715	zf-C2H2	PF00096	23	4.7e-21	75.2	63.6	4	8	0.0024	0.6	11.8	4.4	1	21	267	287	267	288	0.95	-
dd_Smed_v6_16281_0_1	-	3715	zf-C2H2	PF00096	23	4.7e-21	75.2	63.6	5	8	1.6	390	3	0.9	2	19	297	314	297	317	0.83	-
dd_Smed_v6_16281_0_1	-	3715	zf-C2H2	PF00096	23	4.7e-21	75.2	63.6	6	8	1.1e-05	0.0029	19.1	4.2	1	23	525	547	525	547	0.98	-
dd_Smed_v6_16281_0_1	-	3715	zf-C2H2	PF00096	23	4.7e-21	75.2	63.6	7	8	0.00016	0.042	15.5	3	1	23	553	576	553	576	0.97	-
dd_Smed_v6_16281_0_1	-	3715	zf-C2H2	PF00096	23	4.7e-21	75.2	63.6	8	8	0.00043	0.11	14.2	0.5	1	21	582	602	582	603	0.97	-
dd_Smed_v6_14824_0_1	-	2681	zf-C2H2	PF00096	23	1.7e-20	73.4	58.8	1	6	0.00065	0.17	13.6	3.2	1	23	190	213	190	213	0.98	-
dd_Smed_v6_14824_0_1	-	2681	zf-C2H2	PF00096	23	1.7e-20	73.4	58.8	2	6	0.00024	0.062	14.9	0.9	1	23	219	241	219	241	0.97	-
dd_Smed_v6_14824_0_1	-	2681	zf-C2H2	PF00096	23	1.7e-20	73.4	58.8	3	6	8.2e-07	0.00021	22.7	1.2	1	23	247	269	247	269	0.98	-
dd_Smed_v6_14824_0_1	-	2681	zf-C2H2	PF00096	23	1.7e-20	73.4	58.8	4	6	9e-05	0.023	16.3	5.4	1	23	275	297	275	297	0.97	-
dd_Smed_v6_14824_0_1	-	2681	zf-C2H2	PF00096	23	1.7e-20	73.4	58.8	5	6	4.1e-07	0.0001	23.7	0.7	1	23	303	325	303	325	0.99	-
dd_Smed_v6_14824_0_1	-	2681	zf-C2H2	PF00096	23	1.7e-20	73.4	58.8	6	6	0.00034	0.087	14.5	2.3	3	23	333	354	331	354	0.97	-
dd_Smed_v6_10216_0_1	-	2069	zf-C2H2	PF00096	23	5e-19	68.8	32.3	1	5	0.0073	1.9	10.3	0.4	1	20	161	180	161	182	0.94	-
dd_Smed_v6_10216_0_1	-	2069	zf-C2H2	PF00096	23	5e-19	68.8	32.3	2	5	0.00022	0.055	15.1	1.7	1	23	209	231	209	231	0.99	-
dd_Smed_v6_10216_0_1	-	2069	zf-C2H2	PF00096	23	5e-19	68.8	32.3	3	5	4.6e-06	0.0012	20.4	1.7	2	23	236	257	235	257	0.97	-
dd_Smed_v6_10216_0_1	-	2069	zf-C2H2	PF00096	23	5e-19	68.8	32.3	4	5	1.3e-07	3.2e-05	25.3	0.4	1	23	263	285	263	285	0.98	-
dd_Smed_v6_10216_0_1	-	2069	zf-C2H2	PF00096	23	5e-19	68.8	32.3	5	5	0.00014	0.035	15.7	1.7	1	21	291	311	291	312	0.94	-
dd_Smed_v6_75162_0_1	-	1055	zf-C2H2	PF00096	23	5.9e-19	68.6	38.6	1	4	1.1e-07	2.8e-05	25.5	2.1	2	23	243	264	243	264	0.98	-
dd_Smed_v6_75162_0_1	-	1055	zf-C2H2	PF00096	23	5.9e-19	68.6	38.6	2	4	1.6e-06	0.0004	21.8	0.7	1	23	270	292	270	292	0.98	-
dd_Smed_v6_75162_0_1	-	1055	zf-C2H2	PF00096	23	5.9e-19	68.6	38.6	3	4	0.00047	0.12	14.1	7.2	1	23	298	320	298	320	0.98	-
dd_Smed_v6_75162_0_1	-	1055	zf-C2H2	PF00096	23	5.9e-19	68.6	38.6	4	4	8.6e-07	0.00022	22.7	6.4	1	23	326	348	326	348	0.99	-
dd_Smed_v6_18952_0_1	-	2461	zf-C2H2	PF00096	23	5.2e-18	65.6	28	1	5	2.4e-05	0.006	18.1	2.7	1	23	1052	1074	1052	1074	0.98	-
dd_Smed_v6_18952_0_1	-	2461	zf-C2H2	PF00096	23	5.2e-18	65.6	28	2	5	0.0052	1.3	10.7	0.5	2	23	1084	1105	1084	1105	0.98	-
dd_Smed_v6_18952_0_1	-	2461	zf-C2H2	PF00096	23	5.2e-18	65.6	28	3	5	7.5e-06	0.0019	19.7	0.3	1	23	1109	1131	1109	1131	0.97	-
dd_Smed_v6_18952_0_1	-	2461	zf-C2H2	PF00096	23	5.2e-18	65.6	28	4	5	9.8e-07	0.00025	22.5	0.6	3	23	1139	1159	1137	1159	0.97	-
dd_Smed_v6_18952_0_1	-	2461	zf-C2H2	PF00096	23	5.2e-18	65.6	28	5	5	0.0089	2.3	10	0.3	1	20	1165	1184	1165	1186	0.95	-
dd_Smed_v6_16281_0_2	-	2643	zf-C2H2	PF00096	23	3.3e-17	63	56.5	1	7	0.0016	0.42	12.3	2.4	3	23	32	52	30	52	0.96	-
dd_Smed_v6_16281_0_2	-	2643	zf-C2H2	PF00096	23	3.3e-17	63	56.5	2	7	8.4e-06	0.0021	19.5	1.3	1	23	59	81	59	81	0.98	-
dd_Smed_v6_16281_0_2	-	2643	zf-C2H2	PF00096	23	3.3e-17	63	56.5	3	7	0.02	5.2	8.9	1.4	6	21	534	549	533	550	0.93	-
dd_Smed_v6_16281_0_2	-	2643	zf-C2H2	PF00096	23	3.3e-17	63	56.5	4	7	1.1	270	3.5	0.9	2	19	559	576	559	579	0.83	-
dd_Smed_v6_16281_0_2	-	2643	zf-C2H2	PF00096	23	3.3e-17	63	56.5	5	7	7.9e-06	0.002	19.6	4.2	1	23	787	809	787	809	0.98	-
dd_Smed_v6_16281_0_2	-	2643	zf-C2H2	PF00096	23	3.3e-17	63	56.5	6	7	0.00011	0.029	16	3	1	23	815	838	815	838	0.97	-
dd_Smed_v6_16281_0_2	-	2643	zf-C2H2	PF00096	23	3.3e-17	63	56.5	7	7	0.0003	0.076	14.7	0.5	1	21	844	864	844	865	0.97	-
dd_Smed_v6_22685_0_1	-	2395	zf-C2H2	PF00096	23	1.6e-16	60.9	50.5	1	5	5.1e-05	0.013	17.1	1.6	1	23	469	491	469	491	0.98	-
dd_Smed_v6_22685_0_1	-	2395	zf-C2H2	PF00096	23	1.6e-16	60.9	50.5	2	5	6.3e-05	0.016	16.8	4.7	1	23	497	519	497	519	0.98	-
dd_Smed_v6_22685_0_1	-	2395	zf-C2H2	PF00096	23	1.6e-16	60.9	50.5	3	5	1.5e-05	0.0038	18.8	3.2	1	23	700	722	700	722	0.98	-
dd_Smed_v6_22685_0_1	-	2395	zf-C2H2	PF00096	23	1.6e-16	60.9	50.5	4	5	7.8e-06	0.002	19.7	4.1	1	23	728	751	728	751	0.98	-
dd_Smed_v6_22685_0_1	-	2395	zf-C2H2	PF00096	23	1.6e-16	60.9	50.5	5	5	0.00014	0.036	15.7	0.7	1	23	757	779	757	779	0.97	-
dd_Smed_v6_15506_0_1	-	1873	zf-C2H2	PF00096	23	2.5e-16	60.3	24.8	1	4	0.0019	0.47	12.2	3.6	1	23	464	486	464	486	0.97	-
dd_Smed_v6_15506_0_1	-	1873	zf-C2H2	PF00096	23	2.5e-16	60.3	24.8	2	4	0.0002	0.052	15.2	0.5	2	23	491	512	490	512	0.96	-
dd_Smed_v6_15506_0_1	-	1873	zf-C2H2	PF00096	23	2.5e-16	60.3	24.8	3	4	2.7e-07	6.9e-05	24.2	0.6	1	23	518	540	518	540	0.99	-
dd_Smed_v6_15506_0_1	-	1873	zf-C2H2	PF00096	23	2.5e-16	60.3	24.8	4	4	1.8e-06	0.00046	21.6	0.9	1	19	546	564	546	566	0.97	-
dd_Smed_v6_19859_0_1	-	2645	zf-C2H2	PF00096	23	2.9e-16	60.1	37.3	1	5	2.7e-06	0.0007	21.1	0.8	1	23	1124	1146	1124	1146	0.98	-
dd_Smed_v6_19859_0_1	-	2645	zf-C2H2	PF00096	23	2.9e-16	60.1	37.3	2	5	3.9e-05	0.01	17.4	0.8	1	23	1152	1174	1152	1174	0.95	-
dd_Smed_v6_19859_0_1	-	2645	zf-C2H2	PF00096	23	2.9e-16	60.1	37.3	3	5	2.5e-06	0.00064	21.2	4.1	1	23	1180	1202	1180	1202	0.97	-
dd_Smed_v6_19859_0_1	-	2645	zf-C2H2	PF00096	23	2.9e-16	60.1	37.3	4	5	0.00069	0.17	13.5	3.6	1	23	1208	1230	1208	1230	0.98	-
dd_Smed_v6_19859_0_1	-	2645	zf-C2H2	PF00096	23	2.9e-16	60.1	37.3	5	5	0.23	57	5.6	0.4	1	20	1236	1255	1236	1257	0.9	-
dd_Smed_v6_6649_0_1	-	8073	zf-C2H2	PF00096	23	5.5e-16	59.2	36.2	1	5	5.5e-05	0.014	17	2	1	23	2806	2828	2806	2828	0.98	-
dd_Smed_v6_6649_0_1	-	8073	zf-C2H2	PF00096	23	5.5e-16	59.2	36.2	2	5	1.1e-05	0.0027	19.2	2.6	1	23	2834	2856	2834	2856	0.98	-
dd_Smed_v6_6649_0_1	-	8073	zf-C2H2	PF00096	23	5.5e-16	59.2	36.2	3	5	0.0063	1.6	10.5	4.1	1	23	2862	2885	2862	2885	0.92	-
dd_Smed_v6_6649_0_1	-	8073	zf-C2H2	PF00096	23	5.5e-16	59.2	36.2	4	5	2.6e-05	0.0066	18	0.1	2	23	2923	2944	2922	2944	0.98	-
dd_Smed_v6_6649_0_1	-	8073	zf-C2H2	PF00096	23	5.5e-16	59.2	36.2	5	5	0.0017	0.43	12.3	1.3	1	23	3754	3776	3754	3776	0.98	-
dd_Smed_v6_26394_0_2	-	1009	zf-C2H2	PF00096	23	6.3e-16	59	51.2	1	5	0.002	0.5	12.1	0.3	5	23	181	199	181	199	0.94	-
dd_Smed_v6_26394_0_2	-	1009	zf-C2H2	PF00096	23	6.3e-16	59	51.2	2	5	1.7e-07	4.4e-05	24.8	2.5	1	23	205	227	205	227	0.98	-
dd_Smed_v6_26394_0_2	-	1009	zf-C2H2	PF00096	23	6.3e-16	59	51.2	3	5	0.0031	0.79	11.5	4.8	1	23	233	255	233	255	0.97	-
dd_Smed_v6_26394_0_2	-	1009	zf-C2H2	PF00096	23	6.3e-16	59	51.2	4	5	0.00034	0.086	14.5	7.6	2	23	262	283	260	283	0.94	-
dd_Smed_v6_26394_0_2	-	1009	zf-C2H2	PF00096	23	6.3e-16	59	51.2	5	5	1.6e-05	0.004	18.7	4.7	1	23	289	312	289	312	0.98	-
dd_Smed_v6_13341_0_1	-	3773	zf-C2H2	PF00096	23	1.5e-15	57.8	34.8	1	5	0.048	12	7.7	0.4	5	23	99	118	96	118	0.93	-
dd_Smed_v6_13341_0_1	-	3773	zf-C2H2	PF00096	23	1.5e-15	57.8	34.8	2	5	0.0031	0.79	11.5	0.2	1	21	180	200	180	201	0.94	-
dd_Smed_v6_13341_0_1	-	3773	zf-C2H2	PF00096	23	1.5e-15	57.8	34.8	3	5	7.7e-07	0.0002	22.8	2.7	2	23	492	513	491	513	0.97	-
dd_Smed_v6_13341_0_1	-	3773	zf-C2H2	PF00096	23	1.5e-15	57.8	34.8	4	5	5.5e-05	0.014	17	4.4	1	23	519	541	519	541	0.99	-
dd_Smed_v6_13341_0_1	-	3773	zf-C2H2	PF00096	23	1.5e-15	57.8	34.8	5	5	5.6e-05	0.014	16.9	1.1	2	22	550	570	549	570	0.94	-
dd_Smed_v6_10109_0_1	-	1777	zf-C2H2	PF00096	23	3e-15	56.9	63.7	1	8	9e-05	0.023	16.3	0.4	3	23	601	621	600	621	0.97	-
dd_Smed_v6_10109_0_1	-	1777	zf-C2H2	PF00096	23	3e-15	56.9	63.7	2	8	0.00073	0.19	13.4	3.4	2	21	628	647	627	648	0.92	-
dd_Smed_v6_10109_0_1	-	1777	zf-C2H2	PF00096	23	3e-15	56.9	63.7	3	8	0.008	2	10.2	0.7	1	23	667	691	667	691	0.94	-
dd_Smed_v6_10109_0_1	-	1777	zf-C2H2	PF00096	23	3e-15	56.9	63.7	4	8	0.00022	0.057	15.1	4.1	1	23	696	718	696	718	0.98	-
dd_Smed_v6_10109_0_1	-	1777	zf-C2H2	PF00096	23	3e-15	56.9	63.7	5	8	0.076	19	7.1	2.4	1	23	720	742	720	742	0.96	-
dd_Smed_v6_10109_0_1	-	1777	zf-C2H2	PF00096	23	3e-15	56.9	63.7	6	8	0.035	8.8	8.2	0.3	2	23	750	771	749	771	0.94	-
dd_Smed_v6_10109_0_1	-	1777	zf-C2H2	PF00096	23	3e-15	56.9	63.7	7	8	2.1e-05	0.0053	18.3	2.8	1	23	776	798	776	798	0.98	-
dd_Smed_v6_10109_0_1	-	1777	zf-C2H2	PF00096	23	3e-15	56.9	63.7	8	8	0.31	80	5.1	1	1	23	803	827	803	827	0.92	-
dd_Smed_v6_6764_0_1	-	6799	zf-C2H2	PF00096	23	1.5e-14	54.6	74.1	1	9	5.8	1500	1.1	0.4	1	20	82	101	82	103	0.88	-
dd_Smed_v6_6764_0_1	-	6799	zf-C2H2	PF00096	23	1.5e-14	54.6	74.1	2	9	8.8e-06	0.0022	19.5	1.8	1	23	437	459	437	459	0.98	-
dd_Smed_v6_6764_0_1	-	6799	zf-C2H2	PF00096	23	1.5e-14	54.6	74.1	3	9	7.3e-07	0.00019	22.9	1.2	1	23	465	487	465	487	0.98	-
dd_Smed_v6_6764_0_1	-	6799	zf-C2H2	PF00096	23	1.5e-14	54.6	74.1	4	9	0.13	33	6.4	1.6	1	23	560	582	560	582	0.91	-
dd_Smed_v6_6764_0_1	-	6799	zf-C2H2	PF00096	23	1.5e-14	54.6	74.1	5	9	1.1	270	3.5	0.2	2	23	589	612	588	612	0.91	-
dd_Smed_v6_6764_0_1	-	6799	zf-C2H2	PF00096	23	1.5e-14	54.6	74.1	6	9	0.039	9.8	8	0.1	1	23	620	643	620	643	0.95	-
dd_Smed_v6_6764_0_1	-	6799	zf-C2H2	PF00096	23	1.5e-14	54.6	74.1	7	9	0.036	9.1	8.1	6.6	1	20	678	697	678	699	0.94	-
dd_Smed_v6_6764_0_1	-	6799	zf-C2H2	PF00096	23	1.5e-14	54.6	74.1	8	9	0.001	0.25	13	0.1	1	23	706	729	706	729	0.97	-
dd_Smed_v6_6764_0_1	-	6799	zf-C2H2	PF00096	23	1.5e-14	54.6	74.1	9	9	0.00046	0.12	14.1	5.2	1	23	736	758	736	759	0.95	-
dd_Smed_v6_6684_0_1	-	4899	zf-C2H2	PF00096	23	3.7e-14	53.4	23.4	1	4	0.002	0.51	12.1	3.5	2	23	297	320	296	320	0.95	-
dd_Smed_v6_6684_0_1	-	4899	zf-C2H2	PF00096	23	3.7e-14	53.4	23.4	2	4	9e-05	0.023	16.3	1	1	23	325	347	325	347	0.96	-
dd_Smed_v6_6684_0_1	-	4899	zf-C2H2	PF00096	23	3.7e-14	53.4	23.4	3	4	0.00037	0.095	14.4	0.7	1	23	353	377	353	377	0.98	-
dd_Smed_v6_6684_0_1	-	4899	zf-C2H2	PF00096	23	3.7e-14	53.4	23.4	4	4	1.4e-06	0.00036	22	0.1	1	23	383	407	383	407	0.99	-
dd_Smed_v6_17385_0_1	-	1733	zf-C2H2	PF00096	23	2.5e-13	50.8	18.6	1	3	0.00012	0.029	16	2.8	1	23	178	202	178	202	0.96	-
dd_Smed_v6_17385_0_1	-	1733	zf-C2H2	PF00096	23	2.5e-13	50.8	18.6	2	3	2.3e-06	0.00058	21.3	0.6	1	23	208	232	208	232	0.98	-
dd_Smed_v6_17385_0_1	-	1733	zf-C2H2	PF00096	23	2.5e-13	50.8	18.6	3	3	1.7e-06	0.00042	21.8	1.7	2	23	239	260	238	260	0.96	-
dd_Smed_v6_10092_0_1	-	3519	zf-C2H2	PF00096	23	2.5e-13	50.8	23.8	1	4	0.00019	0.048	15.3	2.4	2	23	849	872	848	872	0.95	-
dd_Smed_v6_10092_0_1	-	3519	zf-C2H2	PF00096	23	2.5e-13	50.8	23.8	2	4	2e-05	0.005	18.4	0.8	1	23	877	899	877	899	0.97	-
dd_Smed_v6_10092_0_1	-	3519	zf-C2H2	PF00096	23	2.5e-13	50.8	23.8	3	4	0.00077	0.2	13.4	0.7	1	23	905	929	905	929	0.98	-
dd_Smed_v6_10092_0_1	-	3519	zf-C2H2	PF00096	23	2.5e-13	50.8	23.8	4	4	8.2e-05	0.021	16.4	0.5	1	23	935	959	935	959	0.94	-
dd_Smed_v6_36618_0_1	-	1231	zf-C2H2	PF00096	23	2.8e-13	50.7	44	1	5	0.012	3	9.6	0.7	1	21	247	267	247	268	0.93	-
dd_Smed_v6_36618_0_1	-	1231	zf-C2H2	PF00096	23	2.8e-13	50.7	44	2	5	0.0045	1.1	11	1.8	1	23	279	302	279	302	0.93	-
dd_Smed_v6_36618_0_1	-	1231	zf-C2H2	PF00096	23	2.8e-13	50.7	44	3	5	5.2e-08	1.3e-05	26.5	2.9	1	23	308	330	308	330	0.98	-
dd_Smed_v6_36618_0_1	-	1231	zf-C2H2	PF00096	23	2.8e-13	50.7	44	4	5	5.4e-06	0.0014	20.1	0.7	1	23	336	358	336	358	0.99	-
dd_Smed_v6_36618_0_1	-	1231	zf-C2H2	PF00096	23	2.8e-13	50.7	44	5	5	0.048	12	7.7	4.1	1	23	364	387	364	387	0.92	-
dd_Smed_v6_16277_0_1	-	3371	zf-C2H2	PF00096	23	5.8e-13	49.7	20.8	1	3	7.7e-07	0.0002	22.8	2.1	2	23	1405	1426	1405	1426	0.98	-
dd_Smed_v6_16277_0_1	-	3371	zf-C2H2	PF00096	23	5.8e-13	49.7	20.8	2	3	2.6e-07	6.5e-05	24.3	1.5	1	23	1432	1454	1432	1454	0.98	-
dd_Smed_v6_16277_0_1	-	3371	zf-C2H2	PF00096	23	5.8e-13	49.7	20.8	3	3	0.0016	0.42	12.3	2.5	1	23	1460	1482	1460	1482	0.99	-
dd_Smed_v6_85977_0_1	-	1073	zf-C2H2	PF00096	23	6.1e-13	49.6	30.1	1	3	2.2e-07	5.7e-05	24.5	1.3	1	20	273	292	273	295	0.94	-
dd_Smed_v6_85977_0_1	-	1073	zf-C2H2	PF00096	23	6.1e-13	49.6	30.1	2	3	1.3e-05	0.0033	19	1.2	1	23	301	323	301	323	0.95	-
dd_Smed_v6_85977_0_1	-	1073	zf-C2H2	PF00096	23	6.1e-13	49.6	30.1	3	3	4e-07	0.0001	23.7	4.1	1	23	329	351	329	351	0.96	-
dd_Smed_v6_10038_0_1	-	3859	zf-C2H2	PF00096	23	1e-12	48.9	64.2	1	6	0.0056	1.4	10.6	1.7	2	23	1423	1444	1422	1444	0.97	-
dd_Smed_v6_10038_0_1	-	3859	zf-C2H2	PF00096	23	1e-12	48.9	64.2	2	6	0.00087	0.22	13.2	6.4	1	23	1453	1475	1453	1475	0.98	-
dd_Smed_v6_10038_0_1	-	3859	zf-C2H2	PF00096	23	1e-12	48.9	64.2	3	6	0.0013	0.34	12.6	2.3	1	21	1481	1501	1481	1502	0.94	-
dd_Smed_v6_10038_0_1	-	3859	zf-C2H2	PF00096	23	1e-12	48.9	64.2	4	6	0.0014	0.35	12.6	4.4	1	23	1819	1841	1819	1841	0.94	-
dd_Smed_v6_10038_0_1	-	3859	zf-C2H2	PF00096	23	1e-12	48.9	64.2	5	6	5.8e-05	0.015	16.9	6.9	1	23	1847	1869	1847	1869	0.98	-
dd_Smed_v6_10038_0_1	-	3859	zf-C2H2	PF00096	23	1e-12	48.9	64.2	6	6	0.0016	0.4	12.4	3.6	1	21	1875	1895	1875	1896	0.96	-
dd_Smed_v6_17566_0_1	-	4635	zf-C2H2	PF00096	23	1.7e-12	48.2	31.4	1	5	0.27	68	5.4	1.8	3	23	1905	1928	1903	1928	0.92	-
dd_Smed_v6_17566_0_1	-	4635	zf-C2H2	PF00096	23	1.7e-12	48.2	31.4	2	5	0.009	2.3	10	0.6	1	23	1938	1965	1938	1965	0.97	-
dd_Smed_v6_17566_0_1	-	4635	zf-C2H2	PF00096	23	1.7e-12	48.2	31.4	3	5	8e-05	0.02	16.5	0.7	2	23	1972	1995	1972	1995	0.96	-
dd_Smed_v6_17566_0_1	-	4635	zf-C2H2	PF00096	23	1.7e-12	48.2	31.4	4	5	3.5e-05	0.0089	17.6	0.6	1	23	2001	2025	2001	2025	0.99	-
dd_Smed_v6_17566_0_1	-	4635	zf-C2H2	PF00096	23	1.7e-12	48.2	31.4	5	5	4e-05	0.01	17.4	1.4	1	23	2031	2055	2031	2055	0.96	-
dd_Smed_v6_9867_0_1	-	4395	zf-C2H2	PF00096	23	9.6e-12	45.8	30	1	4	4.9e-06	0.0013	20.3	0.2	1	23	1694	1716	1694	1716	0.98	-
dd_Smed_v6_9867_0_1	-	4395	zf-C2H2	PF00096	23	9.6e-12	45.8	30	2	4	3.5e-05	0.009	17.6	0.2	1	23	1722	1744	1722	1744	0.98	-
dd_Smed_v6_9867_0_1	-	4395	zf-C2H2	PF00096	23	9.6e-12	45.8	30	3	4	0.0059	1.5	10.6	3.7	3	23	1752	1772	1750	1772	0.98	-
dd_Smed_v6_9867_0_1	-	4395	zf-C2H2	PF00096	23	9.6e-12	45.8	30	4	4	0.00077	0.2	13.4	2.1	1	21	1778	1798	1778	1799	0.93	-
dd_Smed_v6_12791_0_1	-	2527	zf-C2H2	PF00096	23	2e-11	44.9	32	1	4	0.0017	0.42	12.3	0.6	2	23	483	504	482	504	0.95	-
dd_Smed_v6_12791_0_1	-	2527	zf-C2H2	PF00096	23	2e-11	44.9	32	2	4	3.4e-05	0.0086	17.6	0.6	2	23	511	533	510	533	0.94	-
dd_Smed_v6_12791_0_1	-	2527	zf-C2H2	PF00096	23	2e-11	44.9	32	3	4	4.2e-06	0.0011	20.5	0.4	1	23	565	587	565	587	0.99	-
dd_Smed_v6_12791_0_1	-	2527	zf-C2H2	PF00096	23	2e-11	44.9	32	4	4	0.00065	0.16	13.6	2.1	1	23	593	615	593	615	0.98	-
dd_Smed_v6_7687_0_1	-	3127	zf-C2H2	PF00096	23	2.3e-11	44.7	66.7	1	8	1.5	390	3	0.3	2	23	88	110	87	110	0.95	-
dd_Smed_v6_7687_0_1	-	3127	zf-C2H2	PF00096	23	2.3e-11	44.7	66.7	2	8	4.4e-05	0.011	17.3	1.1	1	23	140	163	140	163	0.96	-
dd_Smed_v6_7687_0_1	-	3127	zf-C2H2	PF00096	23	2.3e-11	44.7	66.7	3	8	0.016	4	9.2	0.3	2	23	171	192	170	192	0.94	-
dd_Smed_v6_7687_0_1	-	3127	zf-C2H2	PF00096	23	2.3e-11	44.7	66.7	4	8	0.0042	1.1	11	3.7	1	23	198	221	198	221	0.95	-
dd_Smed_v6_7687_0_1	-	3127	zf-C2H2	PF00096	23	2.3e-11	44.7	66.7	5	8	7.8	2000	0.8	0.5	1	21	233	253	233	254	0.92	-
dd_Smed_v6_7687_0_1	-	3127	zf-C2H2	PF00096	23	2.3e-11	44.7	66.7	6	8	3.7e-05	0.0095	17.5	0.9	1	23	263	285	263	285	0.96	-
dd_Smed_v6_7687_0_1	-	3127	zf-C2H2	PF00096	23	2.3e-11	44.7	66.7	7	8	0.0002	0.052	15.2	2.7	1	23	293	315	293	315	0.94	-
dd_Smed_v6_7687_0_1	-	3127	zf-C2H2	PF00096	23	2.3e-11	44.7	66.7	8	8	0.0022	0.56	11.9	2	1	23	321	343	321	343	0.99	-
dd_Smed_v6_10320_0_1	-	2039	zf-C2H2	PF00096	23	2.8e-11	44.3	23.6	1	3	1.9e-06	0.00048	21.6	3	2	23	524	545	523	545	0.97	-
dd_Smed_v6_10320_0_1	-	2039	zf-C2H2	PF00096	23	2.8e-11	44.3	23.6	2	3	0.00011	0.028	16	6.2	1	23	551	573	551	573	0.99	-
dd_Smed_v6_10320_0_1	-	2039	zf-C2H2	PF00096	23	2.8e-11	44.3	23.6	3	3	0.00016	0.041	15.5	0.5	3	22	583	602	581	602	0.95	-
dd_Smed_v6_7091_0_1	-	3183	zf-C2H2	PF00096	23	3.4e-11	44.1	28.3	1	3	3.6e-06	0.00091	20.7	1.9	1	23	863	887	863	887	0.98	-
dd_Smed_v6_7091_0_1	-	3183	zf-C2H2	PF00096	23	3.4e-11	44.1	28.3	2	3	4.7e-06	0.0012	20.3	6.3	1	23	893	915	893	915	0.99	-
dd_Smed_v6_7091_0_1	-	3183	zf-C2H2	PF00096	23	3.4e-11	44.1	28.3	3	3	0.00012	0.032	15.9	1.5	1	23	921	943	921	943	0.97	-
dd_Smed_v6_22585_0_1	-	3645	zf-C2H2	PF00096	23	4e-11	43.9	36.3	1	5	9.7	2500	0.5	0.2	8	22	985	999	984	999	0.89	-
dd_Smed_v6_22585_0_1	-	3645	zf-C2H2	PF00096	23	4e-11	43.9	36.3	2	5	0.006	1.5	10.6	2.8	1	23	1464	1491	1464	1491	0.95	-
dd_Smed_v6_22585_0_1	-	3645	zf-C2H2	PF00096	23	4e-11	43.9	36.3	3	5	1.7e-05	0.0043	18.6	0.8	1	23	1497	1521	1497	1521	0.99	-
dd_Smed_v6_22585_0_1	-	3645	zf-C2H2	PF00096	23	4e-11	43.9	36.3	4	5	0.00069	0.18	13.5	2.5	1	23	1527	1551	1527	1551	0.98	-
dd_Smed_v6_22585_0_1	-	3645	zf-C2H2	PF00096	23	4e-11	43.9	36.3	5	5	7.3e-06	0.0018	19.7	3.1	1	23	1557	1581	1557	1581	0.96	-
dd_Smed_v6_12501_0_2	-	2613	zf-C2H2	PF00096	23	4e-11	43.9	40.7	1	5	0.00012	0.031	15.9	1.1	1	23	93	115	93	115	0.98	-
dd_Smed_v6_12501_0_2	-	2613	zf-C2H2	PF00096	23	4e-11	43.9	40.7	2	5	0.00099	0.25	13	2.6	1	23	121	143	121	143	0.97	-
dd_Smed_v6_12501_0_2	-	2613	zf-C2H2	PF00096	23	4e-11	43.9	40.7	3	5	0.00081	0.21	13.3	5.2	1	23	149	171	149	171	0.98	-
dd_Smed_v6_12501_0_2	-	2613	zf-C2H2	PF00096	23	4e-11	43.9	40.7	4	5	0.066	17	7.3	2.8	2	23	178	200	177	200	0.94	-
dd_Smed_v6_12501_0_2	-	2613	zf-C2H2	PF00096	23	4e-11	43.9	40.7	5	5	0.00017	0.044	15.4	0.4	3	23	211	231	209	231	0.96	-
dd_Smed_v6_10911_0_2	-	6381	zf-C2H2	PF00096	23	5e-11	43.6	53.5	1	6	0.00025	0.065	14.9	0.4	2	23	231	252	230	252	0.97	-
dd_Smed_v6_10911_0_2	-	6381	zf-C2H2	PF00096	23	5e-11	43.6	53.5	2	6	7.1e-07	0.00018	22.9	0.3	1	23	258	280	258	280	0.99	-
dd_Smed_v6_10911_0_2	-	6381	zf-C2H2	PF00096	23	5e-11	43.6	53.5	3	6	0.026	6.6	8.6	2.9	1	23	290	313	290	314	0.96	-
dd_Smed_v6_10911_0_2	-	6381	zf-C2H2	PF00096	23	5e-11	43.6	53.5	4	6	0.47	120	4.6	0.1	1	23	396	418	396	418	0.96	-
dd_Smed_v6_10911_0_2	-	6381	zf-C2H2	PF00096	23	5e-11	43.6	53.5	5	6	0.0028	0.71	11.6	2.5	2	23	702	723	702	723	0.98	-
dd_Smed_v6_10911_0_2	-	6381	zf-C2H2	PF00096	23	5e-11	43.6	53.5	6	6	0.0008	0.2	13.3	1.4	1	21	729	749	729	750	0.93	-
dd_Smed_v6_10911_0_1	-	6407	zf-C2H2	PF00096	23	5.1e-11	43.5	53.5	1	6	0.00026	0.065	14.9	0.4	2	23	231	252	230	252	0.97	-
dd_Smed_v6_10911_0_1	-	6407	zf-C2H2	PF00096	23	5.1e-11	43.5	53.5	2	6	7.1e-07	0.00018	22.9	0.3	1	23	258	280	258	280	0.99	-
dd_Smed_v6_10911_0_1	-	6407	zf-C2H2	PF00096	23	5.1e-11	43.5	53.5	3	6	0.026	6.6	8.6	2.9	1	23	290	313	290	314	0.96	-
dd_Smed_v6_10911_0_1	-	6407	zf-C2H2	PF00096	23	5.1e-11	43.5	53.5	4	6	0.47	120	4.6	0.1	1	23	396	418	396	418	0.96	-
dd_Smed_v6_10911_0_1	-	6407	zf-C2H2	PF00096	23	5.1e-11	43.5	53.5	5	6	0.0028	0.71	11.6	2.5	2	23	702	723	702	723	0.98	-
dd_Smed_v6_10911_0_1	-	6407	zf-C2H2	PF00096	23	5.1e-11	43.5	53.5	6	6	0.0008	0.2	13.3	1.4	1	21	729	749	729	750	0.93	-
dd_Smed_v6_52262_0_1	-	2741	zf-C2H2	PF00096	23	5.5e-11	43.5	37.6	1	5	0.15	39	6.1	0.6	3	23	201	221	200	221	0.93	-
dd_Smed_v6_52262_0_1	-	2741	zf-C2H2	PF00096	23	5.5e-11	43.5	37.6	2	5	1.1e-05	0.0028	19.2	2.3	2	23	228	249	228	249	0.98	-
dd_Smed_v6_52262_0_1	-	2741	zf-C2H2	PF00096	23	5.5e-11	43.5	37.6	3	5	0.0036	0.92	11.2	0	1	23	255	277	255	277	0.96	-
dd_Smed_v6_52262_0_1	-	2741	zf-C2H2	PF00096	23	5.5e-11	43.5	37.6	4	5	5.1e-05	0.013	17.1	2.4	1	23	284	306	284	306	0.93	-
dd_Smed_v6_52262_0_1	-	2741	zf-C2H2	PF00096	23	5.5e-11	43.5	37.6	5	5	0.0049	1.3	10.8	1.5	1	22	312	333	312	333	0.97	-
dd_Smed_v6_77767_0_1	-	1073	zf-C2H2	PF00096	23	8.2e-11	42.9	8.9	1	2	7.5e-08	1.9e-05	26	0.5	1	23	444	466	444	466	0.97	-
dd_Smed_v6_77767_0_1	-	1073	zf-C2H2	PF00096	23	8.2e-11	42.9	8.9	2	2	9.6e-06	0.0024	19.4	2.4	1	23	472	495	472	495	0.97	-
dd_Smed_v6_7731_0_1	-	1635	zf-C2H2	PF00096	23	1.2e-10	42.4	24.4	1	3	1.8e-06	0.00047	21.6	3	1	23	422	444	422	444	0.98	-
dd_Smed_v6_7731_0_1	-	1635	zf-C2H2	PF00096	23	1.2e-10	42.4	24.4	2	3	0.0003	0.076	14.7	4.3	3	23	452	472	450	472	0.97	-
dd_Smed_v6_7731_0_1	-	1635	zf-C2H2	PF00096	23	1.2e-10	42.4	24.4	3	3	6.6e-05	0.017	16.7	1.8	1	23	478	501	478	501	0.97	-
dd_Smed_v6_7470_0_1	-	7287	zf-C2H2	PF00096	23	2.4e-10	41.4	47	1	5	0.00075	0.19	13.4	0.5	3	23	1830	1853	1828	1853	0.95	-
dd_Smed_v6_7470_0_1	-	7287	zf-C2H2	PF00096	23	2.4e-10	41.4	47	2	5	0.00024	0.06	15	0.3	1	23	1862	1889	1862	1889	0.92	-
dd_Smed_v6_7470_0_1	-	7287	zf-C2H2	PF00096	23	2.4e-10	41.4	47	3	5	0.00017	0.044	15.4	3.3	1	23	1895	1919	1895	1919	0.97	-
dd_Smed_v6_7470_0_1	-	7287	zf-C2H2	PF00096	23	2.4e-10	41.4	47	4	5	0.0012	0.32	12.7	0.9	1	23	1925	1950	1925	1950	0.97	-
dd_Smed_v6_7470_0_1	-	7287	zf-C2H2	PF00096	23	2.4e-10	41.4	47	5	5	0.00019	0.048	15.3	0.4	1	23	1956	1981	1956	1981	0.98	-
dd_Smed_v6_12501_0_1	-	3861	zf-C2H2	PF00096	23	3.1e-10	41.1	40.7	1	5	0.00019	0.047	15.3	1.1	1	23	301	323	301	323	0.98	-
dd_Smed_v6_12501_0_1	-	3861	zf-C2H2	PF00096	23	3.1e-10	41.1	40.7	2	5	0.0015	0.38	12.4	2.6	1	23	329	351	329	351	0.97	-
dd_Smed_v6_12501_0_1	-	3861	zf-C2H2	PF00096	23	3.1e-10	41.1	40.7	3	5	0.0012	0.32	12.7	5.2	1	23	357	379	357	379	0.98	-
dd_Smed_v6_12501_0_1	-	3861	zf-C2H2	PF00096	23	3.1e-10	41.1	40.7	4	5	0.1	26	6.7	2.8	2	23	386	408	385	408	0.94	-
dd_Smed_v6_12501_0_1	-	3861	zf-C2H2	PF00096	23	3.1e-10	41.1	40.7	5	5	0.00026	0.066	14.8	0.4	3	23	419	439	417	439	0.96	-
dd_Smed_v6_25608_0_1	-	1395	zf-C2H2	PF00096	23	4.7e-10	40.5	26.2	1	3	1.4e-05	0.0036	18.8	0.3	3	23	142	162	141	162	0.98	-
dd_Smed_v6_25608_0_1	-	1395	zf-C2H2	PF00096	23	4.7e-10	40.5	26.2	2	3	3.5e-09	8.9e-07	30.2	0.4	1	23	168	190	168	190	0.99	-
dd_Smed_v6_25608_0_1	-	1395	zf-C2H2	PF00096	23	4.7e-10	40.5	26.2	3	3	0.88	230	3.7	5.8	1	20	196	215	196	217	0.94	-
dd_Smed_v6_25110_0_1	-	1937	zf-C2H2	PF00096	23	5.9e-10	40.2	23.7	1	3	5.7e-06	0.0015	20.1	1.2	1	23	1485	1509	1485	1509	0.97	-
dd_Smed_v6_25110_0_1	-	1937	zf-C2H2	PF00096	23	5.9e-10	40.2	23.7	2	3	4.9e-05	0.013	17.1	5.3	1	23	1515	1537	1515	1537	0.99	-
dd_Smed_v6_25110_0_1	-	1937	zf-C2H2	PF00096	23	5.9e-10	40.2	23.7	3	3	0.0015	0.37	12.5	2.3	1	23	1543	1565	1543	1565	0.97	-
dd_Smed_v6_5058_0_1	-	8863	zf-C2H2	PF00096	23	6.4e-10	40.1	85.4	1	11	0.22	56	5.6	0.1	2	23	2178	2199	2177	2199	0.94	-
dd_Smed_v6_5058_0_1	-	8863	zf-C2H2	PF00096	23	6.4e-10	40.1	85.4	2	11	0.14	34	6.3	0.5	1	23	2303	2325	2303	2325	0.97	-
dd_Smed_v6_5058_0_1	-	8863	zf-C2H2	PF00096	23	6.4e-10	40.1	85.4	3	11	0.61	160	4.2	0.4	1	23	2524	2546	2524	2546	0.97	-
dd_Smed_v6_5058_0_1	-	8863	zf-C2H2	PF00096	23	6.4e-10	40.1	85.4	4	11	0.0067	1.7	10.4	0.4	1	23	2553	2576	2553	2576	0.97	-
dd_Smed_v6_5058_0_1	-	8863	zf-C2H2	PF00096	23	6.4e-10	40.1	85.4	5	11	0.007	1.8	10.3	0.1	2	23	2584	2606	2583	2606	0.95	-
dd_Smed_v6_5058_0_1	-	8863	zf-C2H2	PF00096	23	6.4e-10	40.1	85.4	6	11	5.6	1400	1.2	0.4	1	23	2615	2637	2615	2637	0.95	-
dd_Smed_v6_5058_0_1	-	8863	zf-C2H2	PF00096	23	6.4e-10	40.1	85.4	7	11	0.68	170	4.1	2.8	2	23	2642	2663	2641	2663	0.97	-
dd_Smed_v6_5058_0_1	-	8863	zf-C2H2	PF00096	23	6.4e-10	40.1	85.4	8	11	0.00083	0.21	13.3	0.7	1	23	2669	2692	2669	2692	0.98	-
dd_Smed_v6_5058_0_1	-	8863	zf-C2H2	PF00096	23	6.4e-10	40.1	85.4	9	11	6.1	1600	1.1	0	1	12	2700	2711	2700	2714	0.83	-
dd_Smed_v6_5058_0_1	-	8863	zf-C2H2	PF00096	23	6.4e-10	40.1	85.4	10	11	4e-05	0.01	17.4	1.2	1	23	2724	2746	2724	2746	0.99	-
dd_Smed_v6_5058_0_1	-	8863	zf-C2H2	PF00096	23	6.4e-10	40.1	85.4	11	11	1.3e-05	0.0034	18.9	3	1	23	2752	2774	2752	2774	0.97	-
dd_Smed_v6_11840_0_1	-	2665	zf-C2H2	PF00096	23	7.7e-10	39.8	52.3	1	5	0.00065	0.17	13.6	4.9	1	23	251	273	251	273	0.99	-
dd_Smed_v6_11840_0_1	-	2665	zf-C2H2	PF00096	23	7.7e-10	39.8	52.3	2	5	3.1e-05	0.0079	17.8	2.7	1	23	279	301	279	301	0.95	-
dd_Smed_v6_11840_0_1	-	2665	zf-C2H2	PF00096	23	7.7e-10	39.8	52.3	3	5	0.00033	0.084	14.5	3.6	1	23	307	329	307	329	0.96	-
dd_Smed_v6_11840_0_1	-	2665	zf-C2H2	PF00096	23	7.7e-10	39.8	52.3	4	5	0.0066	1.7	10.4	6.4	2	23	336	357	335	357	0.96	-
dd_Smed_v6_11840_0_1	-	2665	zf-C2H2	PF00096	23	7.7e-10	39.8	52.3	5	5	0.012	2.9	9.7	0.1	1	20	363	382	363	384	0.94	-
dd_Smed_v6_10673_0_1	-	1623	zf-C2H2	PF00096	23	7.8e-10	39.8	32.5	1	4	7.4e-05	0.019	16.6	2.1	2	23	662	683	661	683	0.96	-
dd_Smed_v6_10673_0_1	-	1623	zf-C2H2	PF00096	23	7.8e-10	39.8	32.5	2	4	0.0001	0.027	16.1	2.4	1	23	689	711	689	711	0.96	-
dd_Smed_v6_10673_0_1	-	1623	zf-C2H2	PF00096	23	7.8e-10	39.8	32.5	3	4	0.0025	0.63	11.8	7.7	1	23	717	740	717	740	0.97	-
dd_Smed_v6_10673_0_1	-	1623	zf-C2H2	PF00096	23	7.8e-10	39.8	32.5	4	4	0.011	2.8	9.7	0.2	1	23	756	779	756	779	0.94	-
dd_Smed_v6_12264_0_1	-	1745	zf-C2H2	PF00096	23	8.1e-10	39.8	28.8	1	3	0.0014	0.36	12.5	2.8	1	23	440	464	440	464	0.97	-
dd_Smed_v6_12264_0_1	-	1745	zf-C2H2	PF00096	23	8.1e-10	39.8	28.8	2	3	8.3e-07	0.00021	22.7	0.4	1	23	470	494	470	494	0.98	-
dd_Smed_v6_12264_0_1	-	1745	zf-C2H2	PF00096	23	8.1e-10	39.8	28.8	3	3	2.3e-06	0.00058	21.3	3.1	1	23	500	522	500	522	0.99	-
dd_Smed_v6_14937_0_1	-	4923	zf-C2H2	PF00096	23	8.2e-10	39.7	98.9	1	7	5.4e-06	0.0014	20.1	6.7	1	23	1191	1213	1191	1213	0.98	-
dd_Smed_v6_14937_0_1	-	4923	zf-C2H2	PF00096	23	8.2e-10	39.7	98.9	2	7	0.01	2.6	9.8	3.9	1	23	1221	1244	1221	1244	0.97	-
dd_Smed_v6_14937_0_1	-	4923	zf-C2H2	PF00096	23	8.2e-10	39.7	98.9	3	7	0.00028	0.071	14.8	1.8	2	23	1254	1275	1253	1275	0.96	-
dd_Smed_v6_14937_0_1	-	4923	zf-C2H2	PF00096	23	8.2e-10	39.7	98.9	4	7	0.00089	0.23	13.2	0.5	1	23	1309	1334	1309	1334	0.92	-
dd_Smed_v6_14937_0_1	-	4923	zf-C2H2	PF00096	23	8.2e-10	39.7	98.9	5	7	0.00058	0.15	13.8	4.1	2	23	1342	1365	1341	1365	0.94	-
dd_Smed_v6_14937_0_1	-	4923	zf-C2H2	PF00096	23	8.2e-10	39.7	98.9	6	7	1.6e-05	0.0041	18.7	2.9	1	23	1371	1395	1371	1395	0.97	-
dd_Smed_v6_14937_0_1	-	4923	zf-C2H2	PF00096	23	8.2e-10	39.7	98.9	7	7	0.25	64	5.4	5.4	1	23	1401	1424	1401	1424	0.92	-
dd_Smed_v6_46372_0_1	-	1587	zf-C2H2	PF00096	23	1.8e-09	38.7	48.9	1	4	7.2e-06	0.0018	19.8	0.4	1	23	571	598	571	598	0.96	-
dd_Smed_v6_46372_0_1	-	1587	zf-C2H2	PF00096	23	1.8e-09	38.7	48.9	2	4	2.5e-05	0.0064	18.1	5.4	1	23	604	628	604	628	0.97	-
dd_Smed_v6_46372_0_1	-	1587	zf-C2H2	PF00096	23	1.8e-09	38.7	48.9	3	4	0.0016	0.42	12.3	1.2	1	23	634	659	634	659	0.95	-
dd_Smed_v6_46372_0_1	-	1587	zf-C2H2	PF00096	23	1.8e-09	38.7	48.9	4	4	0.00025	0.063	14.9	1	1	23	665	690	665	690	0.96	-
dd_Smed_v6_12010_0_1	-	1889	zf-C2H2	PF00096	23	2.6e-09	38.2	31.9	1	4	3.3e-05	0.0084	17.7	1.4	1	23	131	153	131	153	0.98	-
dd_Smed_v6_12010_0_1	-	1889	zf-C2H2	PF00096	23	2.6e-09	38.2	31.9	2	4	6.8e-05	0.017	16.7	2.6	1	23	159	181	159	181	0.96	-
dd_Smed_v6_12010_0_1	-	1889	zf-C2H2	PF00096	23	2.6e-09	38.2	31.9	3	4	1.5e-05	0.0039	18.7	3.5	1	23	187	210	187	210	0.98	-
dd_Smed_v6_12010_0_1	-	1889	zf-C2H2	PF00096	23	2.6e-09	38.2	31.9	4	4	3.9	990	1.7	1.8	1	23	226	249	226	249	0.93	-
dd_Smed_v6_10039_0_1	-	2117	zf-C2H2	PF00096	23	2.7e-09	38.1	25.1	1	3	0.0028	0.72	11.6	6.5	1	23	606	628	606	628	0.98	-
dd_Smed_v6_10039_0_1	-	2117	zf-C2H2	PF00096	23	2.7e-09	38.1	25.1	2	3	2.4e-06	0.00061	21.3	1.2	1	23	634	656	634	656	0.95	-
dd_Smed_v6_10039_0_1	-	2117	zf-C2H2	PF00096	23	2.7e-09	38.1	25.1	3	3	0.00024	0.062	14.9	2.5	1	23	662	684	662	684	0.97	-
dd_Smed_v6_49988_0_1	-	1969	zf-C2H2	PF00096	23	3e-09	38	26.7	1	3	1.5e-05	0.0038	18.8	3.8	1	23	206	230	206	230	0.96	-
dd_Smed_v6_49988_0_1	-	1969	zf-C2H2	PF00096	23	3e-09	38	26.7	2	3	2.2e-06	0.00057	21.4	0.2	1	23	236	260	236	260	0.98	-
dd_Smed_v6_49988_0_1	-	1969	zf-C2H2	PF00096	23	3e-09	38	26.7	3	3	0.00045	0.12	14.1	1.2	2	23	290	312	289	312	0.96	-
dd_Smed_v6_3638_0_1	-	3285	zf-C2H2	PF00096	23	3.6e-09	37.7	24.1	1	3	0.0039	1	11.1	3.4	1	23	957	981	957	981	0.97	-
dd_Smed_v6_3638_0_1	-	3285	zf-C2H2	PF00096	23	3.6e-09	37.7	24.1	2	3	4.4e-05	0.011	17.3	1.4	1	23	987	1011	987	1011	0.97	-
dd_Smed_v6_3638_0_1	-	3285	zf-C2H2	PF00096	23	3.6e-09	37.7	24.1	3	3	7.3e-06	0.0018	19.7	4.3	1	23	1017	1039	1017	1039	0.98	-
dd_Smed_v6_93404_0_1	-	713	zf-C2H2	PF00096	23	9e-09	36.5	16	1	4	7.2e-05	0.018	16.6	0.5	1	23	240	263	240	263	0.94	-
dd_Smed_v6_93404_0_1	-	713	zf-C2H2	PF00096	23	9e-09	36.5	16	2	4	0.0014	0.36	12.5	0.4	1	23	269	292	269	292	0.96	-
dd_Smed_v6_93404_0_1	-	713	zf-C2H2	PF00096	23	9e-09	36.5	16	3	4	0.85	220	3.8	0.1	2	23	302	326	301	326	0.92	-
dd_Smed_v6_93404_0_1	-	713	zf-C2H2	PF00096	23	9e-09	36.5	16	4	4	0.002	0.51	12.1	0.5	1	20	337	356	337	356	0.97	-
dd_Smed_v6_9273_0_1	-	3341	zf-C2H2	PF00096	23	1e-08	36.3	22.4	1	3	0.00021	0.054	15.1	1.3	1	23	800	824	800	824	0.95	-
dd_Smed_v6_9273_0_1	-	3341	zf-C2H2	PF00096	23	1e-08	36.3	22.4	2	3	8.8e-05	0.022	16.3	6	1	23	830	852	830	852	0.99	-
dd_Smed_v6_9273_0_1	-	3341	zf-C2H2	PF00096	23	1e-08	36.3	22.4	3	3	0.00067	0.17	13.6	1	1	23	858	880	858	880	0.98	-
dd_Smed_v6_8720_0_1	-	2267	zf-C2H2	PF00096	23	1.2e-08	36	23.1	1	3	0.6	150	4.3	1.8	1	23	174	197	174	197	0.93	-
dd_Smed_v6_8720_0_1	-	2267	zf-C2H2	PF00096	23	1.2e-08	36	23.1	2	3	2.8e-07	7.2e-05	24.2	3.7	1	23	200	222	200	222	0.98	-
dd_Smed_v6_8720_0_1	-	2267	zf-C2H2	PF00096	23	1.2e-08	36	23.1	3	3	3.3e-05	0.0084	17.7	2.5	1	23	228	251	228	251	0.95	-
dd_Smed_v6_18940_0_1	-	4679	zf-C2H2	PF00096	23	1.5e-08	35.8	52.5	1	6	2	500	2.6	3.9	1	23	1063	1086	1063	1086	0.86	-
dd_Smed_v6_18940_0_1	-	4679	zf-C2H2	PF00096	23	1.5e-08	35.8	52.5	2	6	0.00095	0.24	13.1	1.4	1	23	1093	1115	1093	1115	0.98	-
dd_Smed_v6_18940_0_1	-	4679	zf-C2H2	PF00096	23	1.5e-08	35.8	52.5	3	6	0.0022	0.56	11.9	2.8	1	23	1121	1143	1121	1143	0.98	-
dd_Smed_v6_18940_0_1	-	4679	zf-C2H2	PF00096	23	1.5e-08	35.8	52.5	4	6	0.00016	0.041	15.5	2.5	1	23	1149	1171	1149	1171	0.98	-
dd_Smed_v6_18940_0_1	-	4679	zf-C2H2	PF00096	23	1.5e-08	35.8	52.5	5	6	0.77	200	3.9	3.5	1	23	1177	1200	1177	1200	0.92	-
dd_Smed_v6_18940_0_1	-	4679	zf-C2H2	PF00096	23	1.5e-08	35.8	52.5	6	6	0.00012	0.031	15.9	0.9	2	23	1210	1231	1209	1231	0.97	-
dd_Smed_v6_9410_0_1	-	4755	zf-C2H2	PF00096	23	2.4e-08	35.1	21.4	1	3	0.0002	0.052	15.2	0.6	1	23	1931	1953	1931	1953	0.97	-
dd_Smed_v6_9410_0_1	-	4755	zf-C2H2	PF00096	23	2.4e-08	35.1	21.4	2	3	0.00024	0.061	14.9	6.1	2	23	1960	1981	1959	1981	0.97	-
dd_Smed_v6_9410_0_1	-	4755	zf-C2H2	PF00096	23	2.4e-08	35.1	21.4	3	3	0.00075	0.19	13.4	1.2	1	23	1987	2009	1987	2009	0.98	-
dd_Smed_v6_6057_0_1	-	3937	zf-C2H2	PF00096	23	3.6e-08	34.6	68	1	9	0.00092	0.23	13.1	1.3	1	23	767	790	767	790	0.98	-
dd_Smed_v6_6057_0_1	-	3937	zf-C2H2	PF00096	23	3.6e-08	34.6	68	2	9	0.13	34	6.3	1	1	23	795	818	795	818	0.98	-
dd_Smed_v6_6057_0_1	-	3937	zf-C2H2	PF00096	23	3.6e-08	34.6	68	3	9	0.12	31	6.5	2.4	1	23	833	855	833	855	0.95	-
dd_Smed_v6_6057_0_1	-	3937	zf-C2H2	PF00096	23	3.6e-08	34.6	68	4	9	0.00028	0.071	14.8	2.1	1	23	861	883	861	883	0.99	-
dd_Smed_v6_6057_0_1	-	3937	zf-C2H2	PF00096	23	3.6e-08	34.6	68	5	9	0.019	4.8	9	2.3	1	23	890	914	890	914	0.92	-
dd_Smed_v6_6057_0_1	-	3937	zf-C2H2	PF00096	23	3.6e-08	34.6	68	6	9	0.55	140	4.4	0.2	2	21	931	950	930	951	0.92	-
dd_Smed_v6_6057_0_1	-	3937	zf-C2H2	PF00096	23	3.6e-08	34.6	68	7	9	0.39	100	4.8	0.7	5	23	966	984	964	984	0.92	-
dd_Smed_v6_6057_0_1	-	3937	zf-C2H2	PF00096	23	3.6e-08	34.6	68	8	9	0.035	9	8.1	0.1	3	23	992	1014	990	1014	0.96	-
dd_Smed_v6_6057_0_1	-	3937	zf-C2H2	PF00096	23	3.6e-08	34.6	68	9	9	0.01	2.6	9.8	0.3	2	23	1023	1045	1023	1046	0.92	-
dd_Smed_v6_5714_0_1	-	3697	zf-C2H2	PF00096	23	4.9e-08	34.2	21.6	1	3	0.00048	0.12	14	3.3	1	21	1534	1554	1534	1556	0.96	-
dd_Smed_v6_5714_0_1	-	3697	zf-C2H2	PF00096	23	4.9e-08	34.2	21.6	2	3	3.3e-06	0.00085	20.8	0.7	1	23	1562	1584	1562	1584	0.97	-
dd_Smed_v6_5714_0_1	-	3697	zf-C2H2	PF00096	23	4.9e-08	34.2	21.6	3	3	0.023	6	8.7	3.2	1	23	1590	1612	1590	1612	0.97	-
dd_Smed_v6_28517_0_1	-	989	zf-C2H2	PF00096	23	1.2e-07	32.9	24.4	1	3	7.2e-06	0.0018	19.8	1.2	1	23	79	101	79	101	0.99	-
dd_Smed_v6_28517_0_1	-	989	zf-C2H2	PF00096	23	1.2e-07	32.9	24.4	2	3	0.00052	0.13	13.9	4.9	1	23	107	129	107	129	0.97	-
dd_Smed_v6_28517_0_1	-	989	zf-C2H2	PF00096	23	1.2e-07	32.9	24.4	3	3	0.0086	2.2	10.1	3.4	1	23	135	157	135	157	0.93	-
dd_Smed_v6_15531_0_1	-	5799	zf-C2H2	PF00096	23	1.4e-07	32.7	43.6	1	4	0.035	8.9	8.1	2.4	1	23	514	541	514	541	0.93	-
dd_Smed_v6_15531_0_1	-	5799	zf-C2H2	PF00096	23	1.4e-07	32.7	43.6	2	4	9.3e-05	0.024	16.3	0.7	1	23	547	571	547	571	0.98	-
dd_Smed_v6_15531_0_1	-	5799	zf-C2H2	PF00096	23	1.4e-07	32.7	43.6	3	4	0.0011	0.29	12.8	2.5	1	23	577	601	577	601	0.98	-
dd_Smed_v6_15531_0_1	-	5799	zf-C2H2	PF00096	23	1.4e-07	32.7	43.6	4	4	2.9e-06	0.00073	21	2.8	1	23	607	631	607	631	0.96	-
dd_Smed_v6_10103_0_1	-	3579	zf-C2H2	PF00096	23	1.8e-07	32.4	42.1	1	4	0.0036	0.91	11.3	3.2	3	23	1355	1375	1353	1375	0.96	-
dd_Smed_v6_10103_0_1	-	3579	zf-C2H2	PF00096	23	1.8e-07	32.4	42.1	2	4	4.5e-06	0.0011	20.4	0.5	1	23	1381	1404	1381	1404	0.95	-
dd_Smed_v6_10103_0_1	-	3579	zf-C2H2	PF00096	23	1.8e-07	32.4	42.1	3	4	0.0028	0.71	11.6	0.3	2	23	1633	1656	1632	1656	0.96	-
dd_Smed_v6_10103_0_1	-	3579	zf-C2H2	PF00096	23	1.8e-07	32.4	42.1	4	4	0.013	3.4	9.5	7.1	1	23	1662	1685	1662	1685	0.94	-
dd_Smed_v6_10203_0_1	-	3853	zf-C2H2	PF00096	23	7.3e-07	30.5	41.7	1	4	0.0065	1.7	10.4	2.7	1	23	820	842	820	842	0.96	-
dd_Smed_v6_10203_0_1	-	3853	zf-C2H2	PF00096	23	7.3e-07	30.5	41.7	2	4	0.01	2.6	9.8	2.4	1	23	847	870	847	870	0.92	-
dd_Smed_v6_10203_0_1	-	3853	zf-C2H2	PF00096	23	7.3e-07	30.5	41.7	3	4	0.00035	0.09	14.4	3.3	1	23	876	898	876	898	0.95	-
dd_Smed_v6_10203_0_1	-	3853	zf-C2H2	PF00096	23	7.3e-07	30.5	41.7	4	4	2.6e-05	0.0066	18	1.3	1	23	905	928	905	928	0.96	-
dd_Smed_v6_49794_0_1	-	1635	zf-C2H2	PF00096	23	8e-07	30.3	33.5	1	3	3.4e-05	0.0086	17.6	2.6	1	23	441	463	441	463	0.98	-
dd_Smed_v6_49794_0_1	-	1635	zf-C2H2	PF00096	23	8e-07	30.3	33.5	2	3	9.3e-07	0.00024	22.5	0.4	2	23	470	491	469	491	0.96	-
dd_Smed_v6_49794_0_1	-	1635	zf-C2H2	PF00096	23	8e-07	30.3	33.5	3	3	0.3	78	5.2	5.2	1	23	498	520	498	521	0.96	-
dd_Smed_v6_19436_0_1	-	2791	zf-C2H2	PF00096	23	1e-06	30	27.8	1	3	0.061	16	7.4	5.4	1	21	1112	1132	1112	1134	0.94	-
dd_Smed_v6_19436_0_1	-	2791	zf-C2H2	PF00096	23	1e-06	30	27.8	2	3	2.6e-06	0.00066	21.2	0.3	1	23	1140	1162	1140	1162	0.97	-
dd_Smed_v6_19436_0_1	-	2791	zf-C2H2	PF00096	23	1e-06	30	27.8	3	3	0.00025	0.063	14.9	3.3	1	23	1168	1190	1168	1190	0.99	-
dd_Smed_v6_11647_0_1	-	5073	zf-C2H2	PF00096	23	1.1e-06	30	53.4	1	7	0.042	11	7.9	0.6	1	20	1895	1914	1895	1916	0.94	-
dd_Smed_v6_11647_0_1	-	5073	zf-C2H2	PF00096	23	1.1e-06	30	53.4	2	7	1.1	270	3.5	0.9	1	23	1957	1980	1957	1980	0.94	-
dd_Smed_v6_11647_0_1	-	5073	zf-C2H2	PF00096	23	1.1e-06	30	53.4	3	7	6.3	1600	1	0.1	2	23	2109	2131	2108	2131	0.9	-
dd_Smed_v6_11647_0_1	-	5073	zf-C2H2	PF00096	23	1.1e-06	30	53.4	4	7	1.7e-05	0.0042	18.6	1.2	1	23	2258	2281	2258	2281	0.97	-
dd_Smed_v6_11647_0_1	-	5073	zf-C2H2	PF00096	23	1.1e-06	30	53.4	5	7	0.0025	0.62	11.8	3.4	1	23	2297	2320	2297	2320	0.94	-
dd_Smed_v6_11647_0_1	-	5073	zf-C2H2	PF00096	23	1.1e-06	30	53.4	6	7	0.051	13	7.6	0.3	2	23	2368	2389	2367	2389	0.95	-
dd_Smed_v6_11647_0_1	-	5073	zf-C2H2	PF00096	23	1.1e-06	30	53.4	7	7	0.0069	1.8	10.4	0.1	2	20	2433	2451	2433	2453	0.94	-
dd_Smed_v6_48430_0_1	-	981	zf-C2H2	PF00096	23	1.2e-06	29.8	19.3	1	3	4.8e-06	0.0012	20.3	1.1	3	23	13	33	12	33	0.99	-
dd_Smed_v6_48430_0_1	-	981	zf-C2H2	PF00096	23	1.2e-06	29.8	19.3	2	3	0.00061	0.16	13.7	4.3	1	23	39	62	39	62	0.96	-
dd_Smed_v6_48430_0_1	-	981	zf-C2H2	PF00096	23	1.2e-06	29.8	19.3	3	3	0.46	120	4.6	0.6	1	23	78	101	78	101	0.89	-
dd_Smed_v6_12249_0_1	-	3487	zf-C2H2	PF00096	23	1.4e-06	29.5	57.6	1	6	0.0062	1.6	10.5	0.6	1	23	1358	1382	1358	1382	0.98	-
dd_Smed_v6_12249_0_1	-	3487	zf-C2H2	PF00096	23	1.4e-06	29.5	57.6	2	6	0.0011	0.28	12.9	0.6	3	22	1390	1409	1388	1409	0.95	-
dd_Smed_v6_12249_0_1	-	3487	zf-C2H2	PF00096	23	1.4e-06	29.5	57.6	3	6	0.015	3.9	9.3	3.4	1	23	1453	1475	1453	1475	0.97	-
dd_Smed_v6_12249_0_1	-	3487	zf-C2H2	PF00096	23	1.4e-06	29.5	57.6	4	6	0.0028	0.71	11.6	1	2	23	1480	1502	1479	1502	0.92	-
dd_Smed_v6_12249_0_1	-	3487	zf-C2H2	PF00096	23	1.4e-06	29.5	57.6	5	6	0.071	18	7.2	1.5	1	23	1508	1531	1508	1531	0.95	-
dd_Smed_v6_12249_0_1	-	3487	zf-C2H2	PF00096	23	1.4e-06	29.5	57.6	6	6	0.00053	0.14	13.9	1.2	1	23	1576	1599	1576	1599	0.97	-
dd_Smed_v6_11118_0_1	-	6635	zf-C2H2	PF00096	23	1.6e-06	29.3	76.9	1	11	4.9	1300	1.4	0.2	2	23	1272	1294	1271	1294	0.9	-
dd_Smed_v6_11118_0_1	-	6635	zf-C2H2	PF00096	23	1.6e-06	29.3	76.9	2	11	0.61	160	4.2	2.2	3	23	1369	1390	1368	1390	0.96	-
dd_Smed_v6_11118_0_1	-	6635	zf-C2H2	PF00096	23	1.6e-06	29.3	76.9	3	11	0.046	12	7.8	0.4	2	23	1416	1438	1415	1438	0.92	-
dd_Smed_v6_11118_0_1	-	6635	zf-C2H2	PF00096	23	1.6e-06	29.3	76.9	4	11	0.37	93	4.9	2	1	23	1588	1610	1588	1610	0.97	-
dd_Smed_v6_11118_0_1	-	6635	zf-C2H2	PF00096	23	1.6e-06	29.3	76.9	5	11	0.0031	0.78	11.5	0.6	3	20	1618	1635	1616	1637	0.93	-
dd_Smed_v6_11118_0_1	-	6635	zf-C2H2	PF00096	23	1.6e-06	29.3	76.9	6	11	0.04	10	8	1.2	1	23	1787	1810	1787	1810	0.94	-
dd_Smed_v6_11118_0_1	-	6635	zf-C2H2	PF00096	23	1.6e-06	29.3	76.9	7	11	0.044	11	7.8	4.1	1	23	1912	1934	1912	1934	0.98	-
dd_Smed_v6_11118_0_1	-	6635	zf-C2H2	PF00096	23	1.6e-06	29.3	76.9	8	11	0.14	37	6.2	0.3	1	21	1942	1962	1942	1963	0.94	-
dd_Smed_v6_11118_0_1	-	6635	zf-C2H2	PF00096	23	1.6e-06	29.3	76.9	9	11	0.0065	1.7	10.4	0.3	2	23	2005	2027	2004	2027	0.94	-
dd_Smed_v6_11118_0_1	-	6635	zf-C2H2	PF00096	23	1.6e-06	29.3	76.9	10	11	0.053	14	7.6	2.1	3	23	2036	2057	2034	2057	0.94	-
dd_Smed_v6_11118_0_1	-	6635	zf-C2H2	PF00096	23	1.6e-06	29.3	76.9	11	11	0.3	75	5.2	0.3	1	21	2101	2121	2101	2122	0.93	-
dd_Smed_v6_6842_0_1	-	5105	zf-C2H2	PF00096	23	1.8e-06	29.3	20.6	1	3	0.0074	1.9	10.3	3	1	21	1155	1175	1155	1177	0.95	-
dd_Smed_v6_6842_0_1	-	5105	zf-C2H2	PF00096	23	1.8e-06	29.3	20.6	2	3	8.6e-06	0.0022	19.5	0.4	1	23	1183	1205	1183	1205	0.97	-
dd_Smed_v6_6842_0_1	-	5105	zf-C2H2	PF00096	23	1.8e-06	29.3	20.6	3	3	0.029	7.3	8.4	3.5	1	23	1211	1233	1211	1233	0.98	-
dd_Smed_v6_4708_0_1	-	8433	zf-C2H2	PF00096	23	1.8e-06	29.2	28.2	1	4	0.0082	2.1	10.1	3	1	23	152	174	152	174	0.98	-
dd_Smed_v6_4708_0_1	-	8433	zf-C2H2	PF00096	23	1.8e-06	29.2	28.2	2	4	9e-05	0.023	16.3	3	1	22	180	201	180	204	0.9	-
dd_Smed_v6_4708_0_1	-	8433	zf-C2H2	PF00096	23	1.8e-06	29.2	28.2	3	4	0.14	34	6.3	0.1	2	23	897	917	896	917	0.95	-
dd_Smed_v6_4708_0_1	-	8433	zf-C2H2	PF00096	23	1.8e-06	29.2	28.2	4	4	0.027	6.8	8.5	3.4	1	23	978	1002	978	1002	0.92	-
dd_Smed_v6_6659_0_1	-	4873	zf-C2H2	PF00096	23	5e-06	27.8	22.4	1	3	0.0047	1.2	10.9	2.5	2	21	2017	2036	2016	2038	0.93	-
dd_Smed_v6_6659_0_1	-	4873	zf-C2H2	PF00096	23	5e-06	27.8	22.4	2	3	9.9e-05	0.025	16.2	0.4	1	23	2044	2066	2044	2066	0.97	-
dd_Smed_v6_6659_0_1	-	4873	zf-C2H2	PF00096	23	5e-06	27.8	22.4	3	3	0.015	3.9	9.3	5.7	1	23	2072	2094	2072	2094	0.97	-
dd_Smed_v6_11893_0_1	-	3551	zf-C2H2	PF00096	23	6.5e-06	27.5	22.6	1	4	0.0042	1.1	11	0.1	1	21	1383	1403	1383	1404	0.95	-
dd_Smed_v6_11893_0_1	-	3551	zf-C2H2	PF00096	23	6.5e-06	27.5	22.6	2	4	0.00011	0.029	16	0.1	1	23	1474	1496	1474	1496	0.96	-
dd_Smed_v6_11893_0_1	-	3551	zf-C2H2	PF00096	23	6.5e-06	27.5	22.6	3	4	3	770	2	5	1	23	1660	1682	1660	1682	0.95	-
dd_Smed_v6_11893_0_1	-	3551	zf-C2H2	PF00096	23	6.5e-06	27.5	22.6	4	4	0.043	11	7.9	1.8	2	19	1689	1706	1688	1708	0.95	-
dd_Smed_v6_59295_0_2	-	919	zf-C2H2	PF00096	23	7.9e-06	27.2	19.6	1	2	9.4e-05	0.024	16.2	4	2	23	22	43	22	43	0.97	-
dd_Smed_v6_59295_0_2	-	919	zf-C2H2	PF00096	23	7.9e-06	27.2	19.6	2	2	0.00016	0.041	15.5	7.6	1	23	49	71	49	71	0.98	-
dd_Smed_v6_59295_0_1	-	945	zf-C2H2	PF00096	23	9.8e-06	26.9	19.6	1	2	9.7e-05	0.025	16.2	4	2	23	184	205	184	205	0.97	-
dd_Smed_v6_59295_0_1	-	945	zf-C2H2	PF00096	23	9.8e-06	26.9	19.6	2	2	0.00016	0.042	15.5	7.6	1	23	211	233	211	233	0.98	-
dd_Smed_v6_2890_0_1	-	4421	zf-C2H2	PF00096	23	1.1e-05	26.8	79.5	1	9	0.00039	0.099	14.3	1	1	23	1597	1620	1597	1620	0.98	-
dd_Smed_v6_2890_0_1	-	4421	zf-C2H2	PF00096	23	1.1e-05	26.8	79.5	2	9	0.011	2.9	9.7	1.6	1	23	1625	1648	1625	1648	0.98	-
dd_Smed_v6_2890_0_1	-	4421	zf-C2H2	PF00096	23	1.1e-05	26.8	79.5	3	9	0.21	54	5.7	2.7	1	23	1663	1685	1663	1685	0.95	-
dd_Smed_v6_2890_0_1	-	4421	zf-C2H2	PF00096	23	1.1e-05	26.8	79.5	4	9	0.00012	0.031	15.9	2.4	1	23	1691	1713	1691	1713	0.98	-
dd_Smed_v6_2890_0_1	-	4421	zf-C2H2	PF00096	23	1.1e-05	26.8	79.5	5	9	0.0085	2.2	10.1	0.5	1	23	1720	1744	1720	1744	0.92	-
dd_Smed_v6_2890_0_1	-	4421	zf-C2H2	PF00096	23	1.1e-05	26.8	79.5	6	9	0.25	63	5.5	0.9	3	21	1762	1780	1762	1781	0.95	-
dd_Smed_v6_2890_0_1	-	4421	zf-C2H2	PF00096	23	1.1e-05	26.8	79.5	7	9	3.1	780	2	3.9	1	23	1792	1814	1792	1814	0.96	-
dd_Smed_v6_2890_0_1	-	4421	zf-C2H2	PF00096	23	1.1e-05	26.8	79.5	8	9	0.053	13	7.6	0.2	2	23	1821	1844	1820	1844	0.96	-
dd_Smed_v6_2890_0_1	-	4421	zf-C2H2	PF00096	23	1.1e-05	26.8	79.5	9	9	0.2	51	5.8	1	1	23	1852	1875	1852	1875	0.93	-
dd_Smed_v6_13753_0_1	-	7059	zf-C2H2	PF00096	23	1.1e-05	26.8	55.5	1	6	2.9	740	2.1	0.9	1	23	419	442	419	442	0.68	-
dd_Smed_v6_13753_0_1	-	7059	zf-C2H2	PF00096	23	1.1e-05	26.8	55.5	2	6	0.05	13	7.7	4.1	3	23	455	475	453	475	0.96	-
dd_Smed_v6_13753_0_1	-	7059	zf-C2H2	PF00096	23	1.1e-05	26.8	55.5	3	6	7.1e-06	0.0018	19.8	2.2	1	23	481	504	481	504	0.97	-
dd_Smed_v6_13753_0_1	-	7059	zf-C2H2	PF00096	23	1.1e-05	26.8	55.5	4	6	1.6	410	2.9	2.8	6	23	729	747	727	747	0.94	-
dd_Smed_v6_13753_0_1	-	7059	zf-C2H2	PF00096	23	1.1e-05	26.8	55.5	5	6	0.058	15	7.5	0.1	2	23	970	993	969	993	0.96	-
dd_Smed_v6_13753_0_1	-	7059	zf-C2H2	PF00096	23	1.1e-05	26.8	55.5	6	6	0.0002	0.051	15.2	6.7	1	23	999	1022	999	1022	0.97	-
dd_Smed_v6_69324_0_1	-	577	zf-C2H2	PF00096	23	1.1e-05	26.8	9.9	1	2	2.1e-05	0.0054	18.3	2.1	1	23	52	74	52	74	0.97	-
dd_Smed_v6_69324_0_1	-	577	zf-C2H2	PF00096	23	1.1e-05	26.8	9.9	2	2	0.0025	0.65	11.7	1.1	1	16	80	95	80	96	0.91	-
dd_Smed_v6_14910_0_2	-	2607	zf-C2H2	PF00096	23	1.1e-05	26.7	24.6	1	3	1.2e-05	0.0032	19	2.7	1	23	1068	1092	1068	1092	0.99	-
dd_Smed_v6_14910_0_2	-	2607	zf-C2H2	PF00096	23	1.1e-05	26.7	24.6	2	3	0.00015	0.038	15.6	1.2	5	23	1109	1127	1098	1127	0.88	-
dd_Smed_v6_14910_0_2	-	2607	zf-C2H2	PF00096	23	1.1e-05	26.7	24.6	3	3	2.5	640	2.3	5.7	1	20	1133	1152	1133	1154	0.93	-
dd_Smed_v6_14910_0_1	-	2941	zf-C2H2	PF00096	23	1.7e-05	26.2	24.6	1	3	1.4e-05	0.0036	18.8	2.7	1	23	1179	1203	1179	1203	0.99	-
dd_Smed_v6_14910_0_1	-	2941	zf-C2H2	PF00096	23	1.7e-05	26.2	24.6	2	3	0.00017	0.044	15.4	1.2	5	23	1220	1238	1209	1238	0.88	-
dd_Smed_v6_14910_0_1	-	2941	zf-C2H2	PF00096	23	1.7e-05	26.2	24.6	3	3	2.9	730	2.1	5.7	1	20	1244	1263	1244	1265	0.93	-
dd_Smed_v6_76069_0_1	-	559	zf-C2H2	PF00096	23	1.9e-05	26	3.8	1	1	7.6e-08	1.9e-05	26	3.8	1	23	256	278	256	278	0.99	-
dd_Smed_v6_18963_0_1	-	2039	zf-C2H2	PF00096	23	2.2e-05	25.8	42	1	4	0.0014	0.35	12.6	3	2	23	547	570	546	570	0.95	-
dd_Smed_v6_18963_0_1	-	2039	zf-C2H2	PF00096	23	2.2e-05	25.8	42	2	4	0.00082	0.21	13.3	1.2	1	23	575	597	575	597	0.95	-
dd_Smed_v6_18963_0_1	-	2039	zf-C2H2	PF00096	23	2.2e-05	25.8	42	3	4	0.0059	1.5	10.6	1.5	2	23	604	627	603	627	0.96	-
dd_Smed_v6_18963_0_1	-	2039	zf-C2H2	PF00096	23	2.2e-05	25.8	42	4	4	2.4e-05	0.006	18.1	0.5	1	23	633	657	633	657	0.96	-
dd_Smed_v6_7038_0_1	-	2169	zf-C2H2	PF00096	23	2.5e-05	25.6	20.6	1	2	0.00042	0.11	14.2	3.5	1	23	1033	1055	1033	1055	0.96	-
dd_Smed_v6_7038_0_1	-	2169	zf-C2H2	PF00096	23	2.5e-05	25.6	20.6	2	2	2.1e-05	0.0052	18.3	5.6	2	23	1062	1083	1061	1083	0.97	-
dd_Smed_v6_50662_0_1	-	1611	zf-C2H2	PF00096	23	2.8e-05	25.5	26.4	1	3	0.00031	0.079	14.6	0.4	2	23	28	50	27	50	0.95	-
dd_Smed_v6_50662_0_1	-	1611	zf-C2H2	PF00096	23	2.8e-05	25.5	26.4	2	3	0.0075	1.9	10.3	6.7	2	23	60	81	59	81	0.97	-
dd_Smed_v6_50662_0_1	-	1611	zf-C2H2	PF00096	23	2.8e-05	25.5	26.4	3	3	0.00038	0.097	14.3	0.2	1	23	103	126	103	126	0.97	-
dd_Smed_v6_13890_0_4	-	3811	zf-C2H2	PF00096	23	3e-05	25.4	78.3	1	10	0.22	56	5.6	6.7	1	23	146	171	146	171	0.95	-
dd_Smed_v6_13890_0_4	-	3811	zf-C2H2	PF00096	23	3e-05	25.4	78.3	2	10	0.32	83	5.1	0.5	1	23	176	199	176	199	0.98	-
dd_Smed_v6_13890_0_4	-	3811	zf-C2H2	PF00096	23	3e-05	25.4	78.3	3	10	0.7	180	4	2.3	1	23	214	239	214	239	0.95	-
dd_Smed_v6_13890_0_4	-	3811	zf-C2H2	PF00096	23	3e-05	25.4	78.3	4	10	0.00014	0.036	15.7	3.8	1	23	245	267	245	267	0.98	-
dd_Smed_v6_13890_0_4	-	3811	zf-C2H2	PF00096	23	3e-05	25.4	78.3	5	10	0.0086	2.2	10.1	2	1	23	273	297	273	297	0.92	-
dd_Smed_v6_13890_0_4	-	3811	zf-C2H2	PF00096	23	3e-05	25.4	78.3	6	10	0.89	230	3.7	0.6	3	21	315	333	314	334	0.94	-
dd_Smed_v6_13890_0_4	-	3811	zf-C2H2	PF00096	23	3e-05	25.4	78.3	7	10	0.0011	0.28	12.9	0.3	1	23	343	365	343	365	0.98	-
dd_Smed_v6_13890_0_4	-	3811	zf-C2H2	PF00096	23	3e-05	25.4	78.3	8	10	0.26	65	5.4	2.2	3	23	373	395	371	395	0.96	-
dd_Smed_v6_13890_0_4	-	3811	zf-C2H2	PF00096	23	3e-05	25.4	78.3	9	10	0.58	150	4.3	0.2	2	23	404	426	403	426	0.95	-
dd_Smed_v6_13890_0_4	-	3811	zf-C2H2	PF00096	23	3e-05	25.4	78.3	10	10	1.9	470	2.7	0.3	1	23	442	466	442	466	0.96	-
dd_Smed_v6_67922_0_1	-	555	zf-C2H2	PF00096	23	3e-05	25.4	6.6	1	2	3.2e-05	0.0081	17.7	0.6	2	21	378	397	378	398	0.95	-
dd_Smed_v6_67922_0_1	-	555	zf-C2H2	PF00096	23	3e-05	25.4	6.6	2	2	0.01	2.5	9.9	0.7	2	14	448	460	448	463	0.87	-
dd_Smed_v6_13890_0_2	-	3905	zf-C2H2	PF00096	23	3.5e-05	25.2	78.3	1	10	0.23	58	5.6	6.7	1	23	146	171	146	171	0.95	-
dd_Smed_v6_13890_0_2	-	3905	zf-C2H2	PF00096	23	3.5e-05	25.2	78.3	2	10	0.33	85	5.1	0.5	1	23	176	199	176	199	0.98	-
dd_Smed_v6_13890_0_2	-	3905	zf-C2H2	PF00096	23	3.5e-05	25.2	78.3	3	10	0.72	180	4	2.3	1	23	214	239	214	239	0.95	-
dd_Smed_v6_13890_0_2	-	3905	zf-C2H2	PF00096	23	3.5e-05	25.2	78.3	4	10	0.00014	0.037	15.7	3.8	1	23	245	267	245	267	0.98	-
dd_Smed_v6_13890_0_2	-	3905	zf-C2H2	PF00096	23	3.5e-05	25.2	78.3	5	10	0.0089	2.3	10	2	1	23	273	297	273	297	0.92	-
dd_Smed_v6_13890_0_2	-	3905	zf-C2H2	PF00096	23	3.5e-05	25.2	78.3	6	10	0.91	230	3.7	0.6	3	21	315	333	314	334	0.94	-
dd_Smed_v6_13890_0_2	-	3905	zf-C2H2	PF00096	23	3.5e-05	25.2	78.3	7	10	0.0011	0.28	12.9	0.3	1	23	343	365	343	365	0.98	-
dd_Smed_v6_13890_0_2	-	3905	zf-C2H2	PF00096	23	3.5e-05	25.2	78.3	8	10	0.26	67	5.4	2.2	3	23	373	395	371	395	0.96	-
dd_Smed_v6_13890_0_2	-	3905	zf-C2H2	PF00096	23	3.5e-05	25.2	78.3	9	10	0.59	150	4.3	0.2	2	23	404	426	403	426	0.95	-
dd_Smed_v6_13890_0_2	-	3905	zf-C2H2	PF00096	23	3.5e-05	25.2	78.3	10	10	1.9	480	2.7	0.3	1	23	442	466	442	466	0.96	-
dd_Smed_v6_49026_0_4	-	645	zf-C2H2	PF00096	23	3.5e-05	25.2	2.6	1	2	1.4e-07	3.5e-05	25.2	2.6	1	23	127	149	127	150	0.96	-
dd_Smed_v6_49026_0_4	-	645	zf-C2H2	PF00096	23	3.5e-05	25.2	2.6	2	2	0.095	24	6.8	4.4	1	23	155	178	155	178	0.95	-
dd_Smed_v6_49026_0_3	-	663	zf-C2H2	PF00096	23	3.6e-05	25.1	2.6	1	2	1.4e-07	3.6e-05	25.1	2.6	1	23	133	155	133	156	0.96	-
dd_Smed_v6_49026_0_3	-	663	zf-C2H2	PF00096	23	3.6e-05	25.1	2.6	2	2	0.098	25	6.7	4.4	1	23	161	184	161	184	0.95	-
dd_Smed_v6_8521_0_1	-	4711	zf-C2H2	PF00096	23	3.8e-05	25.1	23.7	1	4	0.021	5.4	8.8	3.7	1	23	124	147	124	147	0.94	-
dd_Smed_v6_8521_0_1	-	4711	zf-C2H2	PF00096	23	3.8e-05	25.1	23.7	2	4	0.051	13	7.6	0.3	1	23	153	178	153	178	0.93	-
dd_Smed_v6_8521_0_1	-	4711	zf-C2H2	PF00096	23	3.8e-05	25.1	23.7	3	4	0.00011	0.027	16.1	0.2	2	23	187	211	186	211	0.94	-
dd_Smed_v6_8521_0_1	-	4711	zf-C2H2	PF00096	23	3.8e-05	25.1	23.7	4	4	0.83	210	3.8	1.8	1	23	217	240	217	240	0.89	-
dd_Smed_v6_13890_0_3	-	3903	zf-C2H2	PF00096	23	3.8e-05	25.1	78.3	1	10	0.23	58	5.6	6.7	1	23	146	171	146	171	0.95	-
dd_Smed_v6_13890_0_3	-	3903	zf-C2H2	PF00096	23	3.8e-05	25.1	78.3	2	10	0.33	85	5.1	0.5	1	23	176	199	176	199	0.98	-
dd_Smed_v6_13890_0_3	-	3903	zf-C2H2	PF00096	23	3.8e-05	25.1	78.3	3	10	0.72	180	4	2.3	1	23	214	239	214	239	0.95	-
dd_Smed_v6_13890_0_3	-	3903	zf-C2H2	PF00096	23	3.8e-05	25.1	78.3	4	10	0.00014	0.037	15.7	3.8	1	23	245	267	245	267	0.98	-
dd_Smed_v6_13890_0_3	-	3903	zf-C2H2	PF00096	23	3.8e-05	25.1	78.3	5	10	0.0089	2.3	10	2	1	23	273	297	273	297	0.92	-
dd_Smed_v6_13890_0_3	-	3903	zf-C2H2	PF00096	23	3.8e-05	25.1	78.3	6	10	0.91	230	3.7	0.6	3	21	315	333	314	334	0.94	-
dd_Smed_v6_13890_0_3	-	3903	zf-C2H2	PF00096	23	3.8e-05	25.1	78.3	7	10	0.0011	0.28	12.9	0.3	1	23	343	365	343	365	0.98	-
dd_Smed_v6_13890_0_3	-	3903	zf-C2H2	PF00096	23	3.8e-05	25.1	78.3	8	10	0.26	67	5.4	2.2	3	23	373	395	371	395	0.96	-
dd_Smed_v6_13890_0_3	-	3903	zf-C2H2	PF00096	23	3.8e-05	25.1	78.3	9	10	0.59	150	4.3	0.2	2	23	404	426	403	426	0.95	-
dd_Smed_v6_13890_0_3	-	3903	zf-C2H2	PF00096	23	3.8e-05	25.1	78.3	10	10	1.9	480	2.7	0.3	1	23	442	466	442	466	0.96	-
dd_Smed_v6_49026_0_2	-	735	zf-C2H2	PF00096	23	4.1e-05	24.9	2.6	1	2	1.6e-07	4.1e-05	24.9	2.6	1	23	142	164	142	165	0.96	-
dd_Smed_v6_49026_0_2	-	735	zf-C2H2	PF00096	23	4.1e-05	24.9	2.6	2	2	0.11	28	6.6	4.4	1	23	170	193	170	193	0.95	-
dd_Smed_v6_49026_0_1	-	753	zf-C2H2	PF00096	23	4.2e-05	24.9	2.6	1	2	1.7e-07	4.2e-05	24.9	2.6	1	23	148	170	148	171	0.96	-
dd_Smed_v6_49026_0_1	-	753	zf-C2H2	PF00096	23	4.2e-05	24.9	2.6	2	2	0.11	29	6.5	4.4	1	23	176	199	176	199	0.95	-
dd_Smed_v6_13890_0_1	-	3997	zf-C2H2	PF00096	23	4.5e-05	24.8	78.3	1	10	0.23	59	5.6	6.7	1	23	146	171	146	171	0.95	-
dd_Smed_v6_13890_0_1	-	3997	zf-C2H2	PF00096	23	4.5e-05	24.8	78.3	2	10	0.34	87	5	0.5	1	23	176	199	176	199	0.98	-
dd_Smed_v6_13890_0_1	-	3997	zf-C2H2	PF00096	23	4.5e-05	24.8	78.3	3	10	0.74	190	4	2.3	1	23	214	239	214	239	0.95	-
dd_Smed_v6_13890_0_1	-	3997	zf-C2H2	PF00096	23	4.5e-05	24.8	78.3	4	10	0.00015	0.038	15.6	3.8	1	23	245	267	245	267	0.98	-
dd_Smed_v6_13890_0_1	-	3997	zf-C2H2	PF00096	23	4.5e-05	24.8	78.3	5	10	0.0091	2.3	10	2	1	23	273	297	273	297	0.92	-
dd_Smed_v6_13890_0_1	-	3997	zf-C2H2	PF00096	23	4.5e-05	24.8	78.3	6	10	0.93	240	3.7	0.6	3	21	315	333	314	334	0.94	-
dd_Smed_v6_13890_0_1	-	3997	zf-C2H2	PF00096	23	4.5e-05	24.8	78.3	7	10	0.0011	0.29	12.8	0.3	1	23	343	365	343	365	0.98	-
dd_Smed_v6_13890_0_1	-	3997	zf-C2H2	PF00096	23	4.5e-05	24.8	78.3	8	10	0.27	69	5.3	2.2	3	23	373	395	371	395	0.96	-
dd_Smed_v6_13890_0_1	-	3997	zf-C2H2	PF00096	23	4.5e-05	24.8	78.3	9	10	0.61	160	4.2	0.2	2	23	404	426	403	426	0.95	-
dd_Smed_v6_13890_0_1	-	3997	zf-C2H2	PF00096	23	4.5e-05	24.8	78.3	10	10	1.9	500	2.6	0.3	1	23	442	466	442	466	0.96	-
dd_Smed_v6_11930_0_1	-	2749	zf-C2H2	PF00096	23	4.7e-05	24.8	20.2	1	4	0.0013	0.33	12.6	0.3	1	23	188	210	188	210	0.95	-
dd_Smed_v6_11930_0_1	-	2749	zf-C2H2	PF00096	23	4.7e-05	24.8	20.2	2	4	2.3e-05	0.0058	18.2	1.4	2	23	276	298	275	298	0.96	-
dd_Smed_v6_11930_0_1	-	2749	zf-C2H2	PF00096	23	4.7e-05	24.8	20.2	3	4	8.9	2300	0.6	0.1	2	20	320	338	319	339	0.84	-
dd_Smed_v6_11930_0_1	-	2749	zf-C2H2	PF00096	23	4.7e-05	24.8	20.2	4	4	0.6	150	4.3	0.5	3	22	363	382	361	383	0.83	-
dd_Smed_v6_64330_0_1	-	745	zf-C2H2	PF00096	23	6e-05	24.4	8.2	1	2	0.0004	0.1	14.3	2.8	2	23	250	271	250	271	0.97	-
dd_Smed_v6_64330_0_1	-	745	zf-C2H2	PF00096	23	6e-05	24.4	8.2	2	2	0.0017	0.44	12.3	0.3	2	23	327	348	326	348	0.93	-
dd_Smed_v6_7664_0_1	-	5259	zf-C2H2	PF00096	23	6.8e-05	24.3	82	1	9	0.22	56	5.6	0.1	3	23	975	996	973	996	0.94	-
dd_Smed_v6_7664_0_1	-	5259	zf-C2H2	PF00096	23	6.8e-05	24.3	82	2	9	0.012	3.1	9.6	0.7	2	21	1127	1146	1126	1147	0.94	-
dd_Smed_v6_7664_0_1	-	5259	zf-C2H2	PF00096	23	6.8e-05	24.3	82	3	9	0.33	84	5.1	0.3	2	20	1243	1261	1242	1263	0.9	-
dd_Smed_v6_7664_0_1	-	5259	zf-C2H2	PF00096	23	6.8e-05	24.3	82	4	9	0.047	12	7.7	1.8	2	23	1283	1306	1282	1306	0.9	-
dd_Smed_v6_7664_0_1	-	5259	zf-C2H2	PF00096	23	6.8e-05	24.3	82	5	9	1.1e-05	0.0028	19.2	2	1	23	1403	1425	1403	1425	0.98	-
dd_Smed_v6_7664_0_1	-	5259	zf-C2H2	PF00096	23	6.8e-05	24.3	82	6	9	0.002	0.51	12	0.5	1	21	1433	1453	1433	1454	0.96	-
dd_Smed_v6_7664_0_1	-	5259	zf-C2H2	PF00096	23	6.8e-05	24.3	82	7	9	1.9	480	2.7	0.3	2	23	1497	1519	1496	1519	0.94	-
dd_Smed_v6_7664_0_1	-	5259	zf-C2H2	PF00096	23	6.8e-05	24.3	82	8	9	0.0024	0.62	11.8	0.8	3	23	1528	1549	1527	1549	0.95	-
dd_Smed_v6_7664_0_1	-	5259	zf-C2H2	PF00096	23	6.8e-05	24.3	82	9	9	0.44	110	4.7	0.2	1	21	1597	1617	1597	1618	0.9	-
dd_Smed_v6_6972_0_1	-	2303	zf-C2H2	PF00096	23	8.5e-05	24	45.8	1	5	0.049	12	7.7	1.8	1	23	469	492	469	492	0.95	-
dd_Smed_v6_6972_0_1	-	2303	zf-C2H2	PF00096	23	8.5e-05	24	45.8	2	5	8.8e-05	0.022	16.3	3.8	1	23	649	672	649	672	0.97	-
dd_Smed_v6_6972_0_1	-	2303	zf-C2H2	PF00096	23	8.5e-05	24	45.8	3	5	0.00024	0.062	14.9	1.1	1	23	678	700	678	700	0.99	-
dd_Smed_v6_6972_0_1	-	2303	zf-C2H2	PF00096	23	8.5e-05	24	45.8	4	5	0.0046	1.2	10.9	1.5	3	23	708	729	706	729	0.97	-
dd_Smed_v6_6972_0_1	-	2303	zf-C2H2	PF00096	23	8.5e-05	24	45.8	5	5	5.6	1400	1.2	2.1	1	19	734	752	734	755	0.77	-
dd_Smed_v6_15745_0_1	-	1295	zf-C2H2	PF00096	23	9.4e-05	23.8	9.6	1	2	0.00027	0.069	14.8	2.2	2	23	36	57	35	57	0.97	-
dd_Smed_v6_15745_0_1	-	1295	zf-C2H2	PF00096	23	9.4e-05	23.8	9.6	2	2	0.0019	0.48	12.1	0.9	1	23	63	86	63	86	0.96	-
dd_Smed_v6_89703_0_1	-	409	zf-C2H2	PF00096	23	0.00014	23.3	1.2	1	1	5.6e-07	0.00014	23.3	1.2	1	23	214	236	214	236	0.99	-
dd_Smed_v6_7824_0_1	-	2791	zf-C2H2	PF00096	23	0.00017	23	49.4	1	4	7.9	2000	0.7	0.7	2	16	1200	1214	1199	1215	0.88	-
dd_Smed_v6_7824_0_1	-	2791	zf-C2H2	PF00096	23	0.00017	23	49.4	2	4	0.0019	0.48	12.1	5.1	1	23	1221	1243	1221	1243	0.96	-
dd_Smed_v6_7824_0_1	-	2791	zf-C2H2	PF00096	23	0.00017	23	49.4	3	4	8e-07	0.0002	22.8	4	1	23	1249	1273	1249	1273	0.97	-
dd_Smed_v6_7824_0_1	-	2791	zf-C2H2	PF00096	23	0.00017	23	49.4	4	4	0.00019	0.048	15.3	4	1	23	1279	1301	1279	1301	0.98	-
dd_Smed_v6_11118_0_2	-	6451	zf-C2H2	PF00096	23	0.00021	22.7	86.4	1	11	4.8	1200	1.4	0.2	2	23	2286	2308	2285	2308	0.9	-
dd_Smed_v6_11118_0_2	-	6451	zf-C2H2	PF00096	23	0.00021	22.7	86.4	2	11	0.59	150	4.3	2.2	3	23	2383	2404	2382	2404	0.96	-
dd_Smed_v6_11118_0_2	-	6451	zf-C2H2	PF00096	23	0.00021	22.7	86.4	3	11	0.045	11	7.8	0.4	2	23	2430	2452	2429	2452	0.92	-
dd_Smed_v6_11118_0_2	-	6451	zf-C2H2	PF00096	23	0.00021	22.7	86.4	4	11	0.36	91	5	2	1	23	2602	2624	2602	2624	0.97	-
dd_Smed_v6_11118_0_2	-	6451	zf-C2H2	PF00096	23	0.00021	22.7	86.4	5	11	0.003	0.75	11.5	0.6	3	20	2632	2649	2630	2651	0.93	-
dd_Smed_v6_11118_0_2	-	6451	zf-C2H2	PF00096	23	0.00021	22.7	86.4	6	11	0.038	9.8	8	1.2	1	23	2801	2824	2801	2824	0.94	-
dd_Smed_v6_11118_0_2	-	6451	zf-C2H2	PF00096	23	0.00021	22.7	86.4	7	11	0.042	11	7.9	4.1	1	23	2926	2948	2926	2948	0.98	-
dd_Smed_v6_11118_0_2	-	6451	zf-C2H2	PF00096	23	0.00021	22.7	86.4	8	11	0.14	35	6.3	0.3	1	21	2956	2976	2956	2977	0.94	-
dd_Smed_v6_11118_0_2	-	6451	zf-C2H2	PF00096	23	0.00021	22.7	86.4	9	11	0.0063	1.6	10.5	0.3	2	23	3019	3041	3018	3041	0.94	-
dd_Smed_v6_11118_0_2	-	6451	zf-C2H2	PF00096	23	0.00021	22.7	86.4	10	11	0.052	13	7.6	2.1	3	23	3050	3071	3048	3071	0.94	-
dd_Smed_v6_11118_0_2	-	6451	zf-C2H2	PF00096	23	0.00021	22.7	86.4	11	11	0.29	73	5.3	0.3	1	21	3115	3135	3115	3136	0.93	-
dd_Smed_v6_6602_0_1	-	3259	zf-C2H2	PF00096	23	0.00022	22.6	70.6	1	5	0.0066	1.7	10.4	8	2	23	758	779	757	779	0.95	-
dd_Smed_v6_6602_0_1	-	3259	zf-C2H2	PF00096	23	0.00022	22.6	70.6	2	5	0.00052	0.13	13.9	4.5	1	23	785	807	785	807	0.98	-
dd_Smed_v6_6602_0_1	-	3259	zf-C2H2	PF00096	23	0.00022	22.6	70.6	3	5	0.00012	0.029	16	2.1	1	23	813	835	813	835	0.98	-
dd_Smed_v6_6602_0_1	-	3259	zf-C2H2	PF00096	23	0.00022	22.6	70.6	4	5	0.0055	1.4	10.7	4.5	1	23	841	864	841	864	0.94	-
dd_Smed_v6_6602_0_1	-	3259	zf-C2H2	PF00096	23	0.00022	22.6	70.6	5	5	0.0073	1.9	10.3	3.8	1	23	870	892	870	892	0.98	-
dd_Smed_v6_14176_0_1	-	3753	zf-C2H2	PF00096	23	0.00037	21.9	17	1	3	0.27	69	5.3	3.5	2	23	282	303	282	303	0.97	-
dd_Smed_v6_14176_0_1	-	3753	zf-C2H2	PF00096	23	0.00037	21.9	17	2	3	2.5e-05	0.0063	18.1	0.7	1	23	309	331	309	331	0.94	-
dd_Smed_v6_14176_0_1	-	3753	zf-C2H2	PF00096	23	0.00037	21.9	17	3	3	0.37	95	4.9	0.4	5	23	436	454	433	454	0.93	-
dd_Smed_v6_15531_0_2	-	3901	zf-C2H2	PF00096	23	0.00048	21.6	2.8	1	2	0.00075	0.19	13.4	2.5	1	23	3512	3536	3512	3536	0.98	-
dd_Smed_v6_15531_0_2	-	3901	zf-C2H2	PF00096	23	0.00048	21.6	2.8	2	2	1.9e-06	0.00048	21.6	2.8	1	23	3542	3566	3542	3566	0.96	-
dd_Smed_v6_95726_0_1	-	629	zf-C2H2	PF00096	23	0.00048	21.6	5.1	1	1	5.7e-06	0.0015	20.1	5.1	1	23	177	201	177	201	0.94	-
dd_Smed_v6_10534_0_1	-	1997	zf-C2H2	PF00096	23	0.0005	21.5	0.6	1	3	0.18	45	5.9	1.8	2	23	506	527	505	527	0.95	-
dd_Smed_v6_10534_0_1	-	1997	zf-C2H2	PF00096	23	0.0005	21.5	0.6	2	3	0.019	4.9	8.9	6	1	23	533	555	533	555	0.98	-
dd_Smed_v6_10534_0_1	-	1997	zf-C2H2	PF00096	23	0.0005	21.5	0.6	3	3	2e-06	0.0005	21.5	0.6	1	23	561	583	561	583	0.98	-
dd_Smed_v6_36480_0_1	-	2201	zf-C2H2	PF00096	23	0.00057	21.4	23.9	1	3	4.9	1200	1.4	0.5	2	16	819	833	818	838	0.84	-
dd_Smed_v6_36480_0_1	-	2201	zf-C2H2	PF00096	23	0.00057	21.4	23.9	2	3	0.00055	0.14	13.8	3.5	3	23	1022	1042	1022	1043	0.95	-
dd_Smed_v6_36480_0_1	-	2201	zf-C2H2	PF00096	23	0.00057	21.4	23.9	3	3	0.00019	0.049	15.3	5.9	3	23	1068	1088	1066	1088	0.95	-
dd_Smed_v6_14629_0_1	-	3967	zf-C2H2	PF00096	23	0.00069	21.1	16.7	1	2	0.00016	0.041	15.5	6.7	1	23	1628	1650	1628	1650	0.99	-
dd_Smed_v6_14629_0_1	-	3967	zf-C2H2	PF00096	23	0.00069	21.1	16.7	2	2	0.0058	1.5	10.6	0.3	1	23	1656	1679	1656	1679	0.95	-
dd_Smed_v6_3935_0_1	-	5869	zf-C2H2	PF00096	23	0.00093	20.7	35.5	1	3	0.00023	0.059	15	1.7	1	23	2185	2207	2185	2207	0.98	-
dd_Smed_v6_3935_0_1	-	5869	zf-C2H2	PF00096	23	0.00093	20.7	35.5	2	3	0.0001	0.026	16.1	5.6	3	23	2215	2235	2213	2235	0.96	-
dd_Smed_v6_3935_0_1	-	5869	zf-C2H2	PF00096	23	0.00093	20.7	35.5	3	3	0.12	31	6.4	5.4	1	23	2241	2263	2241	2263	0.98	-
dd_Smed_v6_28888_0_1	-	2223	zf-C2H2	PF00096	23	0.0011	20.4	19.9	1	3	0.13	32	6.4	2.3	1	20	133	152	133	153	0.95	-
dd_Smed_v6_28888_0_1	-	2223	zf-C2H2	PF00096	23	0.0011	20.4	19.9	2	3	0.00013	0.032	15.9	1.2	1	23	161	183	161	183	0.98	-
dd_Smed_v6_28888_0_1	-	2223	zf-C2H2	PF00096	23	0.0011	20.4	19.9	3	3	0.014	3.6	9.4	0.1	2	23	248	269	247	269	0.94	-
dd_Smed_v6_8858_0_1	-	5409	zf-C2H2	PF00096	23	0.0012	20.3	39	1	4	4.8e-05	0.012	17.2	2.8	2	23	2456	2478	2455	2478	0.93	-
dd_Smed_v6_8858_0_1	-	5409	zf-C2H2	PF00096	23	0.0012	20.3	39	2	4	0.00018	0.047	15.3	3.9	1	23	2484	2506	2484	2506	0.98	-
dd_Smed_v6_8858_0_1	-	5409	zf-C2H2	PF00096	23	0.0012	20.3	39	3	4	0.93	240	3.7	5.6	1	23	2512	2535	2512	2535	0.97	-
dd_Smed_v6_8858_0_1	-	5409	zf-C2H2	PF00096	23	0.0012	20.3	39	4	4	1.3	340	3.2	0.1	3	21	2542	2560	2540	2561	0.93	-
dd_Smed_v6_12410_0_1	-	565	zf-C2H2	PF00096	23	0.0012	20.3	18.5	1	3	2.1	540	2.5	0.4	12	23	96	107	96	107	0.91	-
dd_Smed_v6_12410_0_1	-	565	zf-C2H2	PF00096	23	0.0012	20.3	18.5	2	3	9.1e-05	0.023	16.3	3	3	23	115	135	113	135	0.96	-
dd_Smed_v6_12410_0_1	-	565	zf-C2H2	PF00096	23	0.0012	20.3	18.5	3	3	0.0074	1.9	10.3	1.7	1	23	141	164	141	164	0.96	-
dd_Smed_v6_6842_0_2	-	4641	zf-C2H2	PF00096	23	0.0015	20.1	30.7	1	3	0.0067	1.7	10.4	3	1	21	227	247	227	249	0.95	-
dd_Smed_v6_6842_0_2	-	4641	zf-C2H2	PF00096	23	0.0015	20.1	30.7	2	3	7.8e-06	0.002	19.6	0.4	1	23	255	277	255	277	0.97	-
dd_Smed_v6_6842_0_2	-	4641	zf-C2H2	PF00096	23	0.0015	20.1	30.7	3	3	0.026	6.6	8.5	3.5	1	23	283	305	283	305	0.98	-
dd_Smed_v6_7442_0_5	-	7451	zf-C2H2	PF00096	23	0.0018	19.8	107.5	1	11	4.1	1000	1.6	0.1	3	23	62	83	61	83	0.9	-
dd_Smed_v6_7442_0_5	-	7451	zf-C2H2	PF00096	23	0.0018	19.8	107.5	2	11	0.14	36	6.2	0.6	3	23	179	200	179	200	0.94	-
dd_Smed_v6_7442_0_5	-	7451	zf-C2H2	PF00096	23	0.0018	19.8	107.5	3	11	1.6	410	2.9	1.2	1	23	333	355	333	355	0.97	-
dd_Smed_v6_7442_0_5	-	7451	zf-C2H2	PF00096	23	0.0018	19.8	107.5	4	11	0.0025	0.64	11.8	0.5	1	21	361	381	361	382	0.96	-
dd_Smed_v6_7442_0_5	-	7451	zf-C2H2	PF00096	23	0.0018	19.8	107.5	5	11	0.69	180	4.1	5.3	1	23	544	567	544	567	0.94	-
dd_Smed_v6_7442_0_5	-	7451	zf-C2H2	PF00096	23	0.0018	19.8	107.5	6	11	0.0029	0.74	11.6	0.4	1	20	594	613	594	614	0.95	-
dd_Smed_v6_7442_0_5	-	7451	zf-C2H2	PF00096	23	0.0018	19.8	107.5	7	11	0.01	2.6	9.8	0.9	2	23	631	652	630	652	0.97	-
dd_Smed_v6_7442_0_5	-	7451	zf-C2H2	PF00096	23	0.0018	19.8	107.5	8	11	0.048	12	7.7	5.9	1	23	725	747	725	747	0.98	-
dd_Smed_v6_7442_0_5	-	7451	zf-C2H2	PF00096	23	0.0018	19.8	107.5	9	11	0.0062	1.6	10.5	0.7	2	23	847	869	846	869	0.95	-
dd_Smed_v6_7442_0_5	-	7451	zf-C2H2	PF00096	23	0.0018	19.8	107.5	10	11	0.022	5.7	8.8	0.6	3	23	878	899	877	899	0.91	-
dd_Smed_v6_7442_0_5	-	7451	zf-C2H2	PF00096	23	0.0018	19.8	107.5	11	11	0.019	4.8	9	0.2	1	21	954	974	954	975	0.92	-
dd_Smed_v6_47627_0_1	-	2821	zf-C2H2	PF00096	23	0.0025	19.3	67.9	1	5	0.0076	1.9	10.2	1.2	1	23	115	137	115	137	0.97	-
dd_Smed_v6_47627_0_1	-	2821	zf-C2H2	PF00096	23	0.0025	19.3	67.9	2	5	0.002	0.52	12	1.5	1	23	140	163	140	163	0.96	-
dd_Smed_v6_47627_0_1	-	2821	zf-C2H2	PF00096	23	0.0025	19.3	67.9	3	5	0.047	12	7.7	3.5	2	23	214	235	213	235	0.96	-
dd_Smed_v6_47627_0_1	-	2821	zf-C2H2	PF00096	23	0.0025	19.3	67.9	4	5	3.6e-05	0.0093	17.5	4.5	1	23	241	263	241	263	0.99	-
dd_Smed_v6_47627_0_1	-	2821	zf-C2H2	PF00096	23	0.0025	19.3	67.9	5	5	0.069	18	7.2	4.5	1	23	269	293	269	293	0.91	-
dd_Smed_v6_67722_0_1	-	761	zf-C2H2	PF00096	23	0.0037	18.8	1.4	1	1	3.9e-05	0.0098	17.5	1.4	1	23	602	625	602	625	0.97	-
dd_Smed_v6_3443_0_2	-	3157	zf-C2H2	PF00096	23	0.0044	18.6	1.2	1	4	0.013	3.3	9.5	3.9	2	21	1326	1345	1325	1346	0.94	-
dd_Smed_v6_3443_0_2	-	3157	zf-C2H2	PF00096	23	0.0044	18.6	1.2	2	4	0.022	5.6	8.8	1.4	1	23	1368	1390	1368	1390	0.93	-
dd_Smed_v6_3443_0_2	-	3157	zf-C2H2	PF00096	23	0.0044	18.6	1.2	3	4	1.7e-05	0.0044	18.6	1.2	1	23	1396	1418	1396	1418	0.98	-
dd_Smed_v6_3443_0_2	-	3157	zf-C2H2	PF00096	23	0.0044	18.6	1.2	4	4	0.48	120	4.6	5.2	1	23	1423	1445	1423	1445	0.94	-
dd_Smed_v6_3443_0_1	-	3207	zf-C2H2	PF00096	23	0.0044	18.5	1.2	1	4	0.013	3.3	9.5	3.9	2	21	282	301	281	302	0.94	-
dd_Smed_v6_3443_0_1	-	3207	zf-C2H2	PF00096	23	0.0044	18.5	1.2	2	4	0.022	5.7	8.8	1.4	1	23	324	346	324	346	0.93	-
dd_Smed_v6_3443_0_1	-	3207	zf-C2H2	PF00096	23	0.0044	18.5	1.2	3	4	1.7e-05	0.0044	18.5	1.2	1	23	352	374	352	374	0.98	-
dd_Smed_v6_3443_0_1	-	3207	zf-C2H2	PF00096	23	0.0044	18.5	1.2	4	4	0.48	120	4.6	5.2	1	23	379	401	379	401	0.94	-
dd_Smed_v6_7342_0_1	-	1869	zf-C2H2	PF00096	23	0.0048	18.4	0.4	1	1	0.00012	0.03	15.9	0.4	2	23	422	444	421	444	0.95	-
dd_Smed_v6_9464_0_1	-	2291	zf-C2H2	PF00096	23	0.0056	18.2	0.7	1	3	0.51	130	4.5	3.7	1	21	411	431	411	433	0.93	-
dd_Smed_v6_9464_0_1	-	2291	zf-C2H2	PF00096	23	0.0056	18.2	0.7	2	3	2.2e-05	0.0056	18.2	0.7	1	23	439	461	439	461	0.96	-
dd_Smed_v6_9464_0_1	-	2291	zf-C2H2	PF00096	23	0.0056	18.2	0.7	3	3	0.05	13	7.7	4.8	1	23	467	489	467	489	0.97	-
dd_Smed_v6_35433_0_3	-	687	zf-C2H2	PF00096	23	0.0062	18.1	1.1	1	1	7.6e-05	0.019	16.5	1.1	1	23	409	433	409	433	0.92	-
dd_Smed_v6_36544_0_1	-	1047	zf-C2H2	PF00096	23	0.0064	18	11.7	1	2	6.3e-05	0.016	16.8	1.2	3	23	301	322	299	322	0.96	-
dd_Smed_v6_36544_0_1	-	1047	zf-C2H2	PF00096	23	0.0064	18	11.7	2	2	0.32	82	5.1	1.9	2	19	332	349	331	349	0.95	-
dd_Smed_v6_65784_0_1	-	735	zf-C2H2	PF00096	23	0.0066	18	1.5	1	1	7.6e-05	0.019	16.5	1.5	1	23	436	459	436	459	0.97	-
dd_Smed_v6_18207_0_1	-	2841	zf-C2H2	PF00096	23	0.0073	17.9	3.8	1	1	4.1e-05	0.01	17.4	0.3	1	23	491	514	491	514	0.97	-
dd_Smed_v6_7442_0_3	-	8247	zf-C2H2	PF00096	23	0.0076	17.8	107.5	1	11	4.5	1200	1.5	0.1	3	23	2944	2965	2943	2965	0.9	-
dd_Smed_v6_7442_0_3	-	8247	zf-C2H2	PF00096	23	0.0076	17.8	107.5	2	11	0.16	40	6.1	0.6	3	23	3061	3082	3061	3082	0.94	-
dd_Smed_v6_7442_0_3	-	8247	zf-C2H2	PF00096	23	0.0076	17.8	107.5	3	11	1.8	460	2.7	1.2	1	23	3215	3237	3215	3237	0.97	-
dd_Smed_v6_7442_0_3	-	8247	zf-C2H2	PF00096	23	0.0076	17.8	107.5	4	11	0.0028	0.71	11.6	0.5	1	21	3243	3263	3243	3264	0.96	-
dd_Smed_v6_7442_0_3	-	8247	zf-C2H2	PF00096	23	0.0076	17.8	107.5	5	11	0.77	200	3.9	5.3	1	23	3426	3449	3426	3449	0.94	-
dd_Smed_v6_7442_0_3	-	8247	zf-C2H2	PF00096	23	0.0076	17.8	107.5	6	11	0.0032	0.82	11.4	0.4	1	20	3476	3495	3476	3496	0.95	-
dd_Smed_v6_7442_0_3	-	8247	zf-C2H2	PF00096	23	0.0076	17.8	107.5	7	11	0.012	2.9	9.7	0.9	2	23	3513	3534	3512	3534	0.97	-
dd_Smed_v6_7442_0_3	-	8247	zf-C2H2	PF00096	23	0.0076	17.8	107.5	8	11	0.053	14	7.6	5.9	1	23	3607	3629	3607	3629	0.98	-
dd_Smed_v6_7442_0_3	-	8247	zf-C2H2	PF00096	23	0.0076	17.8	107.5	9	11	0.0069	1.7	10.4	0.7	2	23	3729	3751	3728	3751	0.95	-
dd_Smed_v6_7442_0_3	-	8247	zf-C2H2	PF00096	23	0.0076	17.8	107.5	10	11	0.025	6.3	8.6	0.6	3	23	3760	3781	3759	3781	0.91	-
dd_Smed_v6_7442_0_3	-	8247	zf-C2H2	PF00096	23	0.0076	17.8	107.5	11	11	0.021	5.3	8.8	0.2	1	21	3836	3856	3836	3857	0.92	-
dd_Smed_v6_2946_0_1	-	4225	zf-C2H2	PF00096	23	0.0078	17.8	1	1	3	0.29	74	5.3	3.3	1	23	1143	1166	1143	1166	0.94	-
dd_Smed_v6_2946_0_1	-	4225	zf-C2H2	PF00096	23	0.0078	17.8	1	2	3	0.00062	0.16	13.7	2.9	1	23	1169	1191	1169	1191	0.97	-
dd_Smed_v6_2946_0_1	-	4225	zf-C2H2	PF00096	23	0.0078	17.8	1	3	3	3.1e-05	0.0078	17.8	1	1	23	1197	1220	1197	1220	0.95	-
dd_Smed_v6_7442_0_1	-	8397	zf-C2H2	PF00096	23	0.0099	17.5	107.5	1	11	4.6	1200	1.5	0.1	3	23	3019	3040	3018	3040	0.9	-
dd_Smed_v6_7442_0_1	-	8397	zf-C2H2	PF00096	23	0.0099	17.5	107.5	2	11	0.16	41	6.1	0.6	3	23	3136	3157	3136	3157	0.94	-
dd_Smed_v6_7442_0_1	-	8397	zf-C2H2	PF00096	23	0.0099	17.5	107.5	3	11	1.8	470	2.7	1.2	1	23	3290	3312	3290	3312	0.97	-
dd_Smed_v6_7442_0_1	-	8397	zf-C2H2	PF00096	23	0.0099	17.5	107.5	4	11	0.0028	0.72	11.6	0.5	1	21	3318	3338	3318	3339	0.96	-
dd_Smed_v6_7442_0_1	-	8397	zf-C2H2	PF00096	23	0.0099	17.5	107.5	5	11	0.79	200	3.9	5.3	1	23	3501	3524	3501	3524	0.94	-
dd_Smed_v6_7442_0_1	-	8397	zf-C2H2	PF00096	23	0.0099	17.5	107.5	6	11	0.0033	0.84	11.4	0.4	1	20	3551	3570	3551	3571	0.95	-
dd_Smed_v6_7442_0_1	-	8397	zf-C2H2	PF00096	23	0.0099	17.5	107.5	7	11	0.012	3	9.6	0.9	2	23	3588	3609	3587	3609	0.97	-
dd_Smed_v6_7442_0_1	-	8397	zf-C2H2	PF00096	23	0.0099	17.5	107.5	8	11	0.055	14	7.5	5.9	1	23	3682	3704	3682	3704	0.98	-
dd_Smed_v6_7442_0_1	-	8397	zf-C2H2	PF00096	23	0.0099	17.5	107.5	9	11	0.007	1.8	10.3	0.7	2	23	3804	3826	3803	3826	0.95	-
dd_Smed_v6_7442_0_1	-	8397	zf-C2H2	PF00096	23	0.0099	17.5	107.5	10	11	0.025	6.4	8.6	0.6	3	23	3835	3856	3834	3856	0.91	-
dd_Smed_v6_7442_0_1	-	8397	zf-C2H2	PF00096	23	0.0099	17.5	107.5	11	11	0.021	5.4	8.8	0.2	1	21	3911	3931	3911	3932	0.92	-
dd_Smed_v6_7949_0_1	-	2795	zf-C2H2	PF00096	23	0.011	17.3	14.4	1	3	0.00015	0.038	15.6	1.1	2	23	972	994	972	994	0.96	-
dd_Smed_v6_7949_0_1	-	2795	zf-C2H2	PF00096	23	0.011	17.3	14.4	2	3	0.17	42	6	0.2	2	20	1054	1072	1053	1074	0.89	-
dd_Smed_v6_7949_0_1	-	2795	zf-C2H2	PF00096	23	0.011	17.3	14.4	3	3	3.8	970	1.7	1.8	1	23	1079	1102	1079	1102	0.92	-
dd_Smed_v6_11201_0_1	-	3963	zf-C2H2	PF00096	23	0.023	16.3	38.3	1	5	0.022	5.6	8.8	0.6	2	21	805	824	804	825	0.94	-
dd_Smed_v6_11201_0_1	-	3963	zf-C2H2	PF00096	23	0.023	16.3	38.3	2	5	0.0036	0.91	11.3	2.9	1	23	835	859	835	860	0.95	-
dd_Smed_v6_11201_0_1	-	3963	zf-C2H2	PF00096	23	0.023	16.3	38.3	3	5	0.58	150	4.3	2.4	1	23	895	918	895	918	0.93	-
dd_Smed_v6_11201_0_1	-	3963	zf-C2H2	PF00096	23	0.023	16.3	38.3	4	5	0.021	5.2	8.9	1.8	1	23	932	956	932	957	0.95	-
dd_Smed_v6_11201_0_1	-	3963	zf-C2H2	PF00096	23	0.023	16.3	38.3	5	5	0.26	66	5.4	0.1	1	23	996	1020	996	1020	0.96	-
dd_Smed_v6_29263_0_1	-	2447	zf-C2H2	PF00096	23	0.026	16.1	22.2	1	3	0.017	4.4	9.1	4.2	3	23	502	523	501	523	0.93	-
dd_Smed_v6_29263_0_1	-	2447	zf-C2H2	PF00096	23	0.026	16.1	22.2	2	3	0.0029	0.74	11.6	0.7	2	23	637	659	636	659	0.93	-
dd_Smed_v6_29263_0_1	-	2447	zf-C2H2	PF00096	23	0.026	16.1	22.2	3	3	0.36	91	5	3	2	23	714	736	713	736	0.96	-
dd_Smed_v6_40000_0_1	-	2799	zf-C2H2	PF00096	23	0.029	16	0.3	1	7	0.0031	0.8	11.4	0.3	1	21	1059	1079	1059	1080	0.92	-
dd_Smed_v6_40000_0_1	-	2799	zf-C2H2	PF00096	23	0.029	16	0.3	2	7	0.00011	0.029	16	0.3	1	23	1087	1110	1087	1110	0.98	-
dd_Smed_v6_40000_0_1	-	2799	zf-C2H2	PF00096	23	0.029	16	0.3	3	7	0.00047	0.12	14	2.1	1	23	1155	1177	1155	1177	0.97	-
dd_Smed_v6_40000_0_1	-	2799	zf-C2H2	PF00096	23	0.029	16	0.3	4	7	0.016	4.2	9.2	1.9	1	23	1183	1207	1183	1207	0.92	-
dd_Smed_v6_40000_0_1	-	2799	zf-C2H2	PF00096	23	0.029	16	0.3	5	7	3.9	1000	1.7	0.2	2	20	1224	1242	1223	1244	0.9	-
dd_Smed_v6_40000_0_1	-	2799	zf-C2H2	PF00096	23	0.029	16	0.3	6	7	0.57	140	4.3	0.3	1	23	1253	1275	1253	1275	0.94	-
dd_Smed_v6_40000_0_1	-	2799	zf-C2H2	PF00096	23	0.029	16	0.3	7	7	9	2300	0.5	2.1	2	23	1314	1336	1314	1336	0.81	-
dd_Smed_v6_77728_0_1	-	533	zf-C2H2	PF00096	23	0.033	15.8	0.9	1	1	0.00035	0.089	14.4	0.9	1	21	452	472	452	472	0.95	-
dd_Smed_v6_24986_0_1	-	1541	zf-C2H2	PF00096	23	0.04	15.5	3.4	1	1	0.00078	0.2	13.3	3.4	1	23	883	906	883	906	0.97	-
dd_Smed_v6_25315_0_1	-	1467	zf-C2H2	PF00096	23	0.046	15.3	1.9	1	2	0.24	61	5.5	0.3	2	12	112	122	111	128	0.87	-
dd_Smed_v6_25315_0_1	-	1467	zf-C2H2	PF00096	23	0.046	15.3	1.9	2	2	0.00018	0.046	15.3	1.9	3	23	287	309	286	309	0.91	-
dd_Smed_v6_14349_0_1	-	2631	zf-C2H2	PF00096	23	0.062	14.9	6.8	1	2	0.0014	0.35	12.6	1	1	23	756	779	756	779	0.98	-
dd_Smed_v6_14349_0_1	-	2631	zf-C2H2	PF00096	23	0.062	14.9	6.8	2	2	0.49	120	4.5	0.5	2	20	790	808	789	810	0.78	-
dd_Smed_v6_11217_0_1	-	659	zf-C2H2	PF00096	23	0.071	14.8	1.1	1	1	0.00028	0.071	14.8	1.1	1	23	230	253	230	253	0.97	-
dd_Smed_v6_22109_0_1	-	2019	zf-C2H2	PF00096	23	0.074	14.7	0.2	1	1	0.0014	0.36	12.5	0.2	1	21	585	605	585	606	0.97	-
dd_Smed_v6_22109_0_2	-	2001	zf-C2H2	PF00096	23	0.074	14.7	0.2	1	1	0.0014	0.36	12.5	0.2	1	21	579	599	579	600	0.97	-
dd_Smed_v6_3995_0_2	-	5455	zf-C2H2	PF00096	23	0.074	14.7	1.2	1	1	0.0016	0.41	12.4	1.2	1	23	1486	1511	1486	1511	0.94	-
dd_Smed_v6_4610_0_2	-	1881	zf-C2H2	PF00096	23	0.08	14.6	13.6	1	2	0.28	72	5.3	3.2	1	14	353	366	353	367	0.89	-
dd_Smed_v6_4610_0_2	-	1881	zf-C2H2	PF00096	23	0.08	14.6	13.6	2	2	0.00053	0.13	13.9	2.8	1	23	382	406	382	406	0.91	-
dd_Smed_v6_3995_0_1	-	5945	zf-C2H2	PF00096	23	0.084	14.5	1.2	1	1	0.0017	0.44	12.2	1.2	1	23	658	683	658	683	0.94	-
dd_Smed_v6_12173_0_1	-	4725	zf-C2H2	PF00096	23	0.1	14.2	0.1	1	9	9.9	2500	0.4	0.4	1	12	79	91	79	100	0.72	-
dd_Smed_v6_12173_0_1	-	4725	zf-C2H2	PF00096	23	0.1	14.2	0.1	2	9	0.83	210	3.8	1	1	21	131	151	131	152	0.92	-
dd_Smed_v6_12173_0_1	-	4725	zf-C2H2	PF00096	23	0.1	14.2	0.1	3	9	0.039	9.8	8	0.9	1	21	395	415	395	417	0.95	-
dd_Smed_v6_12173_0_1	-	4725	zf-C2H2	PF00096	23	0.1	14.2	0.1	4	9	0.00041	0.1	14.2	0.1	1	23	423	446	423	446	0.97	-
dd_Smed_v6_12173_0_1	-	4725	zf-C2H2	PF00096	23	0.1	14.2	0.1	5	9	0.056	14	7.5	2	2	22	479	499	478	499	0.95	-
dd_Smed_v6_12173_0_1	-	4725	zf-C2H2	PF00096	23	0.1	14.2	0.1	6	9	0.013	3.3	9.5	0.6	1	23	522	544	522	544	0.94	-
dd_Smed_v6_12173_0_1	-	4725	zf-C2H2	PF00096	23	0.1	14.2	0.1	7	9	0.23	59	5.5	1.8	3	23	612	632	604	632	0.85	-
dd_Smed_v6_12173_0_1	-	4725	zf-C2H2	PF00096	23	0.1	14.2	0.1	8	9	0.88	230	3.7	0.4	2	23	639	661	639	661	0.96	-
dd_Smed_v6_12173_0_1	-	4725	zf-C2H2	PF00096	23	0.1	14.2	0.1	9	9	0.0036	0.91	11.3	1.1	1	21	694	714	694	717	0.9	-
dd_Smed_v6_4610_0_1	-	2273	zf-C2H2	PF00096	23	0.13	14	13.6	1	2	0.35	88	5	3.2	1	14	418	431	418	432	0.89	-
dd_Smed_v6_4610_0_1	-	2273	zf-C2H2	PF00096	23	0.13	14	13.6	2	2	0.00065	0.16	13.6	2.8	1	23	447	471	447	471	0.91	-
dd_Smed_v6_27803_0_1	-	1789	zf-C2H2	PF00096	23	0.13	13.9	0.4	1	4	0.0023	0.6	11.8	0.8	2	23	618	640	617	640	0.93	-
dd_Smed_v6_27803_0_1	-	1789	zf-C2H2	PF00096	23	0.13	13.9	0.4	2	4	0.014	3.6	9.4	1.8	2	20	704	722	703	724	0.9	-
dd_Smed_v6_27803_0_1	-	1789	zf-C2H2	PF00096	23	0.13	13.9	0.4	3	4	0.0005	0.13	13.9	0.4	1	23	815	838	815	838	0.89	-
dd_Smed_v6_27803_0_1	-	1789	zf-C2H2	PF00096	23	0.13	13.9	0.4	4	4	4	1000	1.6	4.2	1	21	844	864	844	865	0.78	-
dd_Smed_v6_41533_0_1	-	2499	zf-C2H2	PF00096	23	0.16	13.6	0.1	1	3	3.3	840	1.9	1.4	3	15	1833	1845	1832	1856	0.82	-
dd_Smed_v6_41533_0_1	-	2499	zf-C2H2	PF00096	23	0.16	13.6	0.1	2	3	0.15	39	6.1	2.9	5	20	1896	1911	1895	1918	0.93	-
dd_Smed_v6_41533_0_1	-	2499	zf-C2H2	PF00096	23	0.16	13.6	0.1	3	3	0.00063	0.16	13.6	0.1	2	23	1940	1962	1939	1962	0.96	-
dd_Smed_v6_17071_0_1	-	1783	zf-C2H2	PF00096	23	0.26	13	12.8	1	2	0.09	23	6.9	2.4	1	23	642	664	642	664	0.97	-
dd_Smed_v6_17071_0_1	-	1783	zf-C2H2	PF00096	23	0.26	13	12.8	2	2	0.0098	2.5	9.9	2.9	1	20	714	733	714	736	0.95	-
dd_Smed_v6_7442_0_6	-	7331	zf-C2H2	PF00096	23	0.31	12.8	101.3	1	10	4	1000	1.7	0.1	3	23	62	83	61	83	0.9	-
dd_Smed_v6_7442_0_6	-	7331	zf-C2H2	PF00096	23	0.31	12.8	101.3	2	10	0.14	35	6.3	0.6	3	23	179	200	179	200	0.94	-
dd_Smed_v6_7442_0_6	-	7331	zf-C2H2	PF00096	23	0.31	12.8	101.3	3	10	1.6	410	2.9	1.2	1	23	333	355	333	355	0.97	-
dd_Smed_v6_7442_0_6	-	7331	zf-C2H2	PF00096	23	0.31	12.8	101.3	4	10	0.0025	0.63	11.8	0.5	1	21	361	381	361	382	0.96	-
dd_Smed_v6_7442_0_6	-	7331	zf-C2H2	PF00096	23	0.31	12.8	101.3	5	10	0.68	170	4.1	5.3	1	23	544	567	544	567	0.94	-
dd_Smed_v6_7442_0_6	-	7331	zf-C2H2	PF00096	23	0.31	12.8	101.3	6	10	0.01	2.6	9.8	0.9	2	23	611	632	610	632	0.97	-
dd_Smed_v6_7442_0_6	-	7331	zf-C2H2	PF00096	23	0.31	12.8	101.3	7	10	0.047	12	7.7	5.9	1	23	705	727	705	727	0.98	-
dd_Smed_v6_7442_0_6	-	7331	zf-C2H2	PF00096	23	0.31	12.8	101.3	8	10	0.006	1.5	10.5	0.7	2	23	827	849	826	849	0.95	-
dd_Smed_v6_7442_0_6	-	7331	zf-C2H2	PF00096	23	0.31	12.8	101.3	9	10	0.022	5.6	8.8	0.6	3	23	858	879	857	879	0.91	-
dd_Smed_v6_7442_0_6	-	7331	zf-C2H2	PF00096	23	0.31	12.8	101.3	10	10	0.019	4.7	9	0.2	1	21	934	954	934	955	0.92	-
dd_Smed_v6_38033_0_1	-	4099	zf-C2H2	PF00096	23	0.38	12.4	6.4	1	2	0.011	2.8	9.7	0.3	3	23	13	34	11	34	0.9	-
dd_Smed_v6_38033_0_1	-	4099	zf-C2H2	PF00096	23	0.38	12.4	6.4	2	2	0.81	210	3.8	0.1	1	23	97	120	97	120	0.86	-
dd_Smed_v6_76832_0_1	-	447	zf-C2H2	PF00096	23	0.43	12.3	0.3	1	1	0.004	1	11.1	0.3	2	23	250	274	249	274	0.93	-
dd_Smed_v6_10757_0_1	-	4449	zf-C2H2	PF00096	23	0.59	11.8	4.3	1	1	0.0026	0.67	11.7	0.2	1	19	704	722	704	724	0.95	-
dd_Smed_v6_10757_0_2	-	3767	zf-C2H2	PF00096	23	0.63	11.8	4.3	1	1	0.0022	0.56	11.9	0.2	1	19	1218	1236	1218	1238	0.95	-
dd_Smed_v6_7003_0_1	-	1961	zf-C2H2	PF00096	23	1	11.1	6	1	2	0.93	240	3.7	0	3	19	793	809	792	812	0.89	-
dd_Smed_v6_7003_0_1	-	1961	zf-C2H2	PF00096	23	1	11.1	6	2	2	0.034	8.6	8.2	0.2	1	20	836	855	836	860	0.92	-
dd_Smed_v6_17476_0_2	-	5523	zf-C2H2	PF00096	23	1.1	11	45.2	1	6	6.8	1700	0.9	0.9	3	19	235	251	233	253	0.92	-
dd_Smed_v6_17476_0_2	-	5523	zf-C2H2	PF00096	23	1.1	11	45.2	2	6	0.13	32	6.4	0.1	2	21	365	384	365	385	0.9	-
dd_Smed_v6_17476_0_2	-	5523	zf-C2H2	PF00096	23	1.1	11	45.2	3	6	0.0088	2.2	10	4.5	1	23	444	466	444	466	0.98	-
dd_Smed_v6_17476_0_2	-	5523	zf-C2H2	PF00096	23	1.1	11	45.2	4	6	0.27	70	5.3	2.2	1	21	471	491	471	492	0.77	-
dd_Smed_v6_17476_0_2	-	5523	zf-C2H2	PF00096	23	1.1	11	45.2	5	6	0.0019	0.49	12.1	0.6	3	23	2620	2641	2619	2641	0.92	-
dd_Smed_v6_17476_0_2	-	5523	zf-C2H2	PF00096	23	1.1	11	45.2	6	6	3.7	930	1.8	0.2	1	11	2647	2657	2647	2660	0.89	-
dd_Smed_v6_7442_0_4	-	8127	zf-C2H2	PF00096	23	1.2	10.9	101.3	1	10	4.5	1100	1.5	0.1	3	23	2904	2925	2903	2925	0.9	-
dd_Smed_v6_7442_0_4	-	8127	zf-C2H2	PF00096	23	1.2	10.9	101.3	2	10	0.16	40	6.1	0.6	3	23	3021	3042	3021	3042	0.94	-
dd_Smed_v6_7442_0_4	-	8127	zf-C2H2	PF00096	23	1.2	10.9	101.3	3	10	1.8	450	2.8	1.2	1	23	3175	3197	3175	3197	0.97	-
dd_Smed_v6_7442_0_4	-	8127	zf-C2H2	PF00096	23	1.2	10.9	101.3	4	10	0.0027	0.7	11.6	0.5	1	21	3203	3223	3203	3224	0.96	-
dd_Smed_v6_7442_0_4	-	8127	zf-C2H2	PF00096	23	1.2	10.9	101.3	5	10	0.76	190	3.9	5.3	1	23	3386	3409	3386	3409	0.94	-
dd_Smed_v6_7442_0_4	-	8127	zf-C2H2	PF00096	23	1.2	10.9	101.3	6	10	0.011	2.9	9.7	0.9	2	23	3453	3474	3452	3474	0.97	-
dd_Smed_v6_7442_0_4	-	8127	zf-C2H2	PF00096	23	1.2	10.9	101.3	7	10	0.053	13	7.6	5.9	1	23	3547	3569	3547	3569	0.98	-
dd_Smed_v6_7442_0_4	-	8127	zf-C2H2	PF00096	23	1.2	10.9	101.3	8	10	0.0067	1.7	10.4	0.7	2	23	3669	3691	3668	3691	0.95	-
dd_Smed_v6_7442_0_4	-	8127	zf-C2H2	PF00096	23	1.2	10.9	101.3	9	10	0.024	6.2	8.6	0.6	3	23	3700	3721	3699	3721	0.91	-
dd_Smed_v6_7442_0_4	-	8127	zf-C2H2	PF00096	23	1.2	10.9	101.3	10	10	0.021	5.3	8.9	0.2	1	21	3776	3796	3776	3797	0.92	-
dd_Smed_v6_26567_0_1	-	1613	zf-C2H2	PF00096	23	1.2	10.9	26.2	1	3	0.45	110	4.7	0.7	2	23	1084	1106	1084	1106	0.86	-
dd_Smed_v6_26567_0_1	-	1613	zf-C2H2	PF00096	23	1.2	10.9	26.2	2	3	0.01	2.6	9.8	2.8	1	23	1189	1212	1189	1212	0.97	-
dd_Smed_v6_26567_0_1	-	1613	zf-C2H2	PF00096	23	1.2	10.9	26.2	3	3	0.0021	0.52	12	0.2	1	23	1234	1257	1234	1257	0.96	-
dd_Smed_v6_17476_0_1	-	5645	zf-C2H2	PF00096	23	1.3	10.8	45.2	1	6	6.9	1800	0.9	0.9	3	19	235	251	233	253	0.92	-
dd_Smed_v6_17476_0_1	-	5645	zf-C2H2	PF00096	23	1.3	10.8	45.2	2	6	0.13	33	6.4	0.1	2	21	365	384	365	385	0.9	-
dd_Smed_v6_17476_0_1	-	5645	zf-C2H2	PF00096	23	1.3	10.8	45.2	3	6	0.009	2.3	10	4.5	1	23	444	466	444	466	0.98	-
dd_Smed_v6_17476_0_1	-	5645	zf-C2H2	PF00096	23	1.3	10.8	45.2	4	6	0.28	71	5.3	2.2	1	21	471	491	471	492	0.77	-
dd_Smed_v6_17476_0_1	-	5645	zf-C2H2	PF00096	23	1.3	10.8	45.2	5	6	0.002	0.5	12.1	0.6	3	23	799	820	798	820	0.92	-
dd_Smed_v6_17476_0_1	-	5645	zf-C2H2	PF00096	23	1.3	10.8	45.2	6	6	3.7	950	1.8	0.2	1	11	826	836	826	839	0.89	-
dd_Smed_v6_7442_0_2	-	8277	zf-C2H2	PF00096	23	1.5	10.6	101.3	1	10	4.6	1200	1.5	0.1	3	23	2979	3000	2978	3000	0.9	-
dd_Smed_v6_7442_0_2	-	8277	zf-C2H2	PF00096	23	1.5	10.6	101.3	2	10	0.16	40	6.1	0.6	3	23	3096	3117	3096	3117	0.94	-
dd_Smed_v6_7442_0_2	-	8277	zf-C2H2	PF00096	23	1.5	10.6	101.3	3	10	1.8	460	2.7	1.2	1	23	3250	3272	3250	3272	0.97	-
dd_Smed_v6_7442_0_2	-	8277	zf-C2H2	PF00096	23	1.5	10.6	101.3	4	10	0.0028	0.71	11.6	0.5	1	21	3278	3298	3278	3299	0.96	-
dd_Smed_v6_7442_0_2	-	8277	zf-C2H2	PF00096	23	1.5	10.6	101.3	5	10	0.78	200	3.9	5.3	1	23	3461	3484	3461	3484	0.94	-
dd_Smed_v6_7442_0_2	-	8277	zf-C2H2	PF00096	23	1.5	10.6	101.3	6	10	0.012	2.9	9.7	0.9	2	23	3528	3549	3527	3549	0.97	-
dd_Smed_v6_7442_0_2	-	8277	zf-C2H2	PF00096	23	1.5	10.6	101.3	7	10	0.054	14	7.6	5.9	1	23	3622	3644	3622	3644	0.98	-
dd_Smed_v6_7442_0_2	-	8277	zf-C2H2	PF00096	23	1.5	10.6	101.3	8	10	0.0069	1.8	10.4	0.7	2	23	3744	3766	3743	3766	0.95	-
dd_Smed_v6_7442_0_2	-	8277	zf-C2H2	PF00096	23	1.5	10.6	101.3	9	10	0.025	6.3	8.6	0.6	3	23	3775	3796	3774	3796	0.91	-
dd_Smed_v6_7442_0_2	-	8277	zf-C2H2	PF00096	23	1.5	10.6	101.3	10	10	0.021	5.4	8.8	0.2	1	21	3851	3871	3851	3872	0.92	-
dd_Smed_v6_63317_0_1	-	1721	zf-C2H2	PF00096	23	2	10.2	27.3	1	3	0.016	4.2	9.2	3.3	1	21	364	384	364	385	0.94	-
dd_Smed_v6_63317_0_1	-	1721	zf-C2H2	PF00096	23	2	10.2	27.3	2	3	0.019	4.8	9	2.3	1	23	499	522	499	522	0.94	-
dd_Smed_v6_63317_0_1	-	1721	zf-C2H2	PF00096	23	2	10.2	27.3	3	3	0.13	34	6.3	0.5	2	21	529	548	529	549	0.89	-
dd_Smed_v6_5558_0_1	-	2397	zf-C2H2	PF00096	23	2.5	9.9	11.9	1	2	0.0015	0.38	12.5	0.5	1	23	62	85	62	85	0.97	-
dd_Smed_v6_5558_0_1	-	2397	zf-C2H2	PF00096	23	2.5	9.9	11.9	2	2	0.79	200	3.9	0.7	1	23	126	149	126	149	0.9	-
dd_Smed_v6_27043_0_1	-	2719	zf-C2H2	PF00096	23	2.5	9.9	5.6	1	1	0.0032	0.82	11.4	0.3	3	20	1183	1200	1182	1201	0.95	-
dd_Smed_v6_9287_0_1	-	8393	zf-C2H2	PF00096	23	3.1	9.6	24.8	1	3	0.12	32	6.4	1.4	6	23	3441	3459	3439	3460	0.96	-
dd_Smed_v6_9287_0_1	-	8393	zf-C2H2	PF00096	23	3.1	9.6	24.8	2	3	0.059	15	7.4	1.4	2	21	3494	3513	3493	3517	0.9	-
dd_Smed_v6_9287_0_1	-	8393	zf-C2H2	PF00096	23	3.1	9.6	24.8	3	3	0.0057	1.4	10.6	0.8	2	21	4031	4050	4031	4051	0.94	-
dd_Smed_v6_5775_0_1	-	4143	zf-C2H2	PF00096	23	3.2	9.6	5.5	1	2	0.82	210	3.8	1	2	22	1862	1882	1861	1885	0.87	-
dd_Smed_v6_5775_0_1	-	4143	zf-C2H2	PF00096	23	3.2	9.6	5.5	2	2	0.086	22	6.9	0.2	3	23	2022	2044	2020	2044	0.89	-
dd_Smed_v6_15473_0_1	-	2139	zf-C2H2	PF00096	23	3.8	9.3	18	1	2	2.4	620	2.3	10.4	1	23	232	254	232	254	0.98	-
dd_Smed_v6_15473_0_1	-	2139	zf-C2H2	PF00096	23	3.8	9.3	18	2	2	0.0084	2.1	10.1	0.8	1	23	260	283	260	283	0.98	-
dd_Smed_v6_12617_0_1	-	5477	zf-C2H2	PF00096	23	4.5	9.1	30	1	4	0.012	3.1	9.6	4.1	3	23	1049	1070	1048	1070	0.9	-
dd_Smed_v6_12617_0_1	-	5477	zf-C2H2	PF00096	23	4.5	9.1	30	2	4	0.59	150	4.3	4.8	2	23	1330	1352	1329	1352	0.95	-
dd_Smed_v6_12617_0_1	-	5477	zf-C2H2	PF00096	23	4.5	9.1	30	3	4	4.5	1100	1.5	1.6	2	23	1519	1541	1518	1542	0.77	-
dd_Smed_v6_12617_0_1	-	5477	zf-C2H2	PF00096	23	4.5	9.1	30	4	4	0.24	61	5.5	0.1	2	23	1758	1780	1757	1780	0.92	-
dd_Smed_v6_2532_0_1	-	6291	CBFD_NFYB_HMF	PF00808	65	2.9e-26	92.7	0.4	1	1	4e-29	5.3e-26	91.9	0.4	2	65	1119	1183	1118	1183	0.98	-
dd_Smed_v6_5828_0_2	-	1449	CBFD_NFYB_HMF	PF00808	65	3.1e-25	89.4	0.3	1	2	3.3	4300	-0.7	0	29	57	254	282	252	285	0.79	-
dd_Smed_v6_5828_0_2	-	1449	CBFD_NFYB_HMF	PF00808	65	3.1e-25	89.4	0.3	2	2	1.3e-27	1.7e-24	87	0.5	2	64	287	350	286	351	0.98	-
dd_Smed_v6_5828_0_1	-	3967	CBFD_NFYB_HMF	PF00808	65	2.8e-24	86.4	0.5	1	1	4e-27	5.3e-24	85.5	0.5	2	64	465	528	464	529	0.98	-
dd_Smed_v6_5610_0_1	-	2773	CBFD_NFYB_HMF	PF00808	65	2.5e-18	67.3	1	1	1	3.4e-21	4.4e-18	66.5	1	2	65	528	593	527	593	0.97	-
dd_Smed_v6_7479_0_1	-	1201	CBFD_NFYB_HMF	PF00808	65	2.7e-14	54.4	0.4	1	1	4.3e-17	5.6e-14	53.3	0.4	2	65	21	84	20	84	0.96	-
dd_Smed_v6_4023_0_1	-	1563	CBFD_NFYB_HMF	PF00808	65	5.9e-14	53.3	0.1	1	1	7.8e-17	1e-13	52.5	0.1	2	65	295	358	294	358	0.98	-
dd_Smed_v6_12599_0_1	-	1125	CBFD_NFYB_HMF	PF00808	65	4.8e-10	40.7	0.1	1	1	8e-13	1e-09	39.7	0.1	2	61	94	153	93	155	0.97	-
dd_Smed_v6_2884_0_1	-	1099	CBFD_NFYB_HMF	PF00808	65	7.8e-08	33.7	0.1	1	1	1e-10	1.3e-07	33	0.1	2	64	221	284	220	285	0.95	-
dd_Smed_v6_6312_0_1	-	983	CBFD_NFYB_HMF	PF00808	65	1.5e-05	26.4	0.7	1	1	2e-08	2.7e-05	25.5	0.7	19	63	30	74	23	75	0.93	-
dd_Smed_v6_469_0_1	-	1663	CBFD_NFYB_HMF	PF00808	65	8.4e-05	24	0	1	1	9.8e-08	0.00013	23.4	0	3	63	62	122	60	124	0.96	-
dd_Smed_v6_13844_0_1	-	1081	CBFD_NFYB_HMF	PF00808	65	0.00012	23.4	0	1	1	1.8e-07	0.00024	22.5	0	22	63	474	515	457	516	0.94	-
dd_Smed_v6_7383_0_1	-	1273	CBFD_NFYB_HMF	PF00808	65	0.00049	21.5	0	1	1	6.1e-07	0.0008	20.8	0	2	65	471	534	470	534	0.97	-
dd_Smed_v6_4808_0_1	-	997	CBFD_NFYB_HMF	PF00808	65	0.00062	21.2	1.1	1	2	6	7800	-1.6	0.2	16	26	178	188	174	196	0.65	-
dd_Smed_v6_4808_0_1	-	997	CBFD_NFYB_HMF	PF00808	65	0.00062	21.2	1.1	2	2	8.9e-07	0.0012	20.3	0	8	65	208	265	207	265	0.96	-
dd_Smed_v6_2520_0_1	-	1275	CBFD_NFYB_HMF	PF00808	65	0.00066	21.1	0	1	1	1.2e-06	0.0016	19.9	0	8	65	276	333	275	333	0.96	-
dd_Smed_v6_2787_0_1	-	1157	CBFD_NFYB_HMF	PF00808	65	0.0017	19.8	0	1	1	2e-06	0.0026	19.2	0	2	65	48	111	47	111	0.97	-
dd_Smed_v6_879_0_1	-	1221	CBFD_NFYB_HMF	PF00808	65	0.0019	19.6	0	1	1	3.8e-06	0.0049	18.3	0	8	64	495	551	494	552	0.93	-
dd_Smed_v6_15019_0_1	-	961	CBFD_NFYB_HMF	PF00808	65	0.0068	17.8	0	1	1	1.1e-05	0.014	16.9	0	2	65	193	256	192	256	0.97	-
dd_Smed_v6_27958_0_1	-	555	CBFD_NFYB_HMF	PF00808	65	0.013	17	0	1	1	1.5e-05	0.02	16.4	0	10	65	97	152	96	152	0.95	-
dd_Smed_v6_3326_0_2	-	5361	CBFD_NFYB_HMF	PF00808	65	0.018	16.5	0	1	1	3e-05	0.04	15.4	0	8	63	4887	4942	4886	4944	0.93	-
dd_Smed_v6_3326_0_1	-	5403	CBFD_NFYB_HMF	PF00808	65	0.018	16.5	0	1	1	3.1e-05	0.04	15.4	0	8	63	4922	4977	4921	4979	0.93	-
dd_Smed_v6_506_0_1	-	889	CBFD_NFYB_HMF	PF00808	65	0.018	16.5	0	1	1	2.3e-05	0.03	15.8	0	32	65	364	397	339	397	0.85	-
dd_Smed_v6_6148_0_1	-	873	CBFD_NFYB_HMF	PF00808	65	0.02	16.4	0	1	1	2.6e-05	0.034	15.6	0	32	65	227	260	202	260	0.85	-
dd_Smed_v6_9302_0_1	-	2499	CBFD_NFYB_HMF	PF00808	65	0.02	16.3	0	1	1	2.9e-05	0.038	15.4	0	22	60	264	302	258	305	0.92	-
dd_Smed_v6_2614_0_1	-	1081	CBFD_NFYB_HMF	PF00808	65	0.026	16	0	1	1	3.1e-05	0.04	15.4	0	2	65	48	112	47	112	0.97	-
dd_Smed_v6_5700_0_1	-	1401	CBFD_NFYB_HMF	PF00808	65	0.036	15.5	0	1	1	4.6e-05	0.06	14.8	0	32	65	84	117	59	117	0.85	-
dd_Smed_v6_8928_0_1	-	1987	CBFD_NFYB_HMF	PF00808	65	0.038	15.5	0	1	1	5e-05	0.065	14.7	0	6	63	538	595	535	597	0.94	-
dd_Smed_v6_12365_0_1	-	1225	CBFD_NFYB_HMF	PF00808	65	0.059	14.8	0	1	1	7.4e-05	0.096	14.2	0	2	65	235	298	234	298	0.97	-
dd_Smed_v6_5156_0_2	-	2923	CBFD_NFYB_HMF	PF00808	65	0.16	13.5	0	1	1	0.0002	0.26	12.8	0	2	65	1054	1117	1053	1117	0.97	-
dd_Smed_v6_5156_0_1	-	3781	CBFD_NFYB_HMF	PF00808	65	0.21	13.1	0	1	1	0.00026	0.34	12.4	0	2	65	1340	1403	1339	1403	0.97	-
dd_Smed_v6_9560_0_2	-	3573	CBFD_NFYB_HMF	PF00808	65	0.25	12.9	0.2	1	1	0.00039	0.51	11.8	0.2	6	50	1538	1583	1537	1586	0.83	-
dd_Smed_v6_9560_0_1	-	3669	CBFD_NFYB_HMF	PF00808	65	0.25	12.8	0.2	1	1	0.0004	0.52	11.8	0.2	6	50	1586	1631	1585	1634	0.83	-
dd_Smed_v6_13086_0_1	-	773	CBFD_NFYB_HMF	PF00808	65	0.3	12.6	0.1	1	1	0.00038	0.5	11.9	0.1	21	65	130	174	130	174	0.94	-
dd_Smed_v6_8585_0_1	-	1589	CBFB_NFYA	PF02045	56	1.8e-27	96.9	6.5	1	1	2.5e-31	3.5e-27	96	6.5	1	56	301	356	301	356	0.99	-
dd_Smed_v6_4860_0_1	-	3211	CBFB_NFYA	PF02045	56	2.9e-26	93	5.3	1	1	3.7e-30	5.2e-26	92.2	5.3	1	56	1247	1302	1247	1302	0.99	-
dd_Smed_v6_18122_0_1	-	995	CBFB_NFYA	PF02045	56	1.9e-16	61.6	4.5	1	1	2.3e-20	3.2e-16	60.9	4.5	3	56	433	483	431	483	0.89	-
dd_Smed_v6_4061_0_2	-	1589	zf-CCCH	PF00642	27	4.2e-11	43.6	15.6	1	2	3.5e-08	5.8e-05	24.1	2.3	3	26	298	321	296	322	0.92	-
dd_Smed_v6_4061_0_2	-	1589	zf-CCCH	PF00642	27	4.2e-11	43.6	15.6	2	2	2.3e-08	3.9e-05	24.6	5.7	2	26	433	457	432	458	0.94	-
dd_Smed_v6_4061_0_1	-	1613	zf-CCCH	PF00642	27	4.3e-11	43.6	15.6	1	2	3.5e-08	5.9e-05	24	2.3	3	26	302	325	300	326	0.92	-
dd_Smed_v6_4061_0_1	-	1613	zf-CCCH	PF00642	27	4.3e-11	43.6	15.6	2	2	2.4e-08	4e-05	24.6	5.7	2	26	441	465	440	466	0.94	-
dd_Smed_v6_14360_0_1	-	1961	zf-CCCH	PF00642	27	4.7e-11	43.5	29.3	1	4	2.2e-06	0.0037	18.3	1	5	26	92	112	91	113	0.92	-
dd_Smed_v6_14360_0_1	-	1961	zf-CCCH	PF00642	27	4.7e-11	43.5	29.3	2	4	0.0014	2.3	9.4	3.8	2	26	117	140	116	141	0.92	-
dd_Smed_v6_14360_0_1	-	1961	zf-CCCH	PF00642	27	4.7e-11	43.5	29.3	3	4	7.5e-05	0.12	13.4	0.5	4	22	145	162	143	166	0.84	-
dd_Smed_v6_14360_0_1	-	1961	zf-CCCH	PF00642	27	4.7e-11	43.5	29.3	4	4	1.6e-06	0.0027	18.7	1.1	6	27	171	191	169	191	0.88	-
dd_Smed_v6_24349_0_1	-	1069	zf-CCCH	PF00642	27	5.4e-10	40.1	24.4	1	4	0.21	360	2.4	0.5	5	22	64	80	61	80	0.88	-
dd_Smed_v6_24349_0_1	-	1069	zf-CCCH	PF00642	27	5.4e-10	40.1	24.4	2	4	1.9e-08	3.2e-05	24.9	0.3	2	25	88	110	87	112	0.94	-
dd_Smed_v6_24349_0_1	-	1069	zf-CCCH	PF00642	27	5.4e-10	40.1	24.4	3	4	2.6e-06	0.0044	18.1	1.9	2	25	116	138	115	140	0.95	-
dd_Smed_v6_24349_0_1	-	1069	zf-CCCH	PF00642	27	5.4e-10	40.1	24.4	4	4	0.0049	8.2	7.6	2.4	5	22	147	163	143	166	0.85	-
dd_Smed_v6_9455_0_3	-	2529	zf-CCCH	PF00642	27	8.6e-09	36.3	7.8	1	2	2.5e-07	0.00042	21.3	1.7	2	25	562	585	561	587	0.94	-
dd_Smed_v6_9455_0_3	-	2529	zf-CCCH	PF00642	27	8.6e-09	36.3	7.8	2	2	3.7e-06	0.0061	17.6	0.5	1	26	700	724	700	725	0.93	-
dd_Smed_v6_9455_0_4	-	2505	zf-CCCH	PF00642	27	9.1e-09	36.2	7.8	1	2	2.5e-07	0.00042	21.3	1.7	2	25	628	651	627	653	0.94	-
dd_Smed_v6_9455_0_4	-	2505	zf-CCCH	PF00642	27	9.1e-09	36.2	7.8	2	2	3.6e-06	0.0061	17.6	0.5	1	26	766	790	766	791	0.93	-
dd_Smed_v6_9455_0_2	-	2741	zf-CCCH	PF00642	27	1.1e-08	36	7.8	1	2	2.8e-07	0.00046	21.2	1.7	2	25	1089	1112	1088	1114	0.94	-
dd_Smed_v6_9455_0_2	-	2741	zf-CCCH	PF00642	27	1.1e-08	36	7.8	2	2	4e-06	0.0067	17.5	0.5	1	26	1227	1251	1227	1252	0.93	-
dd_Smed_v6_9455_0_1	-	2949	zf-CCCH	PF00642	27	1.3e-08	35.7	7.8	1	2	3e-07	0.0005	21.1	1.7	2	25	702	725	701	727	0.94	-
dd_Smed_v6_9455_0_1	-	2949	zf-CCCH	PF00642	27	1.3e-08	35.7	7.8	2	2	4.3e-06	0.0073	17.4	0.5	1	26	840	864	840	865	0.93	-
dd_Smed_v6_9455_0_6	-	2085	zf-CCCH	PF00642	27	9.4e-08	33	11.7	1	2	2.1e-07	0.00034	21.6	1.7	2	25	488	511	487	513	0.94	-
dd_Smed_v6_9455_0_6	-	2085	zf-CCCH	PF00642	27	9.4e-08	33	11.7	2	2	3e-06	0.005	17.9	0.5	1	26	626	650	626	651	0.93	-
dd_Smed_v6_7536_0_1	-	1933	zf-CCCH	PF00642	27	1.1e-07	32.8	2.7	1	2	6.3e-11	1.1e-07	32.8	2.7	1	26	809	834	809	835	0.93	-
dd_Smed_v6_7536_0_1	-	1933	zf-CCCH	PF00642	27	1.1e-07	32.8	2.7	2	2	6.4	11000	-2.3	0.1	4	15	1014	1024	1013	1024	0.89	-
dd_Smed_v6_9455_0_5	-	2297	zf-CCCH	PF00642	27	1.2e-07	32.6	11.7	1	2	2.3e-07	0.00038	21.5	1.7	2	25	941	964	940	966	0.94	-
dd_Smed_v6_9455_0_5	-	2297	zf-CCCH	PF00642	27	1.2e-07	32.6	11.7	2	2	3.3e-06	0.0055	17.7	0.5	1	26	1079	1103	1079	1104	0.93	-
dd_Smed_v6_4069_0_1	-	2345	zf-CCCH	PF00642	27	1.7e-07	32.2	38	1	6	0.11	190	3.3	0.1	6	22	432	447	430	447	0.91	-
dd_Smed_v6_4069_0_1	-	2345	zf-CCCH	PF00642	27	1.7e-07	32.2	38	2	6	1.3e-05	0.023	15.8	0.7	3	25	456	477	455	479	0.9	-
dd_Smed_v6_4069_0_1	-	2345	zf-CCCH	PF00642	27	1.7e-07	32.2	38	3	6	0.0029	4.9	8.4	3.2	2	21	483	501	482	507	0.85	-
dd_Smed_v6_4069_0_1	-	2345	zf-CCCH	PF00642	27	1.7e-07	32.2	38	4	6	4.7e-05	0.078	14.1	2.8	4	25	511	531	508	533	0.85	-
dd_Smed_v6_4069_0_1	-	2345	zf-CCCH	PF00642	27	1.7e-07	32.2	38	5	6	0.00019	0.32	12.1	0.8	6	27	537	557	534	557	0.88	-
dd_Smed_v6_4069_0_1	-	2345	zf-CCCH	PF00642	27	1.7e-07	32.2	38	6	6	2.9	4900	-1.2	0.2	20	26	2259	2265	2259	2266	0.88	-
dd_Smed_v6_3092_0_1	-	1731	zf-CCCH	PF00642	27	3e-07	31.3	12.6	1	2	5.7e-09	9.5e-06	26.6	1.9	3	26	621	644	619	645	0.92	-
dd_Smed_v6_3092_0_1	-	1731	zf-CCCH	PF00642	27	3e-07	31.3	12.6	2	2	0.0011	1.8	9.7	3.2	2	26	756	780	755	781	0.92	-
dd_Smed_v6_4613_0_1	-	2585	zf-CCCH	PF00642	27	5.9e-07	30.4	6.3	1	2	2.5e-07	0.00042	21.3	0.7	1	26	973	997	973	998	0.87	-
dd_Smed_v6_4613_0_1	-	2585	zf-CCCH	PF00642	27	5.9e-07	30.4	6.3	2	2	0.00049	0.82	10.8	0.6	14	25	1068	1079	1061	1081	0.84	-
dd_Smed_v6_6452_0_1	-	1751	zf-CCCH	PF00642	27	2.4e-06	28.5	12.3	1	2	2.7e-08	4.6e-05	24.4	2	3	27	649	673	647	673	0.92	-
dd_Smed_v6_6452_0_1	-	1751	zf-CCCH	PF00642	27	2.4e-06	28.5	12.3	2	2	0.0028	4.7	8.4	2.9	2	26	783	807	782	808	0.9	-
dd_Smed_v6_10815_0_1	-	3499	zf-CCCH	PF00642	27	4.3e-06	27.6	11.5	1	2	1.7e-07	0.00029	21.8	0.9	5	25	154	173	150	175	0.89	-
dd_Smed_v6_10815_0_1	-	3499	zf-CCCH	PF00642	27	4.3e-06	27.6	11.5	2	2	0.001	1.7	9.8	3.8	5	26	177	199	176	200	0.9	-
dd_Smed_v6_5737_0_1	-	4805	zf-CCCH	PF00642	27	5.6e-05	24.1	1.9	1	1	1.3e-07	0.00022	22.2	1.9	5	27	149	171	147	171	0.94	-
dd_Smed_v6_5573_0_1	-	2313	zf-CCCH	PF00642	27	0.00017	22.5	2.5	1	1	3.6e-07	0.00061	20.8	2.5	2	25	571	593	570	595	0.91	-
dd_Smed_v6_6243_0_2	-	8707	zf-CCCH	PF00642	27	0.00052	21	3.2	1	5	3.1e-07	0.00052	21	3.2	2	25	744	766	743	767	0.94	-
dd_Smed_v6_6243_0_2	-	8707	zf-CCCH	PF00642	27	0.00052	21	3.2	2	5	2.1	3500	-0.7	5.3	1	25	778	801	778	803	0.86	-
dd_Smed_v6_6243_0_2	-	8707	zf-CCCH	PF00642	27	0.00052	21	3.2	3	5	0.0098	16	6.7	2	5	26	805	827	802	828	0.87	-
dd_Smed_v6_6243_0_2	-	8707	zf-CCCH	PF00642	27	0.00052	21	3.2	4	5	0.93	1600	0.4	0.5	5	16	3097	3108	3097	3109	0.92	-
dd_Smed_v6_6243_0_2	-	8707	zf-CCCH	PF00642	27	0.00052	21	3.2	5	5	1.8	2900	-0.5	0	18	25	6489	6496	6488	6497	0.92	-
dd_Smed_v6_6243_0_1	-	8815	zf-CCCH	PF00642	27	0.00053	21	3.2	1	5	3.1e-07	0.00053	21	3.2	2	25	762	784	761	785	0.94	-
dd_Smed_v6_6243_0_1	-	8815	zf-CCCH	PF00642	27	0.00053	21	3.2	2	5	2.1	3500	-0.7	5.3	1	25	796	819	796	821	0.86	-
dd_Smed_v6_6243_0_1	-	8815	zf-CCCH	PF00642	27	0.00053	21	3.2	3	5	0.0099	16	6.7	2	5	26	823	845	820	846	0.87	-
dd_Smed_v6_6243_0_1	-	8815	zf-CCCH	PF00642	27	0.00053	21	3.2	4	5	0.94	1600	0.4	0.5	5	16	3151	3162	3151	3163	0.92	-
dd_Smed_v6_6243_0_1	-	8815	zf-CCCH	PF00642	27	0.00053	21	3.2	5	5	1.8	3000	-0.5	0	18	25	6561	6568	6560	6569	0.92	-
dd_Smed_v6_3726_0_1	-	4793	zf-CCCH	PF00642	27	0.00099	20.1	1.4	1	1	1.8e-06	0.0029	18.6	1.4	3	26	2326	2349	2326	2350	0.94	-
dd_Smed_v6_24321_0_1	-	893	zf-CCCH	PF00642	27	0.004	18.2	1	1	2	6.7	11000	-2.4	0.1	8	17	158	167	157	167	0.86	-
dd_Smed_v6_24321_0_1	-	893	zf-CCCH	PF00642	27	0.004	18.2	1	2	2	2.4e-06	0.004	18.2	1	12	27	302	317	300	317	0.91	-
dd_Smed_v6_4365_0_1	-	2659	zf-CCCH	PF00642	27	0.0061	17.6	3	1	1	1.3e-05	0.022	15.8	3	5	25	1074	1093	1072	1095	0.93	-
dd_Smed_v6_2838_0_2	-	5211	zf-CCCH	PF00642	27	0.0063	17.6	15.4	1	4	0.025	42	5.4	0	5	27	1876	1897	1873	1897	0.9	-
dd_Smed_v6_2838_0_2	-	5211	zf-CCCH	PF00642	27	0.0063	17.6	15.4	2	4	0.32	530	1.9	3.6	5	26	1909	1929	1906	1930	0.89	-
dd_Smed_v6_2838_0_2	-	5211	zf-CCCH	PF00642	27	0.0063	17.6	15.4	3	4	1.9e-05	0.032	15.3	0.1	4	25	2199	2219	2197	2221	0.94	-
dd_Smed_v6_2838_0_2	-	5211	zf-CCCH	PF00642	27	0.0063	17.6	15.4	4	4	2	3300	-0.7	0.9	10	25	2239	2252	2231	2254	0.75	-
dd_Smed_v6_14012_0_1	-	5901	zf-CCCH	PF00642	27	0.24	12.5	14.2	1	2	0.00066	1.1	10.4	4.9	3	26	2732	2753	2730	2754	0.92	-
dd_Smed_v6_14012_0_1	-	5901	zf-CCCH	PF00642	27	0.24	12.5	14.2	2	2	0.011	18	6.5	1.8	4	26	2757	2778	2755	2779	0.92	-
dd_Smed_v6_40170_0_3	-	687	HTH_Tnp_Tc5	PF03221	66	6.7e-15	56.1	0.1	1	1	4.1e-17	1.1e-14	55.3	0.1	3	65	249	321	247	322	0.94	-
dd_Smed_v6_40170_0_2	-	1351	HTH_Tnp_Tc5	PF03221	66	1.5e-14	54.9	0.1	1	1	9.7e-17	2.7e-14	54.1	0.1	3	65	470	542	468	543	0.94	-
dd_Smed_v6_24563_0_4	-	1879	HTH_Tnp_Tc5	PF03221	66	6e-14	53	0.1	1	1	4.6e-16	1.3e-13	51.9	0.1	1	65	316	377	316	378	0.93	-
dd_Smed_v6_14300_0_2	-	4937	HTH_Tnp_Tc5	PF03221	66	7.4e-14	52.7	0.4	1	1	4.7e-16	1.3e-13	51.9	0.4	1	65	977	1045	977	1046	0.97	-
dd_Smed_v6_14300_0_1	-	4967	HTH_Tnp_Tc5	PF03221	66	7.4e-14	52.7	0.4	1	1	4.7e-16	1.3e-13	51.9	0.4	1	65	982	1050	982	1051	0.97	-
dd_Smed_v6_16508_0_1	-	3213	HTH_Tnp_Tc5	PF03221	66	1.2e-11	45.6	0	1	1	1.1e-13	3.2e-11	44.3	0.1	2	64	1159	1228	1158	1230	0.94	-
dd_Smed_v6_12660_2_10	-	4961	HTH_Tnp_Tc5	PF03221	66	1.5e-11	45.3	0.2	1	1	1.1e-13	3.2e-11	44.3	0.2	3	64	3461	3526	3460	3528	0.93	-
dd_Smed_v6_12660_2_9	-	5023	HTH_Tnp_Tc5	PF03221	66	1.6e-11	45.3	0.2	1	1	1.1e-13	3.2e-11	44.3	0.2	3	64	4350	4415	4349	4417	0.93	-
dd_Smed_v6_12660_2_6	-	5307	HTH_Tnp_Tc5	PF03221	66	1.6e-11	45.2	0.2	1	1	1.2e-13	3.4e-11	44.2	0.2	3	64	3692	3757	3691	3759	0.93	-
dd_Smed_v6_12660_2_5	-	5369	HTH_Tnp_Tc5	PF03221	66	1.6e-11	45.2	0.2	1	1	1.2e-13	3.5e-11	44.2	0.2	3	64	4638	4703	4637	4705	0.93	-
dd_Smed_v6_12660_2_8	-	5049	HTH_Tnp_Tc5	PF03221	66	1.7e-11	45.2	0.2	1	1	1.2e-13	3.2e-11	44.2	0.2	3	64	3520	3585	3519	3587	0.93	-
dd_Smed_v6_12660_2_7	-	5111	HTH_Tnp_Tc5	PF03221	66	1.7e-11	45.2	0.2	1	1	1.2e-13	3.3e-11	44.2	0.2	3	64	4423	4488	4422	4490	0.93	-
dd_Smed_v6_7024_1_2	-	4349	HTH_Tnp_Tc5	PF03221	66	2e-11	44.9	0.2	1	1	1.9e-13	5.2e-11	43.6	0.2	3	64	3883	3952	3881	3955	0.95	-
dd_Smed_v6_12660_2_4	-	6281	HTH_Tnp_Tc5	PF03221	66	2.1e-11	44.8	0.2	1	1	1.5e-13	4.1e-11	43.9	0.2	3	64	4341	4406	4340	4408	0.93	-
dd_Smed_v6_12660_2_3	-	6303	HTH_Tnp_Tc5	PF03221	66	2.1e-11	44.8	0.2	1	1	1.5e-13	4.1e-11	43.9	0.2	3	64	4356	4421	4355	4423	0.93	-
dd_Smed_v6_12660_2_2	-	6343	HTH_Tnp_Tc5	PF03221	66	2.1e-11	44.8	0.2	1	1	1.5e-13	4.1e-11	43.9	0.2	3	64	5450	5515	5449	5517	0.93	-
dd_Smed_v6_12660_2_1	-	6365	HTH_Tnp_Tc5	PF03221	66	2.2e-11	44.8	0.2	1	1	1.5e-13	4.2e-11	43.9	0.2	3	64	5468	5533	5467	5535	0.93	-
dd_Smed_v6_7024_1_1	-	5249	HTH_Tnp_Tc5	PF03221	66	2.6e-11	44.6	0.2	1	1	2.3e-13	6.4e-11	43.3	0.2	3	64	4633	4702	4631	4705	0.95	-
dd_Smed_v6_14300_0_6	-	3903	HTH_Tnp_Tc5	PF03221	66	2.8e-11	44.5	0.2	1	1	1.8e-13	5e-11	43.6	0.2	1	64	805	872	805	874	0.96	-
dd_Smed_v6_14300_0_5	-	3933	HTH_Tnp_Tc5	PF03221	66	2.8e-11	44.4	0.2	1	1	1.8e-13	5e-11	43.6	0.2	1	64	810	877	810	879	0.96	-
dd_Smed_v6_14250_0_3	-	1393	HTH_Tnp_Tc5	PF03221	66	1.1e-10	42.6	0.1	1	1	8.2e-13	2.3e-10	41.5	0.1	4	64	476	540	474	542	0.94	-
dd_Smed_v6_9668_0_2	-	2099	HTH_Tnp_Tc5	PF03221	66	2.7e-10	41.3	0.3	1	1	1.8e-12	5.1e-10	40.4	0.3	1	64	1929	1989	1929	1991	0.94	-
dd_Smed_v6_9668_0_1	-	2171	HTH_Tnp_Tc5	PF03221	66	2.7e-10	41.3	0.3	1	1	1.9e-12	5.3e-10	40.4	0.3	1	64	1989	2049	1989	2051	0.94	-
dd_Smed_v6_15385_0_3	-	713	HTH_Tnp_Tc5	PF03221	66	2.9e-10	41.2	0.3	1	1	2e-12	5.6e-10	40.3	0.3	11	63	596	647	596	649	0.96	-
dd_Smed_v6_17544_0_2	-	3247	HTH_Tnp_Tc5	PF03221	66	3.2e-10	41.1	1	1	1	2e-12	5.5e-10	40.3	1	1	65	2735	2805	2735	2806	0.92	-
dd_Smed_v6_29293_0_5	-	1391	HTH_Tnp_Tc5	PF03221	66	3.4e-10	41	0.1	1	1	1.9e-12	5.4e-10	40.3	0.1	5	64	293	355	291	357	0.91	-
dd_Smed_v6_17544_0_1	-	3619	HTH_Tnp_Tc5	PF03221	66	3.4e-10	41	1	1	1	2.2e-12	6.2e-10	40.1	1	1	65	3107	3177	3107	3178	0.92	-
dd_Smed_v6_29293_0_4	-	1497	HTH_Tnp_Tc5	PF03221	66	3.6e-10	40.9	0.1	1	1	2.1e-12	5.9e-10	40.2	0.1	5	64	311	373	309	375	0.91	-
dd_Smed_v6_12879_0_6	-	2933	HTH_Tnp_Tc5	PF03221	66	3.7e-10	40.9	0	1	1	2.6e-12	7.5e-10	39.9	0	1	65	632	694	632	695	0.92	-
dd_Smed_v6_12879_0_5	-	3451	HTH_Tnp_Tc5	PF03221	66	4.2e-10	40.7	0	1	1	3.2e-12	8.9e-10	39.6	0	1	65	719	781	719	782	0.92	-
dd_Smed_v6_12879_0_4	-	3491	HTH_Tnp_Tc5	PF03221	66	4.2e-10	40.7	0	1	1	3.2e-12	9e-10	39.6	0	1	65	725	787	725	788	0.92	-
dd_Smed_v6_12879_0_3	-	3499	HTH_Tnp_Tc5	PF03221	66	4.6e-10	40.6	0	1	1	3.2e-12	9.1e-10	39.6	0	1	65	1404	1466	1404	1467	0.92	-
dd_Smed_v6_14250_0_1	-	1733	HTH_Tnp_Tc5	PF03221	66	5e-10	40.4	0.1	1	1	3.8e-12	1.1e-09	39.4	0.1	5	64	358	421	356	423	0.92	-
dd_Smed_v6_12879_0_2	-	4017	HTH_Tnp_Tc5	PF03221	66	5.1e-10	40.4	0	1	1	3.7e-12	1.1e-09	39.4	0	1	65	1577	1639	1577	1640	0.92	-
dd_Smed_v6_12879_0_1	-	4057	HTH_Tnp_Tc5	PF03221	66	5.1e-10	40.4	0	1	1	3.8e-12	1.1e-09	39.4	0	1	65	1590	1652	1590	1653	0.92	-
dd_Smed_v6_12091_0_2	-	3895	HTH_Tnp_Tc5	PF03221	66	7.6e-10	39.8	0.3	1	1	6.2e-12	1.8e-09	38.7	0.3	2	65	1524	1583	1523	1584	0.94	-
dd_Smed_v6_12091_0_1	-	3925	HTH_Tnp_Tc5	PF03221	66	7.7e-10	39.8	0.3	1	1	6.3e-12	1.8e-09	38.7	0.3	2	65	1539	1598	1538	1599	0.94	-
dd_Smed_v6_12091_0_4	-	3863	HTH_Tnp_Tc5	PF03221	66	8.6e-10	39.7	0.3	1	1	6.2e-12	1.7e-09	38.7	0.3	2	65	864	923	863	924	0.94	-
dd_Smed_v6_12091_0_3	-	3893	HTH_Tnp_Tc5	PF03221	66	8.7e-10	39.7	0.3	1	1	6.2e-12	1.8e-09	38.7	0.3	2	65	874	933	873	934	0.94	-
dd_Smed_v6_34135_0_1	-	1831	HTH_Tnp_Tc5	PF03221	66	1e-09	39.4	0.1	1	1	6.5e-12	1.8e-09	38.6	0.1	4	64	1043	1101	1042	1103	0.94	-
dd_Smed_v6_20779_0_5	-	481	HTH_Tnp_Tc5	PF03221	66	1.3e-09	39.1	0.2	1	1	7.7e-12	2.2e-09	38.4	0.2	3	59	340	401	339	401	0.98	-
dd_Smed_v6_7948_0_1	-	4141	HTH_Tnp_Tc5	PF03221	66	2e-09	38.5	1	1	1	1.4e-11	3.8e-09	37.6	1	1	64	202	264	202	266	0.92	-
dd_Smed_v6_14458_0_2	-	3813	HTH_Tnp_Tc5	PF03221	66	2.4e-09	38.3	0.6	1	1	1.7e-11	4.9e-09	37.3	0.6	5	65	1986	2053	1983	2054	0.93	-
dd_Smed_v6_14458_0_1	-	3851	HTH_Tnp_Tc5	PF03221	66	2.4e-09	38.2	0.6	1	1	1.7e-11	4.9e-09	37.3	0.6	5	65	2005	2072	2002	2073	0.93	-
dd_Smed_v6_18286_0_5	-	453	HTH_Tnp_Tc5	PF03221	66	3e-09	38	0.1	1	1	1.7e-11	4.7e-09	37.3	0.1	4	55	319	378	317	378	0.93	-
dd_Smed_v6_51588_0_2	-	499	HTH_Tnp_Tc5	PF03221	66	7.7e-09	36.6	0	1	1	4.2e-11	1.2e-08	36	0	16	65	347	393	345	394	0.9	-
dd_Smed_v6_35445_0_5	-	805	HTH_Tnp_Tc5	PF03221	66	1.4e-08	35.8	0	1	1	8.5e-11	2.4e-08	35.1	0	2	65	68	128	67	129	0.95	-
dd_Smed_v6_26226_0_2	-	2111	HTH_Tnp_Tc5	PF03221	66	1.7e-08	35.5	0.4	1	1	1e-10	2.9e-08	34.8	0.4	2	64	1892	1956	1891	1958	0.91	-
dd_Smed_v6_26226_0_1	-	2141	HTH_Tnp_Tc5	PF03221	66	3.1e-08	34.7	0.4	1	1	2e-10	5.5e-08	33.9	0.4	2	62	1917	1979	1916	1981	0.91	-
dd_Smed_v6_26226_0_3	-	1409	HTH_Tnp_Tc5	PF03221	66	3.9e-08	34.4	0.1	1	1	2.4e-10	6.7e-08	33.6	0.1	2	59	1307	1369	1306	1376	0.91	-
dd_Smed_v6_51588_0_1	-	545	HTH_Tnp_Tc5	PF03221	66	5e-08	34	0	1	1	2.9e-10	8.3e-08	33.3	0	16	65	185	231	183	232	0.9	-
dd_Smed_v6_28935_0_1	-	1129	HTH_Tnp_Tc5	PF03221	66	7.4e-08	33.5	0.3	1	2	2.7	760	1.4	0	2	23	1073	1094	1072	1094	0.91	-
dd_Smed_v6_28935_0_1	-	1129	HTH_Tnp_Tc5	PF03221	66	7.4e-08	33.5	0.3	2	2	4.6e-09	1.3e-06	29.5	0.1	25	61	1096	1129	1096	1129	0.92	-
dd_Smed_v6_46220_0_1	-	1453	HTH_Tnp_Tc5	PF03221	66	7.8e-08	33.4	2	1	2	0.0023	0.65	11.3	0.8	40	65	904	929	898	930	0.83	-
dd_Smed_v6_46220_0_1	-	1453	HTH_Tnp_Tc5	PF03221	66	7.8e-08	33.4	2	2	2	2.3e-06	0.00064	20.9	0	2	40	1340	1378	1339	1392	0.84	-
dd_Smed_v6_18286_0_3	-	723	HTH_Tnp_Tc5	PF03221	66	1.9e-07	32.2	0	1	1	1.2e-09	3.5e-07	31.3	0	6	55	546	603	546	603	0.91	-
dd_Smed_v6_29962_0_5	-	425	HTH_Tnp_Tc5	PF03221	66	3.5e-07	31.3	0	1	1	2e-09	5.7e-07	30.7	0	3	54	76	124	75	125	0.95	-
dd_Smed_v6_18956_0_1	-	779	HTH_Tnp_Tc5	PF03221	66	5.7e-07	30.6	0	1	1	3.2e-09	9.1e-07	30	0	8	64	539	605	538	607	0.93	-
dd_Smed_v6_30227_0_1	-	2169	HTH_Tnp_Tc5	PF03221	66	1.3e-06	29.5	0.5	1	2	0.0018	0.51	11.6	0	42	64	1573	1595	1564	1596	0.87	-
dd_Smed_v6_30227_0_1	-	2169	HTH_Tnp_Tc5	PF03221	66	1.3e-06	29.5	0.5	2	2	0.00011	0.03	15.5	0.1	3	41	1888	1926	1886	1936	0.8	-
dd_Smed_v6_68937_0_1	-	495	HTH_Tnp_Tc5	PF03221	66	1.6e-06	29.2	0.1	1	1	8.8e-09	2.5e-06	28.6	0.1	16	60	171	212	167	218	0.88	-
dd_Smed_v6_15545_0_11	-	511	HTH_Tnp_Tc5	PF03221	66	1.6e-06	29.2	0.2	1	1	9.4e-09	2.7e-06	28.5	0.2	8	65	367	421	366	422	0.94	-
dd_Smed_v6_22543_0_1	-	3337	HTH_Tnp_Tc5	PF03221	66	2.5e-06	28.6	0	1	1	1.6e-08	4.6e-06	27.7	0	2	56	101	154	100	154	0.94	-
dd_Smed_v6_11954_0_2	-	3487	HTH_Tnp_Tc5	PF03221	66	2.6e-06	28.5	0.1	1	1	9.1e-09	2.6e-06	28.5	0.1	3	64	673	736	671	738	0.89	-
dd_Smed_v6_11954_0_1	-	3827	HTH_Tnp_Tc5	PF03221	66	2.8e-06	28.4	0.1	1	1	1e-08	2.8e-06	28.4	0.1	3	64	148	211	146	213	0.89	-
dd_Smed_v6_27214_0_1	-	1777	HTH_Tnp_Tc5	PF03221	66	2.9e-06	28.4	0	1	1	3.5e-08	9.8e-06	26.7	0	2	65	958	1044	957	1045	0.94	-
dd_Smed_v6_25070_0_1	-	2627	HTH_Tnp_Tc5	PF03221	66	4.6e-06	27.7	0	1	1	3.5e-08	9.9e-06	26.7	0	4	62	966	1021	964	1024	0.9	-
dd_Smed_v6_35445_0_4	-	1319	HTH_Tnp_Tc5	PF03221	66	7.1e-06	27.1	0.5	1	1	4e-08	1.1e-05	26.5	0.5	1	64	1168	1228	1168	1230	0.96	-
dd_Smed_v6_35445_0_3	-	1321	HTH_Tnp_Tc5	PF03221	66	7.2e-06	27.1	0.5	1	1	4e-08	1.1e-05	26.5	0.5	1	64	730	790	730	792	0.96	-
dd_Smed_v6_35445_0_2	-	1957	HTH_Tnp_Tc5	PF03221	66	8.8e-06	26.8	0.5	1	1	6.3e-08	1.8e-05	25.9	0.5	1	64	1700	1760	1700	1762	0.96	-
dd_Smed_v6_35445_0_1	-	1959	HTH_Tnp_Tc5	PF03221	66	8.8e-06	26.8	0.5	1	1	6.3e-08	1.8e-05	25.9	0.5	1	64	1049	1109	1049	1111	0.96	-
dd_Smed_v6_6197_0_10	-	959	HTH_Tnp_Tc5	PF03221	66	1e-05	26.6	3.2	1	2	1.5e-06	0.00041	21.5	1.1	40	63	130	153	122	155	0.84	-
dd_Smed_v6_6197_0_10	-	959	HTH_Tnp_Tc5	PF03221	66	1e-05	26.6	3.2	2	2	0.23	66	4.8	0	15	36	267	289	265	306	0.78	-
dd_Smed_v6_23157_0_1	-	2465	HTH_Tnp_Tc5	PF03221	66	1.2e-05	26.4	0	1	1	1e-07	2.9e-05	25.2	0	30	62	452	482	440	486	0.86	-
dd_Smed_v6_42679_0_1	-	1009	HTH_Tnp_Tc5	PF03221	66	1.5e-05	26.1	0.1	1	1	1.1e-07	3e-05	25.1	0.1	23	65	247	286	232	287	0.88	-
dd_Smed_v6_24563_0_3	-	2241	HTH_Tnp_Tc5	PF03221	66	1.6e-05	26	0.1	1	1	1.7e-07	4.8e-05	24.5	0.1	26	65	835	871	834	872	0.9	-
dd_Smed_v6_24563_0_2	-	2613	HTH_Tnp_Tc5	PF03221	66	2.1e-05	25.6	0.1	1	1	2e-07	5.7e-05	24.2	0.1	26	65	1021	1057	1020	1058	0.9	-
dd_Smed_v6_30618_0_4	-	503	HTH_Tnp_Tc5	PF03221	66	3.6e-05	24.9	0.3	1	1	2e-07	5.7e-05	24.2	0.3	5	36	337	368	337	378	0.9	-
dd_Smed_v6_92666_0_1	-	479	HTH_Tnp_Tc5	PF03221	66	6.1e-05	24.1	0.4	1	1	3.2e-07	9.1e-05	23.6	0.4	10	63	242	292	241	294	0.9	-
dd_Smed_v6_43419_0_1	-	1435	HTH_Tnp_Tc5	PF03221	66	7.7e-05	23.8	0	1	1	4.9e-07	0.00014	23	0	5	56	1387	1435	1383	1435	0.85	-
dd_Smed_v6_37120_0_1	-	869	HTH_Tnp_Tc5	PF03221	66	8.8e-05	23.6	0.2	1	1	4.8e-07	0.00013	23	0.2	2	62	797	856	796	860	0.91	-
dd_Smed_v6_96091_0_1	-	563	HTH_Tnp_Tc5	PF03221	66	9.8e-05	23.5	0.2	1	1	6.7e-07	0.00019	22.6	0.2	40	64	217	241	199	243	0.85	-
dd_Smed_v6_73323_0_1	-	579	HTH_Tnp_Tc5	PF03221	66	0.00012	23.2	0	1	1	9.1e-07	0.00026	22.2	0	21	64	227	276	226	278	0.93	-
dd_Smed_v6_18915_0_2	-	2069	HTH_Tnp_Tc5	PF03221	66	0.00012	23.2	1	1	1	1.3e-06	0.00037	21.6	0	2	36	192	229	191	241	0.84	-
dd_Smed_v6_18915_0_1	-	2153	HTH_Tnp_Tc5	PF03221	66	0.00013	23.1	1	1	1	1.4e-06	0.00039	21.6	0	2	36	192	229	191	241	0.84	-
dd_Smed_v6_43419_0_2	-	1435	HTH_Tnp_Tc5	PF03221	66	0.00014	22.9	0	1	1	8.5e-07	0.00024	22.2	0	5	56	1387	1435	1383	1435	0.92	-
dd_Smed_v6_23825_0_1	-	1007	HTH_Tnp_Tc5	PF03221	66	0.00018	22.6	0.4	1	2	0.007	2	9.7	0	41	63	572	594	561	597	0.79	-
dd_Smed_v6_23825_0_1	-	1007	HTH_Tnp_Tc5	PF03221	66	0.00018	22.6	0.4	2	2	0.0034	0.97	10.7	0	4	35	861	892	859	900	0.86	-
dd_Smed_v6_6797_0_8	-	1977	HTH_Tnp_Tc5	PF03221	66	0.00019	22.6	0.5	1	2	2.3e-05	0.0065	17.7	0.1	30	63	497	528	496	531	0.88	-
dd_Smed_v6_6797_0_8	-	1977	HTH_Tnp_Tc5	PF03221	66	0.00019	22.6	0.5	2	2	1	300	2.7	0	2	23	799	820	798	821	0.82	-
dd_Smed_v6_47345_0_1	-	1299	HTH_Tnp_Tc5	PF03221	66	0.0002	22.5	0.1	1	1	1.2e-06	0.00033	21.8	0.1	3	37	690	724	688	731	0.87	-
dd_Smed_v6_6797_0_6	-	2223	HTH_Tnp_Tc5	PF03221	66	0.00026	22.2	0.5	1	2	2.6e-05	0.0073	17.5	0.1	30	63	538	569	537	572	0.88	-
dd_Smed_v6_6797_0_6	-	2223	HTH_Tnp_Tc5	PF03221	66	0.00026	22.2	0.5	2	2	1.2	330	2.6	0	2	23	881	902	880	903	0.82	-
dd_Smed_v6_75894_0_1	-	463	HTH_Tnp_Tc5	PF03221	66	0.00033	21.8	0.1	1	1	3.6e-06	0.001	20.2	0	17	60	409	463	404	463	0.92	-
dd_Smed_v6_6797_0_5	-	2539	HTH_Tnp_Tc5	PF03221	66	0.00033	21.8	0.5	1	2	3e-05	0.0085	17.3	0.1	30	63	591	622	590	625	0.88	-
dd_Smed_v6_6797_0_5	-	2539	HTH_Tnp_Tc5	PF03221	66	0.00033	21.8	0.5	2	2	1.4	390	2.4	0	2	23	986	1007	985	1008	0.82	-
dd_Smed_v6_47683_0_1	-	737	HTH_Tnp_Tc5	PF03221	66	0.00068	20.8	0.2	1	1	3.8e-06	0.0011	20.1	0.2	3	36	698	732	697	737	0.89	-
dd_Smed_v6_15385_0_4	-	517	HTH_Tnp_Tc5	PF03221	66	0.00072	20.7	0.3	1	1	6e-06	0.0017	19.5	0.3	44	63	176	195	174	197	0.89	-
dd_Smed_v6_21217_0_6	-	697	HTH_Tnp_Tc5	PF03221	66	0.00078	20.6	0	1	1	4.8e-06	0.0014	19.8	0	4	34	86	116	84	116	0.95	-
dd_Smed_v6_48999_0_1	-	447	HTH_Tnp_Tc5	PF03221	66	0.00083	20.5	0.1	1	1	4.9e-06	0.0014	19.8	0.1	10	56	225	270	225	271	0.95	-
dd_Smed_v6_64596_0_4	-	1119	HTH_Tnp_Tc5	PF03221	66	0.00091	20.4	0	1	1	5.5e-06	0.0016	19.6	0	7	36	700	730	699	738	0.88	-
dd_Smed_v6_64596_0_3	-	1137	HTH_Tnp_Tc5	PF03221	66	0.00092	20.4	0	1	1	5.6e-06	0.0016	19.6	0	7	36	712	742	711	750	0.88	-
dd_Smed_v6_57672_0_1	-	403	HTH_Tnp_Tc5	PF03221	66	0.00093	20.4	0.1	1	1	6.6e-06	0.0019	19.4	0.1	1	37	290	326	290	334	0.88	-
dd_Smed_v6_43419_0_4	-	1167	HTH_Tnp_Tc5	PF03221	66	0.0013	19.9	0	1	1	7.7e-06	0.0022	19.2	0	22	65	975	1015	975	1016	0.91	-
dd_Smed_v6_36562_0_1	-	1995	HTH_Tnp_Tc5	PF03221	66	0.0017	19.5	0.2	1	1	1.2e-05	0.0034	18.5	0.2	10	57	670	715	669	717	0.94	-
dd_Smed_v6_17984_0_9	-	525	HTH_Tnp_Tc5	PF03221	66	0.0019	19.4	0.6	1	1	1.1e-05	0.0032	18.6	0.6	8	64	39	93	36	95	0.87	-
dd_Smed_v6_21332_0_1	-	461	HTH_Tnp_Tc5	PF03221	66	0.0022	19.2	0	1	1	1.6e-05	0.0044	18.2	0	18	54	342	375	339	376	0.9	-
dd_Smed_v6_14300_0_4	-	4669	HTH_Tnp_Tc5	PF03221	66	0.0023	19.1	0	1	1	1.5e-05	0.0043	18.2	0	1	39	933	971	933	982	0.85	-
dd_Smed_v6_14300_0_3	-	4699	HTH_Tnp_Tc5	PF03221	66	0.0023	19.1	0	1	1	1.5e-05	0.0044	18.2	0	1	39	938	976	938	987	0.85	-
dd_Smed_v6_37567_0_2	-	2997	HTH_Tnp_Tc5	PF03221	66	0.0024	19.1	0	1	1	2.1e-05	0.006	17.8	0	3	58	169	221	167	225	0.94	-
dd_Smed_v6_37567_0_1	-	3057	HTH_Tnp_Tc5	PF03221	66	0.0024	19	0	1	1	2.2e-05	0.0062	17.7	0	3	58	169	221	167	225	0.94	-
dd_Smed_v6_33295_0_1	-	617	HTH_Tnp_Tc5	PF03221	66	0.0028	18.8	0.4	1	1	1.6e-05	0.0046	18.1	0.4	7	52	365	411	361	411	0.9	-
dd_Smed_v6_73252_0_1	-	789	HTH_Tnp_Tc5	PF03221	66	0.003	18.7	0.1	1	1	2e-05	0.0055	17.9	0.1	10	63	442	488	442	489	0.92	-
dd_Smed_v6_37222_0_1	-	1801	HTH_Tnp_Tc5	PF03221	66	0.0032	18.6	0.5	1	1	2.1e-05	0.0059	17.8	0.1	27	60	1611	1641	1611	1647	0.88	-
dd_Smed_v6_41042_0_1	-	985	HTH_Tnp_Tc5	PF03221	66	0.0054	17.9	0.2	1	1	4.1e-05	0.012	16.8	0.2	44	64	336	356	332	357	0.91	-
dd_Smed_v6_71029_0_1	-	591	HTH_Tnp_Tc5	PF03221	66	0.0059	17.8	0.4	1	1	5.8e-05	0.016	16.4	0.2	46	65	114	133	114	134	0.93	-
dd_Smed_v6_21826_0_2	-	2199	HTH_Tnp_Tc5	PF03221	66	0.0063	17.7	0.1	1	1	3.9e-05	0.011	16.9	0.1	26	61	1233	1267	1230	1270	0.82	-
dd_Smed_v6_79846_0_1	-	631	HTH_Tnp_Tc5	PF03221	66	0.008	17.4	0.1	1	1	0.00015	0.043	15	0	47	65	609	627	606	628	0.89	-
dd_Smed_v6_83975_0_1	-	435	HTH_Tnp_Tc5	PF03221	66	0.0092	17.2	0	1	1	4.9e-05	0.014	16.6	0	5	63	148	211	147	214	0.92	-
dd_Smed_v6_43510_0_1	-	2853	HTH_Tnp_Tc5	PF03221	66	0.0093	17.2	0	1	1	6.4e-05	0.018	16.2	0	3	58	2197	2247	2195	2255	0.92	-
dd_Smed_v6_19841_0_5	-	479	HTH_Tnp_Tc5	PF03221	66	0.0097	17.1	0.2	1	1	8.2e-05	0.023	15.9	0.2	38	62	16	40	5	46	0.83	-
dd_Smed_v6_58075_0_1	-	551	HTH_Tnp_Tc5	PF03221	66	0.011	16.9	0	1	1	8.5e-05	0.024	15.8	0	6	36	417	447	416	456	0.85	-
dd_Smed_v6_67089_0_1	-	993	HTH_Tnp_Tc5	PF03221	66	0.011	16.9	0.4	1	2	3.6	1000	1	0	2	25	870	893	869	894	0.88	-
dd_Smed_v6_67089_0_1	-	993	HTH_Tnp_Tc5	PF03221	66	0.011	16.9	0.4	2	2	0.00059	0.17	13.1	0.5	43	65	908	930	901	931	0.89	-
dd_Smed_v6_17894_0_2	-	1605	HTH_Tnp_Tc5	PF03221	66	0.012	16.8	0.2	1	1	8.4e-05	0.024	15.9	0.2	2	63	37	95	36	98	0.91	-
dd_Smed_v6_17894_0_1	-	1627	HTH_Tnp_Tc5	PF03221	66	0.012	16.8	0.2	1	1	8.5e-05	0.024	15.8	0.2	2	63	37	95	36	98	0.91	-
dd_Smed_v6_96411_0_1	-	637	HTH_Tnp_Tc5	PF03221	66	0.012	16.8	0	1	1	6.8e-05	0.019	16.2	0	4	62	130	184	128	187	0.89	-
dd_Smed_v6_15545_0_3	-	2135	HTH_Tnp_Tc5	PF03221	66	0.016	16.4	0	1	1	0.00023	0.065	14.5	0	38	64	252	278	239	280	0.82	-
dd_Smed_v6_101139_0_1	-	771	HTH_Tnp_Tc5	PF03221	66	0.017	16.3	0.1	1	1	5.9e-05	0.017	16.3	0.1	28	66	540	574	532	574	0.8	-
dd_Smed_v6_60608_0_1	-	779	HTH_Tnp_Tc5	PF03221	66	0.018	16.2	0.2	1	1	0.0001	0.028	15.6	0.2	20	64	600	639	598	641	0.76	-
dd_Smed_v6_44623_0_1	-	591	HTH_Tnp_Tc5	PF03221	66	0.024	15.8	0.5	1	1	0.00015	0.042	15.1	0.5	44	61	542	559	522	560	0.79	-
dd_Smed_v6_26191_0_2	-	1563	HTH_Tnp_Tc5	PF03221	66	0.029	15.6	0.2	1	1	0.00026	0.073	14.3	0.2	8	64	841	898	837	900	0.86	-
dd_Smed_v6_21826_0_1	-	2609	HTH_Tnp_Tc5	PF03221	66	0.033	15.4	0.1	1	1	0.0002	0.057	14.6	0.1	26	59	1438	1470	1435	1470	0.82	-
dd_Smed_v6_26191_0_1	-	1909	HTH_Tnp_Tc5	PF03221	66	0.04	15.1	0.2	1	1	0.00032	0.09	14	0.2	8	64	1014	1071	1010	1073	0.86	-
dd_Smed_v6_26443_0_1	-	791	HTH_Tnp_Tc5	PF03221	66	0.045	14.9	0	1	1	0.00027	0.076	14.2	0	42	63	266	289	265	292	0.85	-
dd_Smed_v6_28129_0_1	-	1481	HTH_Tnp_Tc5	PF03221	66	0.049	14.9	0.1	1	1	0.00033	0.094	13.9	0.1	43	64	1374	1395	1368	1397	0.85	-
dd_Smed_v6_72042_0_1	-	403	HTH_Tnp_Tc5	PF03221	66	0.054	14.7	0.4	1	1	0.00029	0.081	14.1	0.4	1	31	302	332	302	334	0.97	-
dd_Smed_v6_65482_0_1	-	443	HTH_Tnp_Tc5	PF03221	66	0.054	14.7	0.2	1	1	0.00043	0.12	13.6	0.2	41	63	300	322	297	325	0.84	-
dd_Smed_v6_14458_0_3	-	3223	HTH_Tnp_Tc5	PF03221	66	0.057	14.6	0.3	1	1	0.00041	0.12	13.6	0.3	40	65	2166	2191	2162	2192	0.87	-
dd_Smed_v6_31304_0_3	-	537	HTH_Tnp_Tc5	PF03221	66	0.057	14.6	0	1	1	0.00032	0.091	14	0	4	65	25	82	23	83	0.9	-
dd_Smed_v6_14458_0_4	-	3185	HTH_Tnp_Tc5	PF03221	66	0.059	14.6	0.4	1	1	0.00044	0.12	13.5	0.4	41	65	2141	2165	2137	2166	0.87	-
dd_Smed_v6_15545_0_5	-	1545	HTH_Tnp_Tc5	PF03221	66	0.063	14.5	0	1	1	0.00039	0.11	13.7	0	7	34	745	772	739	772	0.9	-
dd_Smed_v6_32185_0_1	-	3659	HTH_Tnp_Tc5	PF03221	66	0.076	14.2	0.6	1	1	0.00057	0.16	13.2	0.6	2	64	1896	1950	1895	1953	0.86	-
dd_Smed_v6_16463_0_2	-	1779	HTH_Tnp_Tc5	PF03221	66	0.077	14.2	0.1	1	1	0.00054	0.15	13.3	0.1	18	61	1218	1266	1213	1268	0.9	-
dd_Smed_v6_16463_0_1	-	1907	HTH_Tnp_Tc5	PF03221	66	0.082	14.1	0.1	1	1	0.00058	0.16	13.2	0.1	18	61	1303	1351	1298	1353	0.9	-
dd_Smed_v6_20966_0_1	-	3419	HTH_Tnp_Tc5	PF03221	66	0.1	13.8	0.2	1	1	0.0014	0.41	11.9	0.2	2	62	2407	2474	2406	2478	0.8	-
dd_Smed_v6_21826_0_5	-	1533	HTH_Tnp_Tc5	PF03221	66	0.11	13.8	0	1	1	0.00069	0.19	12.9	0	43	61	805	823	793	826	0.84	-
dd_Smed_v6_87472_0_1	-	523	HTH_Tnp_Tc5	PF03221	66	0.12	13.6	0.8	1	1	0.00081	0.23	12.7	0.8	44	61	108	128	93	133	0.78	-
dd_Smed_v6_11747_0_1	-	4347	HTH_Tnp_Tc5	PF03221	66	0.14	13.4	4.3	1	2	7.6	2100	0	0.1	3	28	2530	2554	2528	2556	0.88	-
dd_Smed_v6_11747_0_1	-	4347	HTH_Tnp_Tc5	PF03221	66	0.14	13.4	4.3	2	2	0.00043	0.12	13.6	1.1	44	63	3293	3312	3291	3315	0.88	-
dd_Smed_v6_23939_0_3	-	1109	HTH_Tnp_Tc5	PF03221	66	0.15	13.3	0.1	1	1	0.00084	0.24	12.7	0.1	1	27	703	729	703	730	0.93	-
dd_Smed_v6_55474_0_1	-	585	HTH_Tnp_Tc5	PF03221	66	0.16	13.2	0.2	1	1	0.001	0.29	12.4	0.2	46	63	197	214	197	217	0.9	-
dd_Smed_v6_22543_0_2	-	2917	HTH_Tnp_Tc5	PF03221	66	0.19	12.9	0	1	1	0.0013	0.37	12	0	24	56	53	84	52	84	0.93	-
dd_Smed_v6_34735_0_9	-	1317	HTH_Tnp_Tc5	PF03221	66	0.21	12.8	0	1	1	0.0014	0.39	12	0	2	46	728	771	727	775	0.84	-
dd_Smed_v6_45663_0_1	-	1713	HTH_Tnp_Tc5	PF03221	66	0.26	12.5	0	1	1	0.0015	0.43	11.8	0	14	57	1229	1279	1227	1280	0.85	-
dd_Smed_v6_23939_0_2	-	1931	HTH_Tnp_Tc5	PF03221	66	0.26	12.5	0.1	1	1	0.0015	0.43	11.8	0.1	1	27	1251	1277	1251	1278	0.93	-
dd_Smed_v6_76885_0_1	-	879	HTH_Tnp_Tc5	PF03221	66	0.3	12.3	0.1	1	1	0.0025	0.71	11.1	0.1	48	65	231	249	213	250	0.73	-
dd_Smed_v6_98231_0_1	-	429	HTH_Tnp_Tc5	PF03221	66	0.32	12.2	0	1	1	0.0021	0.59	11.4	0	20	56	21	54	7	55	0.83	-
dd_Smed_v6_17338_0_1	-	2499	CENP-B_N	PF04218	53	1.3e-21	77.1	9.5	1	4	2e-08	8.3e-06	26.5	0	11	47	539	575	537	577	0.95	-
dd_Smed_v6_17338_0_1	-	2499	CENP-B_N	PF04218	53	1.3e-21	77.1	9.5	2	4	0.00011	0.045	14.6	1	8	51	591	634	587	636	0.95	-
dd_Smed_v6_17338_0_1	-	2499	CENP-B_N	PF04218	53	1.3e-21	77.1	9.5	3	4	4.7e-05	0.02	15.7	0	9	51	647	689	646	691	0.93	-
dd_Smed_v6_17338_0_1	-	2499	CENP-B_N	PF04218	53	1.3e-21	77.1	9.5	4	4	4e-07	0.00017	22.3	0.1	2	50	695	743	694	745	0.96	-
dd_Smed_v6_26309_0_1	-	2095	CENP-B_N	PF04218	53	6.9e-21	74.8	0.4	1	4	4.4e-05	0.018	15.8	0	12	46	733	767	731	773	0.93	-
dd_Smed_v6_26309_0_1	-	2095	CENP-B_N	PF04218	53	6.9e-21	74.8	0.4	2	4	2.7e-06	0.0011	19.7	0	13	48	779	814	778	818	0.91	-
dd_Smed_v6_26309_0_1	-	2095	CENP-B_N	PF04218	53	6.9e-21	74.8	0.4	3	4	0.2	85	4.1	0	13	49	824	860	823	863	0.88	-
dd_Smed_v6_26309_0_1	-	2095	CENP-B_N	PF04218	53	6.9e-21	74.8	0.4	4	4	2.1e-09	8.5e-07	29.7	0	3	52	979	1028	977	1029	0.93	-
dd_Smed_v6_35550_0_1	-	1151	CENP-B_N	PF04218	53	4.4e-16	59.4	9.4	1	4	0.81	340	2.2	0	32	47	6	21	1	26	0.87	-
dd_Smed_v6_35550_0_1	-	1151	CENP-B_N	PF04218	53	4.4e-16	59.4	9.4	2	4	2.1e-05	0.0086	16.9	0	9	50	38	79	31	82	0.93	-
dd_Smed_v6_35550_0_1	-	1151	CENP-B_N	PF04218	53	4.4e-16	59.4	9.4	3	4	7.1e-08	2.9e-05	24.8	1	3	51	87	135	86	137	0.92	-
dd_Smed_v6_35550_0_1	-	1151	CENP-B_N	PF04218	53	4.4e-16	59.4	9.4	4	4	1.1e-05	0.0045	17.8	0.3	12	51	143	182	141	184	0.95	-
dd_Smed_v6_78090_0_1	-	665	CENP-B_N	PF04218	53	5.2e-11	43.2	3.3	1	2	7.4e-08	3.1e-05	24.7	0.3	2	52	14	64	13	65	0.95	-
dd_Smed_v6_78090_0_1	-	665	CENP-B_N	PF04218	53	5.2e-11	43.2	3.3	2	2	4.1e-06	0.0017	19.1	0.2	12	50	71	109	69	110	0.97	-
dd_Smed_v6_67928_0_1	-	617	CENP-B_N	PF04218	53	1.7e-09	38.3	0.2	1	2	0.00042	0.17	12.7	0	19	52	311	344	310	345	0.95	-
dd_Smed_v6_67928_0_1	-	617	CENP-B_N	PF04218	53	1.7e-09	38.3	0.2	2	2	1.9e-07	7.7e-05	23.4	0.1	10	52	359	401	356	402	0.96	-
dd_Smed_v6_56103_0_1	-	837	CENP-B_N	PF04218	53	1.8e-09	38.3	2.4	1	2	4.8e-09	2e-06	28.5	0.1	7	47	325	365	318	366	0.91	-
dd_Smed_v6_56103_0_1	-	837	CENP-B_N	PF04218	53	1.8e-09	38.3	2.4	2	2	0.0064	2.6	8.9	0.3	8	45	381	418	377	418	0.88	-
dd_Smed_v6_25070_0_1	-	2627	CENP-B_N	PF04218	53	1e-08	35.9	0.5	1	1	4.5e-11	1.9e-08	35	0.5	6	52	24	70	19	71	0.95	-
dd_Smed_v6_18915_0_3	-	1529	CENP-B_N	PF04218	53	3.4e-08	34.2	0.9	1	1	1.7e-10	6.8e-08	33.2	0.9	1	52	630	681	630	682	0.95	-
dd_Smed_v6_18915_0_2	-	2069	CENP-B_N	PF04218	53	8.7e-08	32.9	1.2	1	1	4.1e-10	1.7e-07	31.9	1.2	1	52	120	171	120	172	0.95	-
dd_Smed_v6_18915_0_1	-	2153	CENP-B_N	PF04218	53	9.1e-08	32.8	1.2	1	1	4.3e-10	1.8e-07	31.9	1.2	1	52	120	171	120	172	0.95	-
dd_Smed_v6_29293_0_6	-	1181	CENP-B_N	PF04218	53	1.2e-07	32.4	0.6	1	1	7.6e-10	3.1e-07	31.1	0.6	9	49	716	756	710	759	0.94	-
dd_Smed_v6_14458_0_2	-	3813	CENP-B_N	PF04218	53	1.8e-06	28.7	2.5	1	1	9e-09	3.7e-06	27.6	2.5	3	52	1913	1962	1912	1963	0.96	-
dd_Smed_v6_14458_0_1	-	3851	CENP-B_N	PF04218	53	1.8e-06	28.6	2.5	1	1	9.1e-09	3.7e-06	27.6	2.5	3	52	1932	1981	1931	1982	0.96	-
dd_Smed_v6_66781_0_1	-	1145	CENP-B_N	PF04218	53	6.8e-06	26.8	0.1	1	1	3.5e-08	1.4e-05	25.8	0.1	8	41	766	799	765	800	0.97	-
dd_Smed_v6_29293_0_7	-	1047	CENP-B_N	PF04218	53	1.1e-05	26.1	2	1	1	5.4e-08	2.2e-05	25.2	2	3	46	468	511	466	513	0.95	-
dd_Smed_v6_16508_0_1	-	3213	CENP-B_N	PF04218	53	1.4e-05	25.8	3	1	1	6.5e-08	2.7e-05	24.9	3	3	49	556	602	554	603	0.97	-
dd_Smed_v6_29002_0_1	-	1361	CENP-B_N	PF04218	53	1.5e-05	25.7	2.3	1	1	4.2e-08	1.7e-05	25.5	0.8	4	45	1055	1097	1053	1104	0.93	-
dd_Smed_v6_6767_0_1	-	3149	CENP-B_N	PF04218	53	3e-05	24.8	2.4	1	3	0.0024	1	10.2	0	10	51	550	591	549	593	0.94	-
dd_Smed_v6_6767_0_1	-	3149	CENP-B_N	PF04218	53	3e-05	24.8	2.4	2	3	5.5	2300	-0.5	0.1	10	52	636	678	629	679	0.89	-
dd_Smed_v6_6767_0_1	-	3149	CENP-B_N	PF04218	53	3e-05	24.8	2.4	3	3	0.00063	0.26	12.1	0.1	11	52	738	779	729	780	0.95	-
dd_Smed_v6_64596_0_4	-	1119	CENP-B_N	PF04218	53	5.1e-05	24	0.1	1	1	2.7e-07	0.00011	22.9	0.1	5	45	1001	1042	997	1047	0.91	-
dd_Smed_v6_14300_0_6	-	3903	CENP-B_N	PF04218	53	5.7e-05	23.8	0.2	1	1	3.6e-07	0.00015	22.5	0.2	4	51	731	781	729	783	0.85	-
dd_Smed_v6_14300_0_5	-	3933	CENP-B_N	PF04218	53	5.7e-05	23.8	0.2	1	1	3.6e-07	0.00015	22.5	0.2	4	51	736	786	734	788	0.85	-
dd_Smed_v6_14300_0_4	-	4669	CENP-B_N	PF04218	53	7.2e-05	23.5	0.2	1	1	4.3e-07	0.00018	22.2	0.2	4	51	859	909	857	911	0.85	-
dd_Smed_v6_14300_0_3	-	4699	CENP-B_N	PF04218	53	7.2e-05	23.5	0.2	1	1	4.4e-07	0.00018	22.2	0.2	4	51	864	914	862	916	0.85	-
dd_Smed_v6_14300_0_2	-	4937	CENP-B_N	PF04218	53	7.5e-05	23.5	0.2	1	1	4.6e-07	0.00019	22.2	0.2	4	51	903	953	901	955	0.85	-
dd_Smed_v6_14300_0_1	-	4967	CENP-B_N	PF04218	53	7.5e-05	23.5	0.2	1	1	4.6e-07	0.00019	22.2	0.2	4	51	908	958	906	960	0.85	-
dd_Smed_v6_12091_0_4	-	3863	CENP-B_N	PF04218	53	0.0001	23.1	1.6	1	1	4.5e-07	0.00019	22.2	1.6	1	51	791	841	791	843	0.95	-
dd_Smed_v6_12091_0_3	-	3893	CENP-B_N	PF04218	53	0.0001	23.1	1.6	1	1	4.5e-07	0.00019	22.2	1.6	1	51	801	851	801	853	0.95	-
dd_Smed_v6_12091_0_2	-	3895	CENP-B_N	PF04218	53	0.0001	23	1.6	1	1	4.5e-07	0.00019	22.2	1.6	1	51	1451	1501	1451	1503	0.95	-
dd_Smed_v6_12091_0_1	-	3925	CENP-B_N	PF04218	53	0.0001	23	1.6	1	1	4.6e-07	0.00019	22.2	1.6	1	51	1466	1516	1466	1518	0.95	-
dd_Smed_v6_6197_0_14	-	667	CENP-B_N	PF04218	53	0.00011	22.9	2.4	1	1	5.5e-07	0.00023	21.9	2.4	3	52	361	410	359	411	0.94	-
dd_Smed_v6_16463_0_5	-	521	CENP-B_N	PF04218	53	0.00013	22.7	0.6	1	1	5.7e-07	0.00023	21.9	0.6	3	45	110	152	108	160	0.91	-
dd_Smed_v6_64596_0_2	-	1369	CENP-B_N	PF04218	53	0.00016	22.4	0.1	1	1	6.7e-07	0.00028	21.6	0.1	5	50	1209	1255	1205	1258	0.93	-
dd_Smed_v6_17723_0_2	-	1185	CENP-B_N	PF04218	53	0.00021	22	2.4	1	1	9.9e-07	0.00041	21.1	2.4	3	52	123	172	122	173	0.96	-
dd_Smed_v6_17723_0_1	-	1209	CENP-B_N	PF04218	53	0.00022	21.9	2.4	1	1	1e-06	0.00042	21.1	2.4	3	52	732	781	731	782	0.96	-
dd_Smed_v6_104071_0_1	-	463	CENP-B_N	PF04218	53	0.00029	21.6	0	1	1	1.2e-06	0.0005	20.8	0	6	38	351	383	346	386	0.91	-
dd_Smed_v6_64596_0_3	-	1137	CENP-B_N	PF04218	53	0.00036	21.3	0.5	1	1	1.8e-06	0.00075	20.3	0.5	3	45	1017	1060	1015	1065	0.93	-
dd_Smed_v6_74470_0_1	-	837	CENP-B_N	PF04218	53	0.00074	20.3	0.2	1	1	3.2e-06	0.0013	19.5	0.2	9	52	456	499	453	500	0.95	-
dd_Smed_v6_29962_0_3	-	485	CENP-B_N	PF04218	53	0.00094	19.9	0	1	1	4.8e-06	0.002	18.9	0	12	51	93	132	92	134	0.95	-
dd_Smed_v6_12660_2_10	-	4961	CENP-B_N	PF04218	53	0.0011	19.7	2.3	1	1	5.1e-06	0.0021	18.8	2.3	2	51	3389	3438	3388	3440	0.94	-
dd_Smed_v6_12660_2_8	-	5049	CENP-B_N	PF04218	53	0.0011	19.7	2.3	1	1	5.2e-06	0.0022	18.8	2.3	2	51	3448	3497	3447	3499	0.94	-
dd_Smed_v6_64596_0_1	-	1387	CENP-B_N	PF04218	53	0.0011	19.7	0.5	1	1	4.5e-06	0.0019	19	0.5	3	50	1225	1273	1223	1276	0.94	-
dd_Smed_v6_12660_2_9	-	5023	CENP-B_N	PF04218	53	0.0011	19.7	2.3	1	1	5.2e-06	0.0021	18.8	2.3	2	51	4278	4327	4277	4329	0.94	-
dd_Smed_v6_12660_2_7	-	5111	CENP-B_N	PF04218	53	0.0011	19.7	2.3	1	1	5.3e-06	0.0022	18.8	2.3	2	51	4351	4400	4350	4402	0.94	-
dd_Smed_v6_12660_2_6	-	5307	CENP-B_N	PF04218	53	0.0012	19.6	2.3	1	1	5.5e-06	0.0023	18.7	2.3	2	51	3620	3669	3619	3671	0.94	-
dd_Smed_v6_12660_2_5	-	5369	CENP-B_N	PF04218	53	0.0012	19.6	2.3	1	1	5.6e-06	0.0023	18.7	2.3	2	51	4566	4615	4565	4617	0.94	-
dd_Smed_v6_12660_2_4	-	6281	CENP-B_N	PF04218	53	0.0014	19.4	2.3	1	1	6.6e-06	0.0027	18.5	2.3	2	51	4269	4318	4268	4320	0.94	-
dd_Smed_v6_12660_2_3	-	6303	CENP-B_N	PF04218	53	0.0014	19.4	2.3	1	1	6.6e-06	0.0027	18.5	2.3	2	51	4284	4333	4283	4335	0.94	-
dd_Smed_v6_12660_2_2	-	6343	CENP-B_N	PF04218	53	0.0015	19.3	2.3	1	1	6.7e-06	0.0028	18.4	2.3	2	51	5378	5427	5377	5429	0.94	-
dd_Smed_v6_12660_2_1	-	6365	CENP-B_N	PF04218	53	0.0015	19.3	2.3	1	1	6.7e-06	0.0028	18.4	2.3	2	51	5396	5445	5395	5447	0.94	-
dd_Smed_v6_6313_0_1	-	6031	CENP-B_N	PF04218	53	0.002	18.9	1.8	1	2	0.18	75	4.2	0.1	7	38	1060	1094	1056	1097	0.75	-
dd_Smed_v6_6313_0_1	-	6031	CENP-B_N	PF04218	53	0.002	18.9	1.8	2	2	0.00026	0.11	13.3	0.3	3	31	3082	3110	3080	3116	0.91	-
dd_Smed_v6_6797_0_8	-	1977	CENP-B_N	PF04218	53	0.0027	18.5	2	1	1	1.3e-05	0.0055	17.5	2	6	46	404	444	400	447	0.9	-
dd_Smed_v6_18011_0_2	-	2539	CENP-B_N	PF04218	53	0.0029	18.4	0.2	1	1	1.4e-05	0.0057	17.4	0.2	7	48	1939	1980	1939	1985	0.93	-
dd_Smed_v6_18011_0_1	-	2587	CENP-B_N	PF04218	53	0.003	18.3	0.2	1	1	1.4e-05	0.0058	17.4	0.2	7	48	1979	2020	1979	2025	0.93	-
dd_Smed_v6_6797_0_6	-	2223	CENP-B_N	PF04218	53	0.003	18.3	2	1	1	1.5e-05	0.0062	17.3	2	6	46	445	485	441	488	0.9	-
dd_Smed_v6_6797_0_5	-	2539	CENP-B_N	PF04218	53	0.0031	18.3	2	1	1	1.7e-05	0.0072	17.1	2	6	46	498	538	494	541	0.9	-
dd_Smed_v6_29962_0_1	-	1539	CENP-B_N	PF04218	53	0.004	17.9	0	1	1	1.9e-05	0.0078	17	0	12	51	269	308	268	310	0.95	-
dd_Smed_v6_18286_0_1	-	1103	CENP-B_N	PF04218	53	0.004	17.9	1.3	1	1	1.7e-05	0.007	17.2	1.3	4	52	686	734	684	735	0.92	-
dd_Smed_v6_8526_0_16	-	733	CENP-B_N	PF04218	53	0.0043	17.8	0.6	1	1	1.6e-05	0.0067	17.2	0.6	1	51	427	476	427	478	0.9	-
dd_Smed_v6_16239_0_1	-	1727	CENP-B_N	PF04218	53	0.0052	17.6	0.1	1	1	3e-05	0.013	16.3	0.1	14	46	687	719	685	722	0.9	-
dd_Smed_v6_39104_0_1	-	1991	CENP-B_N	PF04218	53	0.0061	17.4	0.6	1	1	2.5e-05	0.01	16.6	0.6	24	52	1186	1214	1173	1215	0.83	-
dd_Smed_v6_6197_0_10	-	959	CENP-B_N	PF04218	53	0.0079	17	2	1	1	3.9e-05	0.016	16	2	3	52	27	76	25	77	0.94	-
dd_Smed_v6_8526_0_11	-	2419	CENP-B_N	PF04218	53	0.011	16.6	1.3	1	1	4.9e-05	0.02	15.7	1.3	1	46	60	105	60	106	0.96	-
dd_Smed_v6_8526_0_10	-	2467	CENP-B_N	PF04218	53	0.011	16.5	1.3	1	1	5e-05	0.021	15.6	1.3	1	46	60	105	60	106	0.96	-
dd_Smed_v6_35349_0_2	-	1295	CENP-B_N	PF04218	53	0.02	15.7	0	1	1	8.5e-05	0.035	14.9	0	2	38	94	130	93	134	0.85	-
dd_Smed_v6_36321_0_1	-	1669	CENP-B_N	PF04218	53	0.021	15.7	0.1	1	1	0.0001	0.042	14.7	0.1	22	52	890	920	882	921	0.89	-
dd_Smed_v6_31208_0_1	-	583	CENP-B_N	PF04218	53	0.022	15.6	0.3	1	1	9.7e-05	0.04	14.7	0.3	24	52	191	220	180	221	0.89	-
dd_Smed_v6_13863_0_2	-	2549	CENP-B_N	PF04218	53	0.026	15.3	0.1	1	1	0.00012	0.05	14.4	0.1	9	42	938	971	930	973	0.89	-
dd_Smed_v6_13863_0_1	-	2583	CENP-B_N	PF04218	53	0.026	15.3	0.1	1	1	0.00012	0.051	14.4	0.1	9	42	525	558	517	560	0.89	-
dd_Smed_v6_46220_0_1	-	1453	CENP-B_N	PF04218	53	0.028	15.2	0.5	1	1	0.00012	0.051	14.4	0.5	3	52	1270	1319	1268	1320	0.89	-
dd_Smed_v6_6313_0_7	-	3949	CENP-B_N	PF04218	53	0.033	15	0.3	1	1	0.00017	0.07	14	0.3	3	31	2041	2069	2039	2075	0.91	-
dd_Smed_v6_34394_0_1	-	893	CENP-B_N	PF04218	53	0.034	14.9	0.1	1	2	0.056	23	5.9	0	12	51	770	810	767	812	0.87	-
dd_Smed_v6_34394_0_1	-	893	CENP-B_N	PF04218	53	0.034	14.9	0.1	2	2	0.034	14	6.6	0	13	50	826	863	825	865	0.91	-
dd_Smed_v6_6313_0_6	-	4387	CENP-B_N	PF04218	53	0.037	14.8	0.3	1	1	0.00019	0.078	13.8	0.3	3	31	2260	2288	2258	2294	0.91	-
dd_Smed_v6_6313_0_5	-	4399	CENP-B_N	PF04218	53	0.037	14.8	0.3	1	1	0.00019	0.078	13.8	0.3	3	31	2266	2294	2264	2300	0.91	-
dd_Smed_v6_6313_0_4	-	4633	CENP-B_N	PF04218	53	0.039	14.7	0.3	1	1	0.0002	0.083	13.7	0.3	3	31	2383	2411	2381	2417	0.91	-
dd_Smed_v6_6313_0_3	-	4941	CENP-B_N	PF04218	53	0.042	14.7	0.3	1	1	0.00021	0.089	13.6	0.3	3	31	2537	2565	2535	2571	0.91	-
dd_Smed_v6_6313_0_2	-	4981	CENP-B_N	PF04218	53	0.043	14.6	0.3	1	1	0.00022	0.089	13.6	0.3	3	31	2557	2585	2555	2591	0.91	-
dd_Smed_v6_71789_0_1	-	667	CENP-B_N	PF04218	53	0.046	14.5	0	1	1	0.00021	0.086	13.7	0	12	46	561	595	558	599	0.93	-
dd_Smed_v6_62062_0_1	-	515	CENP-B_N	PF04218	53	0.052	14.4	0.2	1	1	0.00021	0.089	13.6	0.2	9	45	4	40	2	43	0.93	-
dd_Smed_v6_20239_0_3	-	2245	CENP-B_N	PF04218	53	0.063	14.1	0.4	1	2	0.0011	0.44	11.4	0.2	10	43	404	437	395	442	0.88	-
dd_Smed_v6_20239_0_3	-	2245	CENP-B_N	PF04218	53	0.063	14.1	0.4	2	2	4.1	1700	-0.1	0	25	43	845	863	842	864	0.88	-
dd_Smed_v6_42656_0_5	-	551	CENP-B_N	PF04218	53	0.065	14.1	0.1	1	1	0.00027	0.11	13.3	0.1	24	52	130	160	122	161	0.8	-
dd_Smed_v6_20239_0_2	-	2427	CENP-B_N	PF04218	53	0.073	13.9	0.4	1	2	4.5	1900	-0.2	0	25	43	127	145	124	146	0.88	-
dd_Smed_v6_20239_0_2	-	2427	CENP-B_N	PF04218	53	0.073	13.9	0.4	2	2	0.0012	0.48	11.3	0.2	10	43	869	902	860	907	0.88	-
dd_Smed_v6_25965_0_3	-	649	CENP-B_N	PF04218	53	0.08	13.8	3.6	1	1	0.00082	0.34	11.8	3.6	2	52	356	406	355	407	0.91	-
dd_Smed_v6_10631_0_4	-	3129	CENP-B_N	PF04218	53	0.087	13.6	1.5	1	2	0.0007	0.29	12	0.3	9	52	1064	1107	1061	1108	0.96	-
dd_Smed_v6_10631_0_4	-	3129	CENP-B_N	PF04218	53	0.087	13.6	1.5	2	2	5.6	2300	-0.5	0	24	50	1166	1192	1151	1194	0.77	-
dd_Smed_v6_11529_0_1	-	2343	CENP-B_N	PF04218	53	0.096	13.5	0.1	1	1	0.00044	0.18	12.6	0.1	10	52	28	70	25	71	0.96	-
dd_Smed_v6_20477_0_1	-	2887	CENP-B_N	PF04218	53	0.097	13.5	0.1	1	1	0.00055	0.23	12.3	0.1	14	45	1515	1546	1504	1549	0.94	-
dd_Smed_v6_47114_0_1	-	569	CENP-B_N	PF04218	53	0.098	13.5	3.1	1	1	0.00045	0.19	12.6	3.1	5	51	111	157	108	158	0.92	-
dd_Smed_v6_17333_0_2	-	2393	CENP-B_N	PF04218	53	0.099	13.5	0	1	1	0.00055	0.23	12.3	0	15	51	2160	2196	2157	2197	0.92	-
dd_Smed_v6_17333_0_1	-	2413	CENP-B_N	PF04218	53	0.099	13.5	0	1	1	0.00055	0.23	12.3	0	15	51	1376	1412	1373	1413	0.92	-
dd_Smed_v6_10631_0_3	-	3219	CENP-B_N	PF04218	53	0.099	13.5	1.5	1	2	0.00072	0.3	11.9	0.3	9	52	1094	1137	1091	1138	0.96	-
dd_Smed_v6_10631_0_3	-	3219	CENP-B_N	PF04218	53	0.099	13.5	1.5	2	2	6.7	2800	-0.8	0	24	49	1196	1221	1181	1223	0.77	-
dd_Smed_v6_20779_0_1	-	669	CENP-B_N	PF04218	53	0.1	13.4	0	1	1	0.00045	0.19	12.6	0	1	33	13	45	13	48	0.84	-
dd_Smed_v6_46803_0_1	-	501	CENP-B_N	PF04218	53	0.11	13.4	0.2	1	1	0.00046	0.19	12.6	0.2	24	52	442	470	431	471	0.85	-
dd_Smed_v6_20239_0_1	-	2519	CENP-B_N	PF04218	53	0.12	13.2	0.2	1	2	0.0022	0.9	10.4	0.1	12	43	77	108	75	113	0.94	-
dd_Smed_v6_20239_0_1	-	2519	CENP-B_N	PF04218	53	0.12	13.2	0.2	2	2	4.7	1900	-0.3	0	25	43	562	580	559	581	0.88	-
dd_Smed_v6_17544_0_1	-	3619	CENP-B_N	PF04218	53	0.13	13	0.1	1	1	0.0006	0.25	12.2	0.1	26	52	3058	3084	3032	3085	0.79	-
dd_Smed_v6_42656_0_2	-	845	CENP-B_N	PF04218	53	0.14	13	2.7	1	1	0.00059	0.25	12.2	2.7	14	52	221	258	210	259	0.74	-
dd_Smed_v6_7663_0_1	-	5359	CENP-B_N	PF04218	53	0.15	12.8	0.1	1	1	0.00074	0.31	11.9	0.1	11	53	325	367	323	367	0.92	-
dd_Smed_v6_15852_0_1	-	2651	CENP-B_N	PF04218	53	0.16	12.8	0.3	1	1	0.00076	0.31	11.9	0.3	3	43	79	119	77	124	0.9	-
dd_Smed_v6_60007_0_1	-	513	CENP-B_N	PF04218	53	0.17	12.7	0	1	1	0.001	0.42	11.5	0	12	47	188	223	186	223	0.95	-
dd_Smed_v6_10631_0_2	-	5189	CENP-B_N	PF04218	53	0.19	12.5	1.5	1	2	0.0012	0.5	11.2	0.3	9	52	1750	1793	1747	1794	0.96	-
dd_Smed_v6_10631_0_2	-	5189	CENP-B_N	PF04218	53	0.19	12.5	1.5	2	2	9.6	4000	-1.3	0	24	50	1852	1878	1837	1880	0.77	-
dd_Smed_v6_10631_0_1	-	5279	CENP-B_N	PF04218	53	0.21	12.4	1.5	1	1	0.0012	0.51	11.2	0.3	9	52	1780	1823	1777	1824	0.96	-
dd_Smed_v6_29293_0_12	-	535	CENP-B_N	PF04218	53	0.26	12.1	0.8	1	1	0.0011	0.47	11.3	0.1	33	49	111	127	97	130	0.85	-
dd_Smed_v6_9668_0_3	-	1269	CENP-B_N	PF04218	53	0.38	11.6	1.4	1	1	0.0016	0.64	10.9	1.4	1	52	1173	1224	1173	1225	0.88	-
dd_Smed_v6_8179_0_2	-	8489	CG-1	PF03859	116	3.5e-29	102.1	0.9	1	1	4.1e-33	8.6e-29	100.9	0.9	3	115	1475	1587	1473	1588	0.94	-
dd_Smed_v6_8179_0_1	-	8551	CG-1	PF03859	116	3.5e-29	102.1	0.9	1	1	4.1e-33	8.7e-29	100.9	0.9	3	115	1486	1598	1484	1599	0.94	-
dd_Smed_v6_114_0_1	-	3103	CSD	PF00313	66	6.2e-38	129.7	3.4	1	2	1.5e-19	1.4e-16	61.2	0.2	2	65	587	654	586	655	0.97	-
dd_Smed_v6_114_0_1	-	3103	CSD	PF00313	66	6.2e-38	129.7	3.4	2	2	4.8e-22	4.7e-19	69.2	0.3	3	65	744	810	742	811	0.97	-
dd_Smed_v6_347_0_1	-	1847	CSD	PF00313	66	1.6e-24	86.7	0.6	1	1	2.5e-27	2.5e-24	86.1	0.6	2	65	358	424	357	425	0.96	-
dd_Smed_v6_25570_0_1	-	2601	CSD	PF00313	66	3.3e-24	85.7	0.5	1	1	5.2e-27	5.2e-24	85.1	0.5	2	65	465	532	464	533	0.97	-
dd_Smed_v6_528_0_1	-	1535	CSD	PF00313	66	3.6e-23	82.4	0.5	1	1	6.5e-26	6.4e-23	81.6	0.5	2	65	553	617	552	618	0.96	-
dd_Smed_v6_392_0_1	-	2027	CSD	PF00313	66	5.1e-22	78.7	0.1	1	1	8.1e-25	8.1e-22	78	0.1	2	65	382	445	381	446	0.97	-
dd_Smed_v6_52_0_1	-	1751	CSD	PF00313	66	1.1e-21	77.7	0.2	1	1	1.8e-24	1.7e-21	77	0.2	2	65	343	408	342	409	0.92	-
dd_Smed_v6_35_0_2	-	1203	CSD	PF00313	66	2e-21	76.8	0.4	1	1	3.1e-24	3.1e-21	76.2	0.4	3	65	43	107	41	108	0.92	-
dd_Smed_v6_35_0_1	-	1641	CSD	PF00313	66	2.7e-21	76.4	0.4	1	1	4.5e-24	4.5e-21	75.6	0.4	3	65	43	107	41	108	0.92	-
dd_Smed_v6_35_0_4	-	1091	CSD	PF00313	66	3.6e-21	76	0.4	1	1	5.7e-24	5.7e-21	75.3	0.4	3	65	206	270	204	271	0.91	-
dd_Smed_v6_35_0_3	-	1115	CSD	PF00313	66	3.6e-21	76	0.4	1	1	5.9e-24	5.9e-21	75.3	0.4	3	65	210	274	208	275	0.91	-
dd_Smed_v6_17304_0_2	-	2381	CSD	PF00313	66	3.9e-21	75.8	1.4	1	2	7.9	7900	-2	0.1	21	48	808	833	805	838	0.72	-
dd_Smed_v6_17304_0_2	-	2381	CSD	PF00313	66	3.9e-21	75.8	1.4	2	2	4.9e-24	4.9e-21	75.5	0.1	2	64	948	1010	947	1012	0.96	-
dd_Smed_v6_17304_0_1	-	2515	CSD	PF00313	66	4.3e-21	75.7	1.4	1	2	5.3e-24	5.2e-21	75.4	0.1	2	64	177	239	176	241	0.96	-
dd_Smed_v6_17304_0_1	-	2515	CSD	PF00313	66	4.3e-21	75.7	1.4	2	2	8.4	8300	-2.1	0.1	21	48	853	878	850	883	0.72	-
dd_Smed_v6_209_0_1	-	2279	CSD	PF00313	66	1.4e-20	74	0.2	1	1	2.3e-23	2.3e-20	73.4	0.2	2	65	829	896	828	897	0.97	-
dd_Smed_v6_598_0_1	-	5657	CSD	PF00313	66	1.7e-16	61	0.8	1	6	1.2e-09	1.2e-06	29.4	0	3	63	51	111	49	113	0.82	-
dd_Smed_v6_598_0_1	-	5657	CSD	PF00313	66	1.7e-16	61	0.8	2	6	0.95	940	0.9	0	40	65	159	184	134	185	0.93	-
dd_Smed_v6_598_0_1	-	5657	CSD	PF00313	66	1.7e-16	61	0.8	3	6	3.5e-07	0.00034	21.6	0.1	2	64	193	252	192	254	0.94	-
dd_Smed_v6_598_0_1	-	5657	CSD	PF00313	66	1.7e-16	61	0.8	4	6	3.8	3800	-1	0	39	63	316	342	309	344	0.79	-
dd_Smed_v6_598_0_1	-	5657	CSD	PF00313	66	1.7e-16	61	0.8	5	6	5.8	5800	-1.6	0	9	24	591	604	584	637	0.65	-
dd_Smed_v6_598_0_1	-	5657	CSD	PF00313	66	1.7e-16	61	0.8	6	6	1.1	1100	0.7	0	40	64	711	738	693	740	0.84	-
dd_Smed_v6_8526_0_12	-	1793	CSD	PF00313	66	5.2e-08	33.8	0.2	1	1	9.1e-11	9e-08	33	0.2	6	53	532	581	527	588	0.91	-
dd_Smed_v6_2741_0_1	-	1405	CSD	PF00313	66	1.1e-07	32.8	0	1	1	1.8e-10	1.8e-07	32.1	0	1	64	545	609	545	611	0.92	-
dd_Smed_v6_8526_0_7	-	3799	CSD	PF00313	66	1.1e-07	32.7	0.2	1	1	2.1e-10	2.1e-07	31.9	0.2	6	53	1834	1883	1829	1890	0.91	-
dd_Smed_v6_8526_0_5	-	3993	CSD	PF00313	66	1.2e-07	32.6	0.2	1	1	2.2e-10	2.2e-07	31.8	0.2	6	53	600	649	595	656	0.91	-
dd_Smed_v6_8526_0_3	-	4711	CSD	PF00313	66	1.5e-07	32.4	0.2	1	1	2.6e-10	2.6e-07	31.6	0.2	6	53	2290	2339	2285	2346	0.91	-
dd_Smed_v6_8526_0_1	-	4905	CSD	PF00313	66	1.5e-07	32.3	0.2	1	1	2.7e-10	2.7e-07	31.5	0.2	6	53	752	801	747	808	0.91	-
dd_Smed_v6_36731_0_1	-	1181	CSD	PF00313	66	1.2e-06	29.4	0.4	1	1	2.4e-09	2.4e-06	28.5	0.4	3	51	706	756	704	759	0.9	-
dd_Smed_v6_45972_0_1	-	771	CSD	PF00313	66	2.6e-06	28.3	0.1	1	1	4.4e-09	4.4e-06	27.6	0.1	3	34	291	324	289	327	0.87	-
dd_Smed_v6_41245_0_1	-	1059	CSD	PF00313	66	6.7e-06	27	0.1	1	1	1.1e-08	1.1e-05	26.3	0.1	2	30	721	751	720	761	0.78	-
dd_Smed_v6_28952_0_1	-	1043	CSD	PF00313	66	9.3e-06	26.6	0.2	1	1	1.6e-08	1.6e-05	25.9	0.2	3	52	523	574	523	578	0.9	-
dd_Smed_v6_18170_0_1	-	1257	CSD	PF00313	66	8.9e-05	23.4	0.6	1	1	1.6e-07	0.00016	22.7	0.6	2	27	811	838	810	838	0.87	-
dd_Smed_v6_17446_0_2	-	1831	CSD	PF00313	66	0.00028	21.9	0.4	1	1	5.1e-07	0.00051	21	0.4	3	33	1484	1516	1482	1524	0.79	-
dd_Smed_v6_3631_0_1	-	2551	CSD	PF00313	66	0.00048	21.1	0	1	1	8.4e-07	0.00083	20.3	0	3	60	927	985	925	991	0.86	-
dd_Smed_v6_24358_0_1	-	993	CSD	PF00313	66	0.00091	20.2	0.2	1	1	2.1e-06	0.0021	19.1	0.1	2	20	974	992	973	993	0.91	-
dd_Smed_v6_87605_0_1	-	755	CSD	PF00313	66	0.0018	19.2	0.1	1	2	10	9900	-2.3	0.1	22	35	460	473	459	479	0.79	-
dd_Smed_v6_87605_0_1	-	755	CSD	PF00313	66	0.0018	19.2	0.1	2	2	5.2e-06	0.0052	17.8	0	4	28	566	591	564	606	0.87	-
dd_Smed_v6_25068_0_1	-	917	CSD	PF00313	66	0.0025	18.8	0.1	1	1	4.1e-06	0.0041	18.1	0.1	8	53	1	48	1	51	0.9	-
dd_Smed_v6_45228_0_1	-	1299	CSD	PF00313	66	0.0037	18.3	0.2	1	1	6.2e-06	0.0062	17.5	0.2	2	28	589	617	588	619	0.83	-
dd_Smed_v6_17446_0_1	-	2165	CSD	PF00313	66	0.013	16.5	0	1	1	2.6e-05	0.026	15.6	0	3	25	1706	1728	1704	1736	0.87	-
dd_Smed_v6_25068_0_2	-	623	CSD	PF00313	66	0.016	16.2	0.1	1	1	2.7e-05	0.027	15.5	0.1	8	50	1	45	1	49	0.89	-
dd_Smed_v6_45972_0_2	-	607	CSD	PF00313	66	0.029	15.4	0.1	1	1	5.6e-05	0.056	14.5	0.1	3	25	540	562	538	580	0.79	-
dd_Smed_v6_593_0_5	-	787	CSD	PF00313	66	0.042	14.9	0	1	1	7e-05	0.069	14.2	0	3	25	199	221	197	240	0.8	-
dd_Smed_v6_593_0_4	-	793	CSD	PF00313	66	0.042	14.9	0	1	1	7e-05	0.07	14.2	0	3	25	201	223	199	242	0.8	-
dd_Smed_v6_28571_0_1	-	1371	CSD	PF00313	66	0.11	13.5	0.2	1	1	0.00018	0.18	12.9	0.2	3	28	430	457	428	457	0.85	-
dd_Smed_v6_593_0_2	-	1967	CSD	PF00313	66	0.11	13.5	0	1	1	0.00019	0.19	12.8	0	3	25	1248	1270	1246	1289	0.8	-
dd_Smed_v6_593_0_1	-	2977	CSD	PF00313	66	0.17	12.9	0	1	1	0.0003	0.3	12.1	0	3	25	2418	2440	2416	2459	0.81	-
dd_Smed_v6_28182_0_1	-	2185	CSD	PF00313	66	0.18	12.9	0.2	1	1	0.00037	0.37	11.8	0.2	5	57	371	424	369	425	0.82	-
dd_Smed_v6_35969_0_1	-	703	CSD	PF00313	66	0.18	12.8	0	1	1	0.00029	0.29	12.2	0	15	41	119	146	119	150	0.77	-
dd_Smed_v6_37614_0_1	-	1215	CSD	PF00313	66	0.29	12.2	0	1	1	0.00055	0.55	11.3	0	4	34	122	154	120	159	0.84	-
dd_Smed_v6_13526_0_1	-	733	zf-CSL	PF05207	59	8.8e-22	77.8	2.1	1	1	9.7e-26	1.3e-21	77.2	2.1	1	58	262	315	262	316	0.98	-
dd_Smed_v6_9791_0_2	-	973	zf-CSL	PF05207	59	2.3e-06	28.4	4.7	1	1	2.7e-10	3.8e-06	27.7	4.7	2	58	99	149	98	150	0.87	-
dd_Smed_v6_9791_0_1	-	1089	zf-CSL	PF05207	59	2.6e-06	28.2	4.7	1	1	3.1e-10	4.3e-06	27.5	4.7	2	58	300	350	299	351	0.87	-
dd_Smed_v6_13843_0_1	-	10501	CUT	PF02376	79	1.7e-63	211.9	1.6	1	3	2.1e-25	1.1e-21	77.9	0	3	74	2569	2641	2567	2645	0.94	-
dd_Smed_v6_13843_0_1	-	10501	CUT	PF02376	79	1.7e-63	211.9	1.6	2	3	3.8e-19	2e-15	57.9	0	2	72	2916	2986	2915	2990	0.95	-
dd_Smed_v6_13843_0_1	-	10501	CUT	PF02376	79	1.7e-63	211.9	1.6	3	3	6e-24	3.1e-20	73.3	0	4	73	3122	3192	3120	3197	0.95	-
dd_Smed_v6_7877_0_3	-	4481	CUT	PF02376	79	6.1e-31	107.6	0.1	1	1	2.3e-34	1.2e-30	106.7	0.1	3	76	1824	1897	1822	1900	0.96	-
dd_Smed_v6_7877_0_1	-	6013	CUT	PF02376	79	8.4e-31	107.1	0.1	1	1	3.1e-34	1.6e-30	106.2	0.1	3	76	2335	2408	2333	2411	0.96	-
dd_Smed_v6_7877_0_4	-	4191	CUT	PF02376	79	4.7e-30	104.7	0.1	1	1	1.8e-33	9.5e-30	103.8	0.1	3	78	984	1059	982	1060	0.97	-
dd_Smed_v6_16472_0_1	-	5611	CUT	PF02376	79	4.9e-30	104.7	0.5	1	1	1.7e-33	9.1e-30	103.8	0.5	3	76	443	516	441	519	0.96	-
dd_Smed_v6_7877_0_2	-	5723	CUT	PF02376	79	6.7e-30	104.3	0.1	1	1	2.6e-33	1.3e-29	103.3	0.1	3	78	1239	1314	1237	1315	0.97	-
dd_Smed_v6_25197_0_2	-	5359	CUT	PF02376	79	9.5e-29	100.6	0.8	1	1	3.4e-32	1.8e-28	99.7	0.8	3	77	1234	1308	1232	1310	0.96	-
dd_Smed_v6_25197_0_1	-	5443	CUT	PF02376	79	9.7e-29	100.5	0.8	1	1	3.5e-32	1.8e-28	99.7	0.8	3	77	1248	1322	1246	1324	0.96	-
dd_Smed_v6_4714_0_1	-	4517	zf-CXXC	PF02008	48	1.4e-05	26.2	14.9	1	1	2.5e-09	3.5e-05	24.9	14.9	6	48	247	287	242	287	0.9	-
dd_Smed_v6_8601_0_1	-	4261	zf-CXXC	PF02008	48	0.069	14.4	14.2	1	1	1.5e-05	0.21	12.8	14.2	4	43	295	331	292	333	0.77	-
dd_Smed_v6_15324_0_1	-	4275	zf-CXXC	PF02008	48	0.26	12.5	13.2	1	1	5.6e-05	0.79	11	13.2	5	43	1694	1730	1690	1733	0.77	-
dd_Smed_v6_14213_0_2	-	3557	DM	PF00751	47	5.9e-26	91.3	31.2	1	2	1.3e-16	5.9e-13	49.7	10.8	2	47	684	729	683	729	0.97	-
dd_Smed_v6_14213_0_2	-	3557	DM	PF00751	47	5.9e-26	91.3	31.2	2	2	1.4e-15	6.6e-12	46.3	12.4	3	42	782	821	781	825	0.94	-
dd_Smed_v6_14213_0_1	-	3663	DM	PF00751	47	6.4e-26	91.2	31.2	1	2	1.3e-16	6.1e-13	49.6	10.8	2	47	702	747	701	747	0.97	-
dd_Smed_v6_14213_0_1	-	3663	DM	PF00751	47	6.4e-26	91.2	31.2	2	2	1.5e-15	6.9e-12	46.3	12.4	3	42	800	839	799	843	0.94	-
dd_Smed_v6_5300_1_1	-	1219	DM	PF00751	47	5.5e-22	78.6	31.1	1	3	9.7e-17	4.5e-13	50	6.9	2	47	272	317	271	317	0.97	-
dd_Smed_v6_5300_1_1	-	1219	DM	PF00751	47	5.5e-22	78.6	31.1	2	3	8.1e-15	3.8e-11	43.9	16.2	2	42	334	374	333	378	0.94	-
dd_Smed_v6_5300_1_1	-	1219	DM	PF00751	47	5.5e-22	78.6	31.1	3	3	9	42000	-16.5	13.1	23	34	815	826	815	828	0.61	-
dd_Smed_v6_31674_0_1	-	1321	DM	PF00751	47	7.2e-22	78.2	10.6	1	2	1.7	7800	-1.9	1.3	29	36	298	305	296	310	0.69	-
dd_Smed_v6_31674_0_1	-	1321	DM	PF00751	47	7.2e-22	78.2	10.6	2	2	1.5e-25	7.2e-22	78.2	10.6	1	47	489	535	489	535	0.99	-
dd_Smed_v6_13283_0_1	-	1827	DM	PF00751	47	9.1e-20	71.5	13.9	1	1	5.3e-23	2.4e-19	70.1	13.9	1	47	29	75	29	75	0.99	-
dd_Smed_v6_28216_0_1	-	2965	DM	PF00751	47	1.4e-19	70.8	15.6	1	2	2.5	11000	-2.5	1	2	12	603	613	602	619	0.71	-
dd_Smed_v6_28216_0_1	-	2965	DM	PF00751	47	1.4e-19	70.8	15.6	2	2	3.1e-23	1.4e-19	70.8	15.6	1	47	1045	1091	1045	1091	0.99	-
dd_Smed_v6_53281_0_1	-	447	DM	PF00751	47	2.7	9.1	11.3	1	2	3e-05	0.14	13.3	4.5	8	43	153	188	151	192	0.83	-
dd_Smed_v6_53281_0_1	-	447	DM	PF00751	47	2.7	9.1	11.3	2	2	0.019	87	4.3	6.1	4	43	175	214	174	218	0.91	-
dd_Smed_v6_21318_0_1	-	615	DM	PF00751	47	4.1	8.6	14.7	1	2	0.002	9.3	7.4	5.3	8	35	123	150	116	152	0.91	-
dd_Smed_v6_21318_0_1	-	615	DM	PF00751	47	4.1	8.6	14.7	2	2	0.00062	2.9	9	9.2	2	45	143	186	142	188	0.92	-
dd_Smed_v6_17551_0_2	-	2925	DM	PF00751	47	4.9	8.3	7.2	1	2	0.018	83	4.4	1	8	37	535	564	529	573	0.87	-
dd_Smed_v6_17551_0_2	-	2925	DM	PF00751	47	4.9	8.3	7.2	2	2	0.0038	18	6.5	0.6	1	38	581	619	581	627	0.78	-
dd_Smed_v6_3130_0_1	-	2265	E2F_TDP	PF02319	71	1.3e-18	68	0.1	1	2	6.2e-23	1.3e-18	68	0.1	2	68	50	111	49	113	0.95	-
dd_Smed_v6_3130_0_1	-	2265	E2F_TDP	PF02319	71	1.3e-18	68	0.1	2	2	0.12	2500	-0.2	0.5	60	71	481	492	480	492	0.9	-
dd_Smed_v6_3643_0_1	-	2619	E2F_TDP	PF02319	71	1.7e-18	67.6	1.2	1	2	1.2e-22	2.5e-18	67.1	0.3	2	71	291	371	290	371	0.96	-
dd_Smed_v6_3643_0_1	-	2619	E2F_TDP	PF02319	71	1.7e-18	67.6	1.2	2	2	0.86	18000	-3	0	3	16	602	615	601	617	0.86	-
dd_Smed_v6_9893_0_1	-	4029	COE1_HLH	PF16423	44	4.1e-29	101.2	0.4	1	1	1.9e-33	7.7e-29	100.3	0.4	1	44	1750	1793	1750	1793	0.99	-
dd_Smed_v6_9893_0_1	-	4029	COE1_DBD	PF16422	231	3.6e-125	417.2	1.3	1	1	1.2e-129	5.1e-125	416.7	1.3	6	230	1429	1652	1424	1653	0.98	-
dd_Smed_v6_20282_0_1	-	2757	Ets	PF00178	81	4.1e-36	124.5	0.5	1	1	3.8e-39	7.3e-36	123.7	0.5	1	80	687	765	687	766	0.99	-
dd_Smed_v6_28005_0_1	-	1091	Ets	PF00178	81	6.3e-35	120.7	1.8	1	2	4.4e-38	8.4e-35	120.3	0.4	1	80	466	544	466	545	0.99	-
dd_Smed_v6_28005_0_1	-	1091	Ets	PF00178	81	6.3e-35	120.7	1.8	2	2	7	13000	-2.1	0	49	63	999	1013	996	1016	0.87	-
dd_Smed_v6_11113_0_1	-	2903	Ets	PF00178	81	1.7e-34	119.3	0.7	1	1	2e-37	3.8e-34	118.2	0.7	1	80	154	232	154	233	0.99	-
dd_Smed_v6_14611_0_1	-	3135	Ets	PF00178	81	9.8e-34	116.9	0.3	1	1	1e-36	2e-33	115.9	0.3	1	80	198	276	198	277	0.99	-
dd_Smed_v6_14712_0_1	-	3111	Ets	PF00178	81	1.3e-33	116.5	1.3	1	1	6.6e-37	1.3e-33	116.5	1.3	1	81	1215	1294	1215	1294	0.99	-
dd_Smed_v6_2092_0_1	-	3663	Ets	PF00178	81	4.1e-32	111.6	1.1	1	2	7.7e-35	1.5e-31	109.9	0.6	1	81	1632	1711	1632	1711	0.99	-
dd_Smed_v6_2092_0_1	-	3663	Ets	PF00178	81	4.1e-32	111.6	1.1	2	2	6.7	13000	-2.1	0	48	73	2748	2773	2738	2776	0.82	-
dd_Smed_v6_8018_0_1	-	6119	Ets	PF00178	81	7.2e-31	107.7	2.8	1	1	8e-34	1.5e-30	106.6	2.8	1	81	1531	1612	1531	1612	0.98	-
dd_Smed_v6_6626_0_1	-	2575	Ets	PF00178	81	9.5e-31	107.3	1.2	1	1	9.3e-34	1.8e-30	106.4	1.2	1	81	712	793	712	793	0.99	-
dd_Smed_v6_6496_0_1	-	2959	Ets	PF00178	81	1.8e-24	87.2	0	1	1	1.6e-27	3.1e-24	86.4	0	1	81	223	303	223	303	0.99	-
dd_Smed_v6_40386_0_1	-	619	Ets	PF00178	81	1.5e-23	84.2	0.8	1	1	1.5e-26	2.8e-23	83.3	0.8	1	66	245	309	245	320	0.97	-
dd_Smed_v6_6015_0_1	-	3305	Ets	PF00178	81	6e-23	82.3	1.2	1	1	6e-26	1.1e-22	81.4	1.2	2	80	259	337	258	338	0.98	-
dd_Smed_v6_7040_0_1	-	1629	Ets	PF00178	81	5.6e-20	72.8	1.4	1	1	5.6e-23	1.1e-19	71.9	1.4	2	80	415	491	414	492	0.96	-
dd_Smed_v6_9165_0_1	-	1831	Ets	PF00178	81	4.1e-19	70	1.4	1	1	4.2e-22	8.1e-19	69.1	1.4	14	79	8	74	4	76	0.94	-
dd_Smed_v6_5642_0_1	-	3191	Ets	PF00178	81	7.7e-18	65.9	0.5	1	1	8.2e-21	1.5e-17	64.9	0.5	1	79	870	946	870	948	0.97	-
dd_Smed_v6_6623_0_1	-	5107	Ets	PF00178	81	4.4e-16	60.3	0.1	1	1	5.6e-19	1.1e-15	59.1	0.1	3	80	2233	2307	2231	2308	0.95	-
dd_Smed_v6_7247_0_1	-	2383	Ets	PF00178	81	4.3e-14	53.9	0.3	1	1	5.1e-17	9.6e-14	52.8	0.3	2	80	614	693	613	694	0.95	-
dd_Smed_v6_8886_0_1	-	2209	Ets	PF00178	81	5.8e-14	53.5	1.6	1	1	5.8e-17	1.1e-13	52.6	1.6	3	80	602	680	600	681	0.96	-
dd_Smed_v6_5087_0_2	-	2119	Ets	PF00178	81	7e-13	50	0.3	1	1	1.1e-15	2.1e-12	48.5	0.3	3	79	220	298	218	300	0.93	-
dd_Smed_v6_5087_0_1	-	2241	Ets	PF00178	81	7.5e-13	49.9	0.3	1	1	1.2e-15	2.2e-12	48.4	0.3	3	79	614	692	612	694	0.93	-
dd_Smed_v6_58168_0_1	-	1003	Ets	PF00178	81	6.9e-10	40.4	1.6	1	1	6.3e-13	1.2e-09	39.7	1.6	2	56	277	334	276	334	0.94	-
dd_Smed_v6_37276_0_1	-	1387	Ets	PF00178	81	0.0035	18.9	1.4	1	1	4.1e-06	0.0078	17.8	1.4	60	80	233	253	233	254	0.97	-
dd_Smed_v6_27126_0_1	-	2679	Ets	PF00178	81	0.03	16	2.4	1	2	1.1	2100	0.5	0.1	58	78	1754	1774	1751	1776	0.89	-
dd_Smed_v6_27126_0_1	-	2679	Ets	PF00178	81	0.03	16	2.4	2	2	4.7e-05	0.088	14.5	0.2	2	61	2572	2634	2571	2642	0.86	-
dd_Smed_v6_15001_0_2	-	3387	FLYWCH	PF04500	62	6.6e-11	43.3	1.8	1	1	2.1e-13	1.8e-10	42	1.8	1	62	1768	1829	1768	1829	0.89	-
dd_Smed_v6_15001_0_1	-	3411	FLYWCH	PF04500	62	6.7e-11	43.3	1.8	1	1	2.1e-13	1.8e-10	42	1.8	1	62	1780	1841	1780	1841	0.89	-
dd_Smed_v6_29242_0_1	-	1377	FLYWCH	PF04500	62	2.9e-10	41.3	0.1	1	1	6.8e-13	5.8e-10	40.3	0.1	1	50	507	560	507	571	0.83	-
dd_Smed_v6_11413_0_8	-	1797	FLYWCH	PF04500	62	4.6e-10	40.6	2.3	1	1	1.3e-12	1.1e-09	39.4	2.3	9	62	1501	1550	1500	1550	0.88	-
dd_Smed_v6_24181_0_4	-	3419	FLYWCH	PF04500	62	4.9e-10	40.5	0.2	1	1	1.5e-12	1.3e-09	39.2	0.2	3	62	2917	2976	2915	2976	0.89	-
dd_Smed_v6_24181_0_3	-	3459	FLYWCH	PF04500	62	4.9e-10	40.5	0.2	1	1	1.5e-12	1.3e-09	39.2	0.2	3	62	2951	3010	2949	3010	0.89	-
dd_Smed_v6_24181_0_2	-	3511	FLYWCH	PF04500	62	5e-10	40.5	0.2	1	1	1.5e-12	1.3e-09	39.2	0.2	3	62	1839	1898	1837	1898	0.89	-
dd_Smed_v6_24181_0_1	-	3551	FLYWCH	PF04500	62	5e-10	40.5	0.2	1	1	1.6e-12	1.3e-09	39.2	0.2	3	62	1859	1918	1857	1918	0.89	-
dd_Smed_v6_11413_0_5	-	3375	FLYWCH	PF04500	62	1e-09	39.5	2.3	1	1	2.6e-12	2.3e-09	38.4	2.3	9	62	2816	2865	2815	2865	0.88	-
dd_Smed_v6_7190_0_1	-	2357	FLYWCH	PF04500	62	1.2e-08	36.1	8.8	1	1	3.5e-11	3e-08	34.8	8.8	11	62	309	359	302	359	0.95	-
dd_Smed_v6_24181_0_5	-	905	FLYWCH	PF04500	62	1.3e-08	36	0.8	1	1	3.8e-11	3.3e-08	34.7	0.8	3	57	536	589	534	592	0.89	-
dd_Smed_v6_48515_0_3	-	555	FLYWCH	PF04500	62	2.8e-08	34.9	0.1	1	1	5.1e-11	4.4e-08	34.3	0.1	2	62	388	449	387	449	0.91	-
dd_Smed_v6_24181_0_6	-	813	FLYWCH	PF04500	62	2.9e-08	34.9	0.8	1	1	3.4e-11	2.9e-08	34.9	0.8	3	57	746	799	744	802	0.89	-
dd_Smed_v6_23674_0_5	-	899	FLYWCH	PF04500	62	9.8e-08	33.2	1.1	1	1	2.7e-10	2.3e-07	32	1.1	4	62	647	705	644	705	0.92	-
dd_Smed_v6_23674_0_1	-	1587	FLYWCH	PF04500	62	1.7e-07	32.4	1.1	1	1	5.4e-10	4.6e-07	31	1.1	4	62	1106	1164	1103	1164	0.92	-
dd_Smed_v6_40263_0_1	-	721	FLYWCH	PF04500	62	1.9e-07	32.2	5.8	1	3	5.5	4700	-1	0.1	32	47	71	86	64	97	0.82	-
dd_Smed_v6_40263_0_1	-	721	FLYWCH	PF04500	62	1.9e-07	32.2	5.8	2	3	5.6	4800	-1.1	0.6	26	34	470	478	468	479	0.8	-
dd_Smed_v6_40263_0_1	-	721	FLYWCH	PF04500	62	1.9e-07	32.2	5.8	3	3	2.3e-10	1.9e-07	32.2	5.8	18	62	628	673	628	673	0.92	-
dd_Smed_v6_29242_0_2	-	1293	FLYWCH	PF04500	62	2.9e-07	31.7	0.1	1	1	6.7e-10	5.7e-07	30.7	0.1	8	50	472	518	467	529	0.82	-
dd_Smed_v6_30718_1_1	-	947	FLYWCH	PF04500	62	3.4e-07	31.4	1.2	1	1	4e-10	3.4e-07	31.4	1.2	2	62	40	105	39	105	0.93	-
dd_Smed_v6_18590_0_2	-	1677	FLYWCH	PF04500	62	9.7e-07	30	0.5	1	1	3.1e-09	2.6e-06	28.6	0.5	11	56	1202	1248	1194	1251	0.84	-
dd_Smed_v6_35907_0_2	-	2455	FLYWCH	PF04500	62	1.8e-06	29.2	2	1	1	5.6e-09	4.8e-06	27.8	2	11	52	2072	2113	2066	2119	0.9	-
dd_Smed_v6_35907_0_1	-	2457	FLYWCH	PF04500	62	2.3e-06	28.8	9	1	1	8.2e-09	6.9e-06	27.3	9	11	62	2074	2125	2068	2125	0.94	-
dd_Smed_v6_63336_0_1	-	525	FLYWCH	PF04500	62	4.2e-06	28	2.1	1	1	4.9e-09	4.2e-06	28	2.1	2	62	278	337	277	337	0.92	-
dd_Smed_v6_40621_0_1	-	575	FLYWCH	PF04500	62	4.5e-06	27.8	3	1	1	9.8e-09	8.3e-06	27	3	20	62	2	44	1	44	0.79	-
dd_Smed_v6_34447_0_1	-	503	FLYWCH	PF04500	62	1.4e-05	26.2	0.1	1	1	3.4e-08	2.9e-05	25.3	0.1	2	35	120	154	119	155	0.94	-
dd_Smed_v6_57788_0_1	-	543	FLYWCH	PF04500	62	1.9e-05	25.8	1.9	1	1	4.4e-08	3.8e-05	24.9	1.9	3	47	283	328	281	346	0.86	-
dd_Smed_v6_16619_0_1	-	2999	FLYWCH	PF04500	62	2.2e-05	25.7	0.1	1	1	6e-08	5.1e-05	24.5	0.1	2	62	549	605	548	605	0.86	-
dd_Smed_v6_15265_0_1	-	3735	FLYWCH	PF04500	62	8.2e-05	23.8	0	1	1	2.3e-07	0.0002	22.6	0	1	62	1969	2026	1969	2026	0.92	-
dd_Smed_v6_26613_0_1	-	739	FLYWCH	PF04500	62	8.6e-05	23.8	2.4	1	1	2.2e-07	0.00019	22.7	2.4	2	47	648	694	647	707	0.9	-
dd_Smed_v6_51860_0_1	-	817	FLYWCH	PF04500	62	0.00017	22.8	2	1	1	2e-07	0.00017	22.8	2	11	54	140	181	139	187	0.87	-
dd_Smed_v6_26920_1_3	-	723	FLYWCH	PF04500	62	0.00032	21.9	0.2	1	1	3.8e-07	0.00032	21.9	0.2	11	47	427	465	426	478	0.9	-
dd_Smed_v6_26920_1_1	-	879	FLYWCH	PF04500	62	0.00043	21.5	0.2	1	1	5.1e-07	0.00043	21.5	0.2	11	47	505	543	504	555	0.91	-
dd_Smed_v6_20252_0_2	-	1413	FLYWCH	PF04500	62	0.00073	20.8	6.6	1	1	2.4e-06	0.0021	19.3	6.6	27	62	1210	1243	1194	1243	0.94	-
dd_Smed_v6_20252_0_1	-	1575	FLYWCH	PF04500	62	0.00082	20.6	6.6	1	1	2.7e-06	0.0023	19.2	6.6	27	62	1345	1378	1329	1378	0.94	-
dd_Smed_v6_27446_0_1	-	1621	FLYWCH	PF04500	62	0.00084	20.6	4.4	1	2	0.0066	5.6	8.3	0.2	1	24	275	298	275	304	0.86	-
dd_Smed_v6_27446_0_1	-	1621	FLYWCH	PF04500	62	0.00084	20.6	4.4	2	2	0.00022	0.19	13	0.7	25	47	569	591	563	598	0.83	-
dd_Smed_v6_33932_0_1	-	1481	FLYWCH	PF04500	62	0.0016	19.7	0.1	1	1	5.2e-06	0.0045	18.3	0.1	2	62	1023	1087	1022	1087	0.78	-
dd_Smed_v6_59607_0_1	-	1085	FLYWCH	PF04500	62	0.0054	18	0.2	1	1	1.7e-05	0.014	16.7	0.2	1	37	773	809	773	821	0.91	-
dd_Smed_v6_20228_0_2	-	2351	FLYWCH	PF04500	62	0.0078	17.5	1.1	1	1	2.5e-05	0.021	16.1	1.1	31	62	2042	2073	2042	2073	0.86	-
dd_Smed_v6_20228_0_3	-	2283	FLYWCH	PF04500	62	0.0079	17.5	1.1	1	1	2.4e-05	0.021	16.1	1.1	31	62	1986	2017	1986	2017	0.86	-
dd_Smed_v6_20228_0_4	-	2251	FLYWCH	PF04500	62	0.0083	17.4	1.1	1	1	2.4e-05	0.02	16.1	1.1	31	62	1959	1990	1959	1990	0.86	-
dd_Smed_v6_29225_0_1	-	731	FLYWCH	PF04500	62	0.019	16.2	2	1	1	5.3e-05	0.046	15	2	18	57	124	161	123	166	0.89	-
dd_Smed_v6_20228_0_9	-	1835	FLYWCH	PF04500	62	0.02	16.2	1.3	1	1	2.4e-05	0.02	16.2	1.3	31	62	1612	1643	1612	1643	0.81	-
dd_Smed_v6_63978_0_1	-	629	FLYWCH	PF04500	62	0.021	16.1	0.1	1	1	6e-05	0.051	14.9	0.1	7	44	580	615	578	626	0.85	-
dd_Smed_v6_56867_0_1	-	993	FLYWCH	PF04500	62	0.022	16	0.1	1	2	2.6e-05	0.022	16	0.1	1	26	515	540	515	553	0.91	-
dd_Smed_v6_56867_0_1	-	993	FLYWCH	PF04500	62	0.022	16	0.1	2	2	9.5	8100	-1.8	2	21	38	592	617	592	638	0.73	-
dd_Smed_v6_14197_0_1	-	785	FLYWCH	PF04500	62	0.023	16	3.9	1	2	5.2	4400	-1	0.2	12	27	552	567	543	569	0.72	-
dd_Smed_v6_14197_0_1	-	785	FLYWCH	PF04500	62	0.023	16	3.9	2	2	3e-05	0.026	15.8	0.5	24	51	693	719	683	724	0.82	-
dd_Smed_v6_76897_0_1	-	529	FLYWCH	PF04500	62	0.041	15.2	0.9	1	2	5.7	4900	-1.1	0	5	18	137	150	133	155	0.83	-
dd_Smed_v6_76897_0_1	-	529	FLYWCH	PF04500	62	0.041	15.2	0.9	2	2	0.00021	0.18	13.1	0.3	16	62	443	488	443	488	0.79	-
dd_Smed_v6_60019_0_1	-	1105	FLYWCH	PF04500	62	0.051	14.9	0.2	1	1	0.00015	0.13	13.6	0.2	28	62	19	51	7	51	0.92	-
dd_Smed_v6_32611_0_1	-	2513	FLYWCH	PF04500	62	0.15	13.3	4.5	1	1	6.7e-05	0.057	14.7	0.9	27	55	1313	1339	1305	1344	0.82	-
dd_Smed_v6_33351_0_1	-	913	FLYWCH	PF04500	62	0.47	11.8	0.1	1	2	0.55	470	2.2	0.5	21	34	33	46	31	48	0.83	-
dd_Smed_v6_33351_0_1	-	913	FLYWCH	PF04500	62	0.47	11.8	0.1	2	2	0.00055	0.47	11.8	0.1	1	22	165	186	165	191	0.93	-
dd_Smed_v6_20228_0_1	-	2481	FLYWCH	PF04500	62	5.2	8.4	11.8	1	1	3.3e-05	0.028	15.7	1.3	31	62	2151	2182	2151	2182	0.81	-
dd_Smed_v6_7922_0_1	-	4897	FYVE	PF01363	68	1.2e-19	71.3	27.7	1	3	5.4	4900	-1.1	4.7	25	45	1720	1740	1703	1755	0.73	-
dd_Smed_v6_7922_0_1	-	4897	FYVE	PF01363	68	1.2e-19	71.3	27.7	2	3	2.3e-11	2.1e-08	35.3	11.5	3	66	2210	2270	2208	2272	0.91	-
dd_Smed_v6_7922_0_1	-	4897	FYVE	PF01363	68	1.2e-19	71.3	27.7	3	3	5.6e-17	5e-14	53.4	8.2	2	65	2319	2382	2318	2384	0.95	-
dd_Smed_v6_2549_0_1	-	4429	FYVE	PF01363	68	3.5e-18	66.7	13.5	1	1	3.8e-21	3.5e-18	66.7	13.5	2	66	1320	1381	1319	1383	0.94	-
dd_Smed_v6_5033_0_1	-	5053	FYVE	PF01363	68	2e-17	64.3	14.7	1	1	4.4e-20	4e-17	63.3	14.7	2	67	716	780	715	781	0.96	-
dd_Smed_v6_3184_0_6	-	2113	FYVE	PF01363	68	2.2e-17	64.1	9.9	1	1	6.3e-20	5.7e-17	62.8	9.9	4	66	886	944	883	946	0.92	-
dd_Smed_v6_3184_0_5	-	2185	FYVE	PF01363	68	2.2e-17	64.1	9.9	1	1	6.6e-20	6e-17	62.7	9.9	4	66	910	968	907	970	0.92	-
dd_Smed_v6_3184_0_4	-	2457	FYVE	PF01363	68	2.8e-17	63.8	9.9	1	1	7.5e-20	6.8e-17	62.5	9.9	4	66	1001	1059	998	1061	0.92	-
dd_Smed_v6_5699_0_1	-	1673	FYVE	PF01363	68	4.9e-17	63	10.9	1	1	1.6e-19	1.5e-16	61.5	10.9	2	64	711	772	710	775	0.92	-
dd_Smed_v6_5283_0_1	-	7071	FYVE	PF01363	68	8.4e-17	62.3	10	1	1	3.7e-19	3.4e-16	60.3	10	2	67	2213	2275	2212	2276	0.94	-
dd_Smed_v6_3184_0_3	-	3473	FYVE	PF01363	68	1e-16	62	9.9	1	1	1.1e-19	1e-16	62	9.9	4	66	1339	1397	1336	1399	0.92	-
dd_Smed_v6_3184_0_2	-	3545	FYVE	PF01363	68	1e-16	62	9.9	1	1	1.1e-19	1e-16	62	9.9	4	66	1363	1421	1360	1423	0.92	-
dd_Smed_v6_3184_0_1	-	3817	FYVE	PF01363	68	1.1e-16	61.9	9.9	1	1	1.2e-19	1.1e-16	61.9	9.9	4	66	1454	1512	1451	1514	0.92	-
dd_Smed_v6_6176_1_1	-	2295	FYVE	PF01363	68	2.4e-16	60.8	4.5	1	1	2.7e-19	2.4e-16	60.8	4.5	2	67	183	247	182	248	0.92	-
dd_Smed_v6_2374_0_2	-	1861	FYVE	PF01363	68	3.9e-16	60.1	11.1	1	2	4.3e-19	3.9e-16	60.1	11.1	2	67	490	554	489	555	0.92	-
dd_Smed_v6_2374_0_2	-	1861	FYVE	PF01363	68	3.9e-16	60.1	11.1	2	2	9.7	8800	-1.9	0.1	11	20	644	653	641	657	0.59	-
dd_Smed_v6_2374_0_1	-	1893	FYVE	PF01363	68	4e-16	60.1	11.1	1	2	4.4e-19	4e-16	60.1	11.1	2	67	495	559	494	560	0.92	-
dd_Smed_v6_2374_0_1	-	1893	FYVE	PF01363	68	4e-16	60.1	11.1	2	2	9.8	8900	-1.9	0.1	11	20	655	664	652	668	0.59	-
dd_Smed_v6_3398_0_2	-	23289	FYVE	PF01363	68	4.5e-16	59.9	12	1	1	1.8e-18	1.6e-15	58.2	12	2	66	7590	7653	7589	7655	0.94	-
dd_Smed_v6_3398_0_1	-	23361	FYVE	PF01363	68	4.6e-16	59.9	12	1	1	1.8e-18	1.6e-15	58.2	12	2	66	7614	7677	7613	7679	0.94	-
dd_Smed_v6_8098_0_1	-	7375	FYVE	PF01363	68	1.4e-15	58.3	14	1	1	4.3e-18	3.9e-15	56.9	14	2	66	282	346	281	348	0.96	-
dd_Smed_v6_7407_0_1	-	4525	FYVE	PF01363	68	2.4e-15	57.6	30	1	2	3.1e-09	2.8e-06	28.5	8.2	2	44	526	568	525	605	0.85	-
dd_Smed_v6_7407_0_1	-	4525	FYVE	PF01363	68	2.4e-15	57.6	30	2	2	8.6e-15	7.8e-12	46.3	13.8	2	64	621	683	620	686	0.92	-
dd_Smed_v6_3136_0_2	-	12639	FYVE	PF01363	68	1.2e-13	52.1	13.1	1	1	3.8e-16	3.5e-13	50.7	13.1	2	65	4363	4425	4362	4428	0.93	-
dd_Smed_v6_3136_0_1	-	12699	FYVE	PF01363	68	1.2e-13	52.1	13.1	1	1	3.9e-16	3.5e-13	50.7	13.1	2	65	4383	4445	4382	4448	0.93	-
dd_Smed_v6_4344_0_1	-	4141	FYVE	PF01363	68	1.3e-13	52	4.9	1	1	4.8e-16	4.3e-13	50.4	4.9	2	66	1841	1905	1840	1907	0.93	-
dd_Smed_v6_5416_0_1	-	4013	FYVE	PF01363	68	3.1e-12	47.6	12.2	1	1	3.4e-15	3.1e-12	47.6	12.2	2	64	1891	1952	1890	1955	0.94	-
dd_Smed_v6_13446_0_1	-	8271	FYVE	PF01363	68	5.2e-12	46.9	11.6	1	2	5.8e-15	5.2e-12	46.9	11.6	10	64	2649	2702	2643	2706	0.93	-
dd_Smed_v6_13446_0_1	-	8271	FYVE	PF01363	68	5.2e-12	46.9	11.6	2	2	8.9	8000	-1.8	1.3	7	25	5168	5186	5166	5187	0.83	-
dd_Smed_v6_4894_0_1	-	3087	FYVE	PF01363	68	1.8e-11	45.2	8.1	1	1	5.7e-14	5.2e-11	43.7	8.1	7	67	1362	1432	1357	1433	0.86	-
dd_Smed_v6_9886_0_1	-	4215	FYVE	PF01363	68	3.8e-11	44.1	5.3	1	1	4.2e-14	3.8e-11	44.1	5.3	2	67	1121	1186	1120	1187	0.92	-
dd_Smed_v6_7794_0_1	-	18325	FYVE	PF01363	68	4.6e-11	43.9	17.7	1	1	5e-14	4.6e-11	43.9	17.7	2	67	8401	8462	8400	8463	0.91	-
dd_Smed_v6_5961_0_1	-	5125	FYVE	PF01363	68	4.7e-09	37.4	11.5	1	1	5.2e-12	4.7e-09	37.4	11.5	2	64	1554	1614	1553	1618	0.85	-
dd_Smed_v6_6187_0_1	-	3743	FYVE	PF01363	68	1.6e-08	35.8	8.9	1	1	7e-11	6.4e-08	33.8	8.9	2	65	826	977	825	980	0.72	-
dd_Smed_v6_6618_0_4	-	4219	FYVE	PF01363	68	1.6e-08	35.7	16.7	1	1	5.1e-11	4.6e-08	34.3	16.7	2	66	1825	1889	1824	1891	0.9	-
dd_Smed_v6_6618_0_3	-	4247	FYVE	PF01363	68	1.6e-08	35.7	16.7	1	1	5.1e-11	4.6e-08	34.3	16.7	2	66	1834	1898	1833	1900	0.9	-
dd_Smed_v6_6618_0_2	-	4309	FYVE	PF01363	68	1.6e-08	35.7	16.7	1	1	5.2e-11	4.7e-08	34.2	16.7	2	66	1870	1934	1869	1936	0.9	-
dd_Smed_v6_6618_0_1	-	4337	FYVE	PF01363	68	1.7e-08	35.7	16.7	1	1	5.2e-11	4.7e-08	34.2	16.7	2	66	1879	1943	1878	1945	0.9	-
dd_Smed_v6_6187_0_2	-	3059	FYVE	PF01363	68	1.7e-08	35.7	9.4	1	1	8.2e-11	7.4e-08	33.6	9.4	2	65	712	863	711	866	0.72	-
dd_Smed_v6_9886_0_2	-	4113	FYVE	PF01363	68	1e-05	26.7	1.4	1	1	1.1e-08	1e-05	26.7	1.4	2	47	1104	1155	1103	1182	0.77	-
dd_Smed_v6_12849_0_1	-	2027	FYVE	PF01363	68	2.5e-05	25.5	11.8	1	1	2.7e-08	2.5e-05	25.5	11.8	11	65	687	739	684	742	0.94	-
dd_Smed_v6_12977_0_2	-	4925	FYVE	PF01363	68	3.7e-05	24.9	10.2	1	1	1.2e-07	0.00011	23.5	10.2	6	65	1086	1172	1081	1174	0.83	-
dd_Smed_v6_12977_0_1	-	4929	FYVE	PF01363	68	3.8e-05	24.9	10.2	1	1	1.2e-07	0.00011	23.5	10.2	6	65	269	355	264	357	0.83	-
dd_Smed_v6_7071_0_1	-	5395	FYVE	PF01363	68	4.7e-05	24.6	7.4	1	1	1.4e-07	0.00012	23.3	7.4	10	66	2449	2505	2445	2507	0.95	-
dd_Smed_v6_22685_0_1	-	2395	FYVE	PF01363	68	0.0055	18	2.6	1	3	3.3	3000	-0.4	1.7	6	36	465	507	460	546	0.63	-
dd_Smed_v6_22685_0_1	-	2395	FYVE	PF01363	68	0.0055	18	2.6	2	3	6.1e-06	0.0055	18	2.6	16	65	690	739	678	742	0.87	-
dd_Smed_v6_22685_0_1	-	2395	FYVE	PF01363	68	0.0055	18	2.6	3	3	4.7	4200	-0.9	0.3	10	20	757	768	748	778	0.69	-
dd_Smed_v6_30148_0_1	-	563	FYVE	PF01363	68	0.0062	17.8	3.3	1	1	1.1e-05	0.01	17.2	3.3	10	46	383	418	377	443	0.81	-
dd_Smed_v6_8909_0_1	-	4547	FYVE	PF01363	68	0.0087	17.3	6.9	1	1	3.1e-05	0.029	15.7	6.9	8	65	1777	1825	1773	1848	0.87	-
dd_Smed_v6_7945_0_1	-	4703	FYVE	PF01363	68	0.84	11	9.9	1	1	0.0026	2.3	9.6	9.9	10	41	875	913	870	947	0.78	-
dd_Smed_v6_52262_0_1	-	2741	FYVE	PF01363	68	1.4	10.3	10.1	1	1	0.042	38	5.7	10.1	11	45	256	320	219	341	0.72	-
dd_Smed_v6_10673_0_1	-	1623	FYVE	PF01363	68	4.2	8.7	15.6	1	1	0.61	550	2	15.6	11	63	690	762	652	767	0.61	-
dd_Smed_v6_28517_0_1	-	989	FYVE	PF01363	68	6.8	8.1	14.3	1	2	0.44	390	2.4	4.2	24	65	77	115	64	118	0.65	-
dd_Smed_v6_28517_0_1	-	989	FYVE	PF01363	68	6.8	8.1	14.3	2	2	0.011	9.8	7.6	7.6	10	38	107	147	98	162	0.71	-
dd_Smed_v6_22351_0_1	-	1799	FYVE	PF01363	68	7.3	8	10.5	1	2	0.38	340	2.6	0.4	32	65	411	441	408	444	0.84	-
dd_Smed_v6_22351_0_1	-	1799	FYVE	PF01363	68	7.3	8	10.5	2	2	0.0061	5.6	8.4	4.2	8	32	1068	1093	1064	1098	0.89	-
dd_Smed_v6_6834_0_4	-	5899	FYVE_2	PF02318	118	1.5e-22	81.2	13.7	1	1	2.8e-25	3.2e-22	80.1	13.7	2	116	2068	2181	2067	2183	0.97	-
dd_Smed_v6_6834_0_3	-	6025	FYVE_2	PF02318	118	1.5e-22	81.2	13.7	1	1	2.8e-25	3.3e-22	80.1	13.7	2	116	2110	2223	2109	2225	0.97	-
dd_Smed_v6_6834_0_2	-	6037	FYVE_2	PF02318	118	1.5e-22	81.2	13.7	1	1	2.8e-25	3.3e-22	80.1	13.7	2	116	2114	2227	2113	2229	0.97	-
dd_Smed_v6_6834_0_1	-	6163	FYVE_2	PF02318	118	1.6e-22	81.2	13.7	1	1	2.9e-25	3.4e-22	80.1	13.7	2	116	2156	2269	2155	2271	0.97	-
dd_Smed_v6_7945_0_1	-	4703	FYVE_2	PF02318	118	2.1e-21	77.5	10.3	1	1	4.2e-24	4.9e-21	76.3	10.3	3	118	824	938	822	938	0.97	-
dd_Smed_v6_21937_0_1	-	4697	FYVE_2	PF02318	118	6.7e-18	66.2	3.4	1	1	1.4e-20	1.6e-17	65	3.4	1	115	219	340	219	342	0.82	-
dd_Smed_v6_4335_0_1	-	4171	FYVE_2	PF02318	118	1.1e-12	49.4	10.2	1	1	1.8e-15	2.1e-12	48.5	10.2	1	114	765	875	765	878	0.87	-
dd_Smed_v6_3756_0_1	-	1849	FYVE_2	PF02318	118	1.2e-12	49.3	15.6	1	2	1e-15	1.2e-12	49.3	15.6	1	118	35	146	35	146	0.91	-
dd_Smed_v6_3756_0_1	-	1849	FYVE_2	PF02318	118	1.2e-12	49.3	15.6	2	2	5.5	6400	-1.5	0.1	3	41	162	200	161	215	0.82	-
dd_Smed_v6_12977_0_2	-	4925	FYVE_2	PF02318	118	1.1e-11	46.2	15.4	1	1	7.7e-14	8.9e-11	43.2	15.4	1	114	1042	1183	1042	1187	0.92	-
dd_Smed_v6_12977_0_1	-	4929	FYVE_2	PF02318	118	1.1e-11	46.1	15.4	1	1	7.7e-14	8.9e-11	43.2	15.4	1	114	225	366	225	370	0.92	-
dd_Smed_v6_10375_0_1	-	4571	FYVE_2	PF02318	118	2.3e-10	41.9	6.7	1	1	3.6e-13	4.2e-10	41.1	6.7	1	118	49	176	49	176	0.82	-
dd_Smed_v6_21069_0_2	-	2961	FYVE_2	PF02318	118	1e-09	39.8	13.8	1	1	1.8e-12	2.1e-09	38.8	13.8	4	115	31	139	28	142	0.91	-
dd_Smed_v6_21069_0_1	-	4001	FYVE_2	PF02318	118	1.6e-09	39.2	14	1	1	3.2e-12	3.7e-09	38	14	4	114	31	138	28	141	0.91	-
dd_Smed_v6_10429_0_2	-	4765	FYVE_2	PF02318	118	2.7e-09	38.4	17.6	1	2	0.0022	2.6	9.5	1.9	3	41	26	63	24	84	0.81	-
dd_Smed_v6_10429_0_2	-	4765	FYVE_2	PF02318	118	2.7e-09	38.4	17.6	2	2	5.3e-11	6.1e-08	34.1	8.2	34	118	89	176	82	176	0.82	-
dd_Smed_v6_10429_0_1	-	4873	FYVE_2	PF02318	118	2.9e-09	38.3	17.6	1	2	0.0023	2.7	9.4	1.9	3	41	26	63	24	84	0.81	-
dd_Smed_v6_10429_0_1	-	4873	FYVE_2	PF02318	118	2.9e-09	38.3	17.6	2	2	5.4e-11	6.2e-08	34	8.2	34	118	89	176	82	176	0.82	-
dd_Smed_v6_13328_0_54	-	1201	FYVE_2	PF02318	118	5e-07	31.1	7.5	1	1	7.2e-10	8.3e-07	30.4	7.5	2	115	52	162	51	164	0.89	-
dd_Smed_v6_13328_0_49	-	1909	FYVE_2	PF02318	118	8.2e-07	30.4	7.5	1	1	1.3e-09	1.5e-06	29.6	7.5	2	115	52	162	51	164	0.89	-
dd_Smed_v6_13328_0_47	-	2379	FYVE_2	PF02318	118	1.1e-06	30.1	7.5	1	1	1.7e-09	1.9e-06	29.2	7.5	2	115	52	162	51	164	0.89	-
dd_Smed_v6_13328_0_46	-	2385	FYVE_2	PF02318	118	1.1e-06	30	7.5	1	1	1.7e-09	1.9e-06	29.2	7.5	2	115	52	162	51	164	0.89	-
dd_Smed_v6_13328_0_42	-	2483	FYVE_2	PF02318	118	1.2e-06	29.9	7.5	1	1	1.8e-09	2e-06	29.2	7.5	2	115	52	162	51	164	0.89	-
dd_Smed_v6_13328_0_39	-	2855	FYVE_2	PF02318	118	1.4e-06	29.7	7.5	1	1	2.1e-09	2.4e-06	28.9	7.5	2	115	52	162	51	164	0.89	-
dd_Smed_v6_13328_0_37	-	2953	FYVE_2	PF02318	118	1.5e-06	29.6	7.5	1	1	2.2e-09	2.5e-06	28.9	7.5	2	115	52	162	51	164	0.89	-
dd_Smed_v6_13328_0_29	-	3543	FYVE_2	PF02318	118	1.7e-06	29.4	7.5	1	1	2.6e-09	3.1e-06	28.6	7.5	2	115	52	162	51	164	0.89	-
dd_Smed_v6_13328_0_25	-	3635	FYVE_2	PF02318	118	1.7e-06	29.4	7.5	1	1	2.7e-09	3.2e-06	28.5	7.5	2	115	52	162	51	164	0.89	-
dd_Smed_v6_13328_0_22	-	4019	FYVE_2	PF02318	118	2e-06	29.2	7.5	1	1	3e-09	3.5e-06	28.4	7.5	2	115	52	162	51	164	0.89	-
dd_Smed_v6_8909_0_1	-	4547	FYVE_2	PF02318	118	2e-06	29.2	9.5	1	1	1.7e-09	2e-06	29.2	9.5	3	103	1730	1825	1728	1833	0.89	-
dd_Smed_v6_13328_0_19	-	4111	FYVE_2	PF02318	118	2e-06	29.2	7.5	1	1	3.1e-09	3.6e-06	28.4	7.5	2	115	52	162	51	164	0.89	-
dd_Smed_v6_13328_0_18	-	4117	FYVE_2	PF02318	118	2.1e-06	29.1	7.5	1	1	3.1e-09	3.6e-06	28.4	7.5	2	115	52	162	51	164	0.89	-
dd_Smed_v6_13328_0_13	-	4209	FYVE_2	PF02318	118	2.1e-06	29.1	7.5	1	1	3.2e-09	3.7e-06	28.3	7.5	2	115	52	162	51	164	0.89	-
dd_Smed_v6_6206_0_1	-	3019	FYVE_2	PF02318	118	4.5e-06	28	4.4	1	1	3.9e-09	4.5e-06	28	4.4	45	101	560	615	535	640	0.83	-
dd_Smed_v6_15661_0_1	-	4717	FYVE_2	PF02318	118	0.00023	22.5	13.6	1	1	2e-07	0.00023	22.5	13.6	1	115	215	357	215	360	0.75	-
dd_Smed_v6_50305_0_1	-	2577	FYVE_2	PF02318	118	0.002	19.5	1.7	1	1	3.9e-06	0.0046	18.4	1.7	40	98	214	269	190	280	0.8	-
dd_Smed_v6_6176_1_1	-	2295	FYVE_2	PF02318	118	0.037	15.4	5.4	1	1	6.7e-05	0.078	14.4	5.4	54	106	190	248	146	254	0.74	-
dd_Smed_v6_15437_0_1	-	8845	FYVE_2	PF02318	118	0.071	14.5	11.5	1	1	3.2e-05	0.037	15.4	8.6	1	102	3012	3133	3012	3142	0.74	-
dd_Smed_v6_2374_0_2	-	1861	FYVE_2	PF02318	118	2.6	9.5	10.6	1	1	0.006	7	8.1	10.6	54	100	497	549	492	552	0.84	-
dd_Smed_v6_2374_0_1	-	1893	FYVE_2	PF02318	118	2.6	9.5	10.6	1	1	0.0061	7.1	8.1	10.6	54	100	502	554	497	557	0.84	-
dd_Smed_v6_19255_0_1	-	2145	Forkhead	PF00250	87	8.8e-38	129.6	0.2	1	1	2.2e-40	1.8e-37	128.7	0.2	1	86	79	164	79	165	0.95	-
dd_Smed_v6_18389_0_1	-	2937	Forkhead	PF00250	87	1.5e-37	128.9	0.2	1	1	3.5e-40	2.8e-37	128	0.2	2	86	196	280	195	281	0.95	-
dd_Smed_v6_4500_0_1	-	5253	Forkhead	PF00250	87	5.1e-37	127.2	0.1	1	1	1.3e-39	1.1e-36	126.2	0.1	1	86	1229	1314	1229	1315	0.95	-
dd_Smed_v6_5767_0_1	-	5321	Forkhead	PF00250	87	5.5e-37	127.1	0.1	1	1	1.4e-39	1.2e-36	126	0.1	1	86	2162	2247	2162	2248	0.95	-
dd_Smed_v6_16297_0_1	-	4553	Forkhead	PF00250	87	6.3e-37	126.9	0.2	1	1	1.4e-39	1.2e-36	126	0.2	2	87	1836	1921	1835	1921	0.95	-
dd_Smed_v6_30720_0_1	-	1435	Forkhead	PF00250	87	1e-36	126.2	0.1	1	1	2.3e-39	1.8e-36	125.4	0.1	1	86	38	123	38	124	0.95	-
dd_Smed_v6_10718_0_4	-	6747	Forkhead	PF00250	87	2.1e-36	125.2	0.4	1	1	6.4e-39	5.2e-36	124	0.4	2	87	1806	1891	1805	1891	0.95	-
dd_Smed_v6_10718_0_3	-	6859	Forkhead	PF00250	87	2.2e-36	125.2	0.4	1	1	6.5e-39	5.3e-36	123.9	0.4	2	87	700	785	699	785	0.95	-
dd_Smed_v6_10718_0_2	-	7957	Forkhead	PF00250	87	2.7e-36	124.9	0.4	1	1	7.7e-39	6.2e-36	123.7	0.4	2	87	4862	4947	4861	4947	0.95	-
dd_Smed_v6_10718_0_1	-	8069	Forkhead	PF00250	87	2.7e-36	124.8	0.4	1	1	7.8e-39	6.3e-36	123.7	0.4	2	87	7626	7711	7625	7711	0.95	-
dd_Smed_v6_23249_0_1	-	2797	Forkhead	PF00250	87	6.3e-36	123.7	0	1	1	1.6e-38	1.3e-35	122.7	0	2	86	1086	1170	1085	1171	0.95	-
dd_Smed_v6_39758_0_1	-	1759	Forkhead	PF00250	87	1.6e-35	122.4	0.5	1	1	4.1e-38	3.3e-35	121.4	0.5	1	87	367	453	367	453	0.95	-
dd_Smed_v6_30453_0_1	-	1109	Forkhead	PF00250	87	1.1e-34	119.7	0.2	1	1	2.4e-37	1.9e-34	118.9	0.2	2	86	408	492	407	493	0.94	-
dd_Smed_v6_7583_0_1	-	3077	Forkhead	PF00250	87	7.1e-34	117.1	3.7	1	1	1.8e-36	1.4e-33	116.1	3.7	2	86	206	290	205	291	0.95	-
dd_Smed_v6_17749_0_1	-	1377	Forkhead	PF00250	87	1.8e-33	115.8	0.1	1	1	4.7e-36	3.7e-33	114.8	0.1	1	86	274	359	274	360	0.94	-
dd_Smed_v6_10152_0_1	-	4883	Forkhead	PF00250	87	5.3e-33	114.3	0.1	1	1	2e-35	1.6e-32	112.8	0.1	2	86	1004	1088	1003	1089	0.94	-
dd_Smed_v6_6910_0_1	-	4717	Forkhead	PF00250	87	3.1e-32	111.9	0	1	1	8e-35	6.4e-32	110.8	0	1	86	1123	1208	1123	1209	0.94	-
dd_Smed_v6_15035_0_1	-	1505	Forkhead	PF00250	87	6.3e-32	110.9	0.1	1	1	1.6e-34	1.3e-31	109.9	0.1	2	82	557	637	556	642	0.93	-
dd_Smed_v6_12170_0_2	-	3707	Forkhead	PF00250	87	1.6e-29	103.2	2.3	1	1	4.5e-32	3.6e-29	102	2.3	2	84	705	791	704	794	0.92	-
dd_Smed_v6_12170_0_1	-	4055	Forkhead	PF00250	87	1.8e-29	103	2.3	1	1	5e-32	4e-29	101.9	2.3	2	84	763	849	762	852	0.92	-
dd_Smed_v6_13005_0_1	-	3857	Forkhead	PF00250	87	5.4e-29	101.5	0.1	1	1	1.3e-31	1.1e-28	100.5	0.1	1	85	752	835	752	837	0.94	-
dd_Smed_v6_14635_0_1	-	3571	Forkhead	PF00250	87	7.7e-29	101	0.1	1	1	2.2e-31	1.7e-28	99.8	0.1	2	85	235	318	234	320	0.93	-
dd_Smed_v6_11337_0_2	-	5867	Forkhead	PF00250	87	3.4e-28	98.9	0	1	1	1e-30	8.1e-28	97.7	0	1	85	195	280	195	282	0.93	-
dd_Smed_v6_11337_0_1	-	6023	Forkhead	PF00250	87	3.5e-28	98.8	0	1	1	1e-30	8.3e-28	97.7	0	1	85	195	280	195	282	0.93	-
dd_Smed_v6_103874_0_1	-	441	Forkhead	PF00250	87	7.6e-28	97.8	0.3	1	1	1.5e-30	1.2e-27	97.1	0.3	1	74	79	154	79	163	0.89	-
dd_Smed_v6_4078_0_20	-	4715	Forkhead	PF00250	87	1.3e-26	93.8	0	1	1	1.7e-29	1.3e-26	93.8	0	2	85	969	1054	968	1056	0.92	-
dd_Smed_v6_4078_0_19	-	4817	Forkhead	PF00250	87	1.4e-26	93.8	0	1	1	1.7e-29	1.4e-26	93.8	0	2	85	986	1071	985	1073	0.92	-
dd_Smed_v6_4078_0_16	-	5479	Forkhead	PF00250	87	1.6e-26	93.6	0	1	1	2e-29	1.6e-26	93.6	0	2	85	1097	1182	1096	1184	0.92	-
dd_Smed_v6_4078_0_15	-	5581	Forkhead	PF00250	87	1.6e-26	93.5	0	1	1	2e-29	1.6e-26	93.5	0	2	85	1114	1199	1113	1201	0.92	-
dd_Smed_v6_4078_0_12	-	6217	Forkhead	PF00250	87	1.8e-26	93.4	0	1	1	2.2e-29	1.8e-26	93.4	0	2	85	1220	1305	1219	1307	0.92	-
dd_Smed_v6_4078_0_11	-	6319	Forkhead	PF00250	87	1.8e-26	93.4	0	1	1	2.3e-29	1.8e-26	93.4	0	2	85	1237	1322	1236	1324	0.92	-
dd_Smed_v6_4078_0_8	-	10567	Forkhead	PF00250	87	3.2e-26	92.6	0	1	1	4e-29	3.2e-26	92.6	0	2	85	7229	7314	7228	7316	0.92	-
dd_Smed_v6_4078_0_7	-	10663	Forkhead	PF00250	87	3.2e-26	92.6	0	1	1	4e-29	3.2e-26	92.6	0	2	85	7293	7378	7292	7380	0.92	-
dd_Smed_v6_4078_0_6	-	10669	Forkhead	PF00250	87	3.2e-26	92.6	0	1	1	4e-29	3.2e-26	92.6	0	2	85	7297	7382	7296	7384	0.92	-
dd_Smed_v6_4078_0_4	-	10765	Forkhead	PF00250	87	3.2e-26	92.6	0	1	1	4e-29	3.2e-26	92.6	0	2	85	7361	7446	7360	7448	0.92	-
dd_Smed_v6_16466_0_1	-	1221	Forkhead	PF00250	87	8e-24	84.9	0	1	1	2e-26	1.6e-23	83.9	0	27	84	205	262	205	264	0.93	-
dd_Smed_v6_4078_0_18	-	4865	Forkhead	PF00250	87	7.7e-23	81.7	0.6	1	1	9.5e-26	7.7e-23	81.7	0.6	2	73	994	1064	993	1106	0.84	-
dd_Smed_v6_4078_0_17	-	4967	Forkhead	PF00250	87	7.8e-23	81.7	0.6	1	1	9.7e-26	7.8e-23	81.7	0.6	2	73	1011	1081	1010	1123	0.84	-
dd_Smed_v6_4078_0_14	-	5629	Forkhead	PF00250	87	8.8e-23	81.6	0.6	1	1	1.1e-25	8.8e-23	81.6	0.6	2	73	1122	1192	1121	1234	0.84	-
dd_Smed_v6_4078_0_13	-	5731	Forkhead	PF00250	87	9.1e-23	81.5	0.6	1	1	1.1e-25	9.1e-23	81.5	0.6	2	73	1139	1209	1138	1251	0.84	-
dd_Smed_v6_4078_0_10	-	6367	Forkhead	PF00250	87	9.7e-23	81.4	0.5	1	1	1.2e-25	9.7e-23	81.4	0.5	2	73	1245	1315	1244	1357	0.84	-
dd_Smed_v6_4078_0_9	-	6469	Forkhead	PF00250	87	9.9e-23	81.4	0.5	1	1	1.2e-25	9.9e-23	81.4	0.5	2	73	1262	1332	1261	1374	0.84	-
dd_Smed_v6_4078_0_5	-	10717	Forkhead	PF00250	87	1.7e-22	80.7	0.5	1	1	2.1e-25	1.7e-22	80.7	0.5	2	73	7329	7399	7328	7440	0.85	-
dd_Smed_v6_4078_0_3	-	10813	Forkhead	PF00250	87	1.7e-22	80.7	0.5	1	1	2.1e-25	1.7e-22	80.7	0.5	2	73	7393	7463	7392	7504	0.85	-
dd_Smed_v6_4078_0_2	-	10819	Forkhead	PF00250	87	1.7e-22	80.7	0.5	1	1	2.1e-25	1.7e-22	80.7	0.5	2	73	7397	7467	7396	7508	0.85	-
dd_Smed_v6_4078_0_1	-	10915	Forkhead	PF00250	87	1.7e-22	80.6	0.5	1	1	2.1e-25	1.7e-22	80.6	0.5	2	73	7461	7531	7460	7572	0.85	-
dd_Smed_v6_3040_0_1	-	3003	Forkhead	PF00250	87	5.1e-22	79.1	1.9	1	1	1.7e-24	1.4e-21	77.7	1.9	6	83	1145	1226	1140	1229	0.92	-
dd_Smed_v6_6316_0_1	-	4175	Forkhead	PF00250	87	1.3e-21	77.8	1.5	1	1	3.4e-24	2.7e-21	76.8	1.5	2	81	425	496	424	502	0.9	-
dd_Smed_v6_13009_0_1	-	3865	Forkhead	PF00250	87	9.2e-20	71.9	0.1	1	1	2.1e-22	1.7e-19	71	0.1	2	82	1498	1578	1497	1583	0.92	-
dd_Smed_v6_16466_1_1	-	545	Forkhead	PF00250	87	3.5e-09	38	0.1	1	1	1e-11	8.2e-09	36.8	0.1	1	32	148	179	148	181	0.96	-
dd_Smed_v6_50245_0_1	-	1311	Forkhead	PF00250	87	8.3e-06	27.1	0.2	1	1	2.7e-08	2.2e-05	25.8	0	54	86	220	251	220	252	0.91	-
dd_Smed_v6_77831_0_1	-	923	Forkhead	PF00250	87	0.0028	19	0.5	1	1	7.8e-06	0.0063	17.9	0.1	2	25	438	461	437	461	0.94	-
dd_Smed_v6_8208_0_1	-	2749	GATA	PF00320	36	4.3e-28	97.8	16.5	1	2	6.2e-17	2.4e-13	50.6	4.1	1	35	625	658	625	659	0.97	-
dd_Smed_v6_8208_0_1	-	2749	GATA	PF00320	36	4.3e-28	97.8	16.5	2	2	1.7e-17	6.6e-14	52.4	4.6	1	34	679	711	679	713	0.97	-
dd_Smed_v6_17393_0_1	-	3003	GATA	PF00320	36	1.2e-25	90	18.1	1	2	6.7e-17	2.6e-13	50.5	5.9	1	35	1263	1296	1263	1297	0.97	-
dd_Smed_v6_17393_0_1	-	3003	GATA	PF00320	36	1.2e-25	90	18.1	2	2	3.8e-15	1.5e-11	44.9	4.3	1	34	1317	1349	1317	1350	0.97	-
dd_Smed_v6_4075_0_2	-	4373	GATA	PF00320	36	1.8e-13	51	24.4	1	3	3.3e-06	0.012	16.3	2.8	1	26	1111	1135	1111	1144	0.94	-
dd_Smed_v6_4075_0_2	-	4373	GATA	PF00320	36	1.8e-13	51	24.4	2	3	2.9e-16	1.1e-12	48.5	4.4	1	35	1181	1214	1181	1215	0.97	-
dd_Smed_v6_4075_0_2	-	4373	GATA	PF00320	36	1.8e-13	51	24.4	3	3	6.9	26000	-3.9	2	23	30	2154	2161	2154	2161	0.94	-
dd_Smed_v6_9910_0_1	-	2589	GATA	PF00320	36	6e-13	49.3	7.1	1	3	1.6	6200	-1.9	0.3	2	10	688	696	688	698	0.9	-
dd_Smed_v6_9910_0_1	-	2589	GATA	PF00320	36	6e-13	49.3	7.1	2	3	1.6e-16	6e-13	49.3	7.1	1	35	1129	1162	1129	1163	0.97	-
dd_Smed_v6_9910_0_1	-	2589	GATA	PF00320	36	6e-13	49.3	7.1	3	3	5.6	21000	-3.6	0.1	3	11	2029	2037	2029	2038	0.88	-
dd_Smed_v6_4075_0_1	-	4521	GATA	PF00320	36	1.2e-12	48.4	4.4	1	3	3.4e-06	0.013	16.3	2.8	1	26	407	431	407	440	0.94	-
dd_Smed_v6_4075_0_1	-	4521	GATA	PF00320	36	1.2e-12	48.4	4.4	2	3	3e-16	1.2e-12	48.4	4.4	1	35	477	510	477	511	0.97	-
dd_Smed_v6_4075_0_1	-	4521	GATA	PF00320	36	1.2e-12	48.4	4.4	3	3	7.1	27000	-3.9	2	23	30	1475	1482	1475	1482	0.94	-
dd_Smed_v6_3995_0_4	-	3481	GATA	PF00320	36	3e-05	24.7	7.9	1	1	2.4e-08	9e-05	23.2	7.9	1	35	1083	1119	1083	1120	0.94	-
dd_Smed_v6_3995_0_3	-	3971	GATA	PF00320	36	3.6e-05	24.4	7.9	1	1	2.7e-08	0.0001	23	7.9	1	35	584	620	584	621	0.94	-
dd_Smed_v6_3995_0_2	-	5455	GATA	PF00320	36	5.8e-05	23.8	7.9	1	1	3.8e-08	0.00015	22.5	7.9	1	35	1412	1448	1412	1449	0.94	-
dd_Smed_v6_3995_0_1	-	5945	GATA	PF00320	36	6.5e-05	23.6	7.9	1	1	4.2e-08	0.00016	22.4	7.9	1	35	584	620	584	621	0.94	-
dd_Smed_v6_5860_0_2	-	4075	GATA	PF00320	36	0.012	16.4	7.6	1	1	1.1e-05	0.043	14.6	7.6	1	35	1762	1798	1762	1799	0.97	-
dd_Smed_v6_5860_0_1	-	4571	GATA	PF00320	36	0.014	16.1	7.6	1	1	1.3e-05	0.049	14.4	7.6	1	35	1927	1963	1927	1964	0.97	-
dd_Smed_v6_15107_0_1	-	2353	GCM	PF03615	140	3.7e-59	199.8	2.7	1	2	1.8e-63	3.7e-59	199.8	2.7	2	139	438	575	437	576	0.94	-
dd_Smed_v6_15107_0_1	-	2353	GCM	PF03615	140	3.7e-59	199.8	2.7	2	2	0.89	19000	-3.4	0.6	38	62	989	1012	987	1028	0.67	-
dd_Smed_v6_7752_0_1	-	2673	GCM	PF03615	140	3.2e-49	167.6	7.5	1	1	2.5e-53	5.1e-49	166.9	7.5	2	135	98	235	97	240	0.91	-
dd_Smed_v6_1646_0_1	-	1529	HMG_box	PF00505	69	5.2e-35	120.9	16.4	1	2	4.9e-20	5e-17	63.3	5.1	4	69	536	603	533	603	0.95	-
dd_Smed_v6_1646_0_1	-	1529	HMG_box	PF00505	69	5.2e-35	120.9	16.4	2	2	9.1e-20	9.3e-17	62.4	3.5	1	69	625	691	625	691	0.98	-
dd_Smed_v6_4873_0_1	-	1761	HMG_box	PF00505	69	1.8e-34	119.1	8.9	1	2	4.2e-17	4.2e-14	53.9	2.5	1	68	339	408	339	409	0.97	-
dd_Smed_v6_4873_0_1	-	1761	HMG_box	PF00505	69	1.8e-34	119.1	8.9	2	2	8.1e-22	8.2e-19	69	0.5	1	69	428	494	428	494	0.98	-
dd_Smed_v6_34206_0_1	-	1185	HMG_box	PF00505	69	2.5e-31	109.1	22.2	1	3	7e-17	7.1e-14	53.2	5.8	5	69	10	76	9	76	0.95	-
dd_Smed_v6_34206_0_1	-	1185	HMG_box	PF00505	69	2.5e-31	109.1	22.2	2	3	2.7e-20	2.8e-17	64.1	3.9	1	69	104	170	104	170	0.97	-
dd_Smed_v6_34206_0_1	-	1185	HMG_box	PF00505	69	2.5e-31	109.1	22.2	3	3	3.7	3700	-0.4	0.1	29	55	237	263	223	269	0.81	-
dd_Smed_v6_1331_0_1	-	3305	HMG_box	PF00505	69	1.6e-30	106.5	15.2	1	2	9.7e-16	9.9e-13	49.5	5	1	68	1290	1359	1290	1360	0.97	-
dd_Smed_v6_1331_0_1	-	3305	HMG_box	PF00505	69	1.6e-30	106.5	15.2	2	2	9.3e-20	9.5e-17	62.4	2.5	1	69	1381	1447	1381	1447	0.96	-
dd_Smed_v6_802_0_1	-	3427	HMG_box	PF00505	69	5.6e-29	101.5	18.7	1	2	8.5e-15	8.6e-12	46.5	4.6	1	68	1173	1242	1173	1243	0.95	-
dd_Smed_v6_802_0_1	-	3427	HMG_box	PF00505	69	5.6e-29	101.5	18.7	2	2	3.4e-19	3.5e-16	60.6	6.2	1	69	1260	1326	1260	1326	0.96	-
dd_Smed_v6_9394_0_2	-	1647	HMG_box	PF00505	69	3.8e-26	92.5	9.9	1	2	2.8e-13	2.8e-10	41.6	1.9	5	67	49	113	45	114	0.93	-
dd_Smed_v6_9394_0_2	-	1647	HMG_box	PF00505	69	3.8e-26	92.5	9.9	2	2	1.4e-17	1.5e-14	55.3	1.2	1	69	134	200	134	200	0.97	-
dd_Smed_v6_9394_0_1	-	1697	HMG_box	PF00505	69	4.1e-26	92.4	9.9	1	2	2.9e-13	2.9e-10	41.6	1.9	5	67	49	113	45	114	0.93	-
dd_Smed_v6_9394_0_1	-	1697	HMG_box	PF00505	69	4.1e-26	92.4	9.9	2	2	1.5e-17	1.5e-14	55.3	1.2	1	69	134	200	134	200	0.97	-
dd_Smed_v6_13215_0_1	-	3417	HMG_box	PF00505	69	4.4e-26	92.3	1.8	1	1	1.1e-28	1.1e-25	90.9	1.8	1	69	274	342	274	342	0.99	-
dd_Smed_v6_8104_0_1	-	5515	HMG_box	PF00505	69	2.6e-24	86.6	2.3	1	1	6.5e-27	6.6e-24	85.3	2.3	2	69	1272	1339	1271	1339	0.98	-
dd_Smed_v6_36521_0_1	-	2021	HMG_box	PF00505	69	7.2e-24	85.2	2	1	1	1.2e-26	1.2e-23	84.4	2	1	69	414	482	414	482	0.99	-
dd_Smed_v6_1095_0_1	-	2603	HMG_box	PF00505	69	3.2e-23	83.1	14.3	1	2	2.4e-09	2.4e-06	29	4.5	4	58	23	79	20	82	0.94	-
dd_Smed_v6_1095_0_1	-	2603	HMG_box	PF00505	69	3.2e-23	83.1	14.3	2	2	1e-18	1e-15	59	2.2	1	69	101	167	101	167	0.96	-
dd_Smed_v6_10201_0_1	-	4549	HMG_box	PF00505	69	5.8e-23	82.3	3.4	1	1	1e-25	1.1e-22	81.4	3.4	1	69	1945	2013	1945	2013	0.99	-
dd_Smed_v6_9050_0_1	-	3981	HMG_box	PF00505	69	1.6e-22	80.9	2.7	1	1	2.7e-25	2.7e-22	80.1	2.7	1	69	424	492	424	492	0.99	-
dd_Smed_v6_34144_0_1	-	1445	HMG_box	PF00505	69	1.7e-21	77.6	1.5	1	1	2.9e-24	2.9e-21	76.8	1.5	1	68	245	312	245	313	0.98	-
dd_Smed_v6_13056_0_1	-	3575	HMG_box	PF00505	69	1.1e-20	74.9	2	1	2	9.7	9900	-1.8	0	44	64	823	843	821	844	0.85	-
dd_Smed_v6_13056_0_1	-	3575	HMG_box	PF00505	69	1.1e-20	74.9	2	2	2	2e-23	2.1e-20	74.1	1	1	68	1425	1492	1425	1493	0.98	-
dd_Smed_v6_9140_0_1	-	6187	HMG_box	PF00505	69	2.2e-19	70.8	2	1	1	4.1e-22	4.2e-19	69.9	2	1	68	420	487	420	488	0.98	-
dd_Smed_v6_5942_0_1	-	2133	HMG_box	PF00505	69	8.8e-18	65.7	1	1	1	1.5e-20	1.5e-17	64.9	1	2	69	149	216	148	216	0.97	-
dd_Smed_v6_8152_0_1	-	5363	HMG_box	PF00505	69	1.7e-17	64.7	1.6	1	1	3.1e-20	3.2e-17	63.9	1.6	1	68	376	443	376	444	0.97	-
dd_Smed_v6_63520_0_1	-	1697	HMG_box	PF00505	69	1.8e-17	64.7	0.6	1	1	2.8e-20	2.9e-17	64	0.6	1	59	789	847	789	848	0.98	-
dd_Smed_v6_3089_0_1	-	1973	HMG_box	PF00505	69	3.2e-17	63.9	10.9	1	2	0.0011	1.1	10.9	1.4	11	64	369	423	364	426	0.74	-
dd_Smed_v6_3089_0_1	-	1973	HMG_box	PF00505	69	3.2e-17	63.9	10.9	2	2	3.4e-18	3.4e-15	57.4	2.5	1	69	439	505	439	505	0.96	-
dd_Smed_v6_4601_0_1	-	10903	HMG_box	PF00505	69	1.4e-16	61.8	1.7	1	1	2.4e-19	2.4e-16	61	1.7	2	69	2582	2649	2581	2649	0.98	-
dd_Smed_v6_60389_0_1	-	451	HMG_box	PF00505	69	5.8e-16	59.8	0.9	1	1	9.9e-19	1e-15	59.1	0.9	3	69	1	65	1	65	0.98	-
dd_Smed_v6_3904_0_1	-	3281	HMG_box	PF00505	69	1e-14	55.9	0.3	1	1	9.9e-18	1e-14	55.9	0.3	1	69	399	468	399	468	0.94	-
dd_Smed_v6_7227_0_2	-	3555	HMG_box	PF00505	69	1.1e-14	55.8	0	1	1	1.9e-17	1.9e-14	55	0	2	69	177	244	176	244	0.98	-
dd_Smed_v6_7227_0_1	-	3651	HMG_box	PF00505	69	1.1e-14	55.7	0	1	1	1.9e-17	2e-14	54.9	0	2	69	177	244	176	244	0.98	-
dd_Smed_v6_4218_0_1	-	11147	HMG_box	PF00505	69	4.2e-14	53.9	0.5	1	1	8.9e-17	9e-14	52.8	0.5	3	66	5124	5187	5122	5189	0.97	-
dd_Smed_v6_8483_0_1	-	5359	HMG_box	PF00505	69	2.4e-13	51.4	0	1	1	4.7e-16	4.8e-13	50.5	0	2	69	154	221	153	221	0.99	-
dd_Smed_v6_5085_0_1	-	6349	HMG_box	PF00505	69	9.7e-13	49.5	1.1	1	1	2e-15	2.1e-12	48.5	1.1	1	68	55	122	55	123	0.97	-
dd_Smed_v6_22626_0_1	-	1085	HMG_box	PF00505	69	1.1e-12	49.4	2.7	1	1	2.2e-15	2.3e-12	48.3	2.7	2	69	247	314	246	314	0.98	-
dd_Smed_v6_10010_0_1	-	2287	HMG_box	PF00505	69	1.4e-12	49	0.1	1	1	2.2e-15	2.3e-12	48.3	0.1	2	68	809	875	808	876	0.97	-
dd_Smed_v6_25321_0_1	-	1673	HMG_box	PF00505	69	8.2e-11	43.3	0.5	1	1	1.4e-13	1.5e-10	42.5	0.5	25	69	280	324	280	324	0.98	-
dd_Smed_v6_8756_0_1	-	1791	HMG_box	PF00505	69	2.6e-09	38.6	1	1	2	2.1	2100	0.4	0	32	52	348	368	341	376	0.86	-
dd_Smed_v6_8756_0_1	-	1791	HMG_box	PF00505	69	2.6e-09	38.6	1	2	2	1.4e-11	1.4e-08	36.2	0.3	1	68	412	477	412	478	0.95	-
dd_Smed_v6_20944_0_1	-	601	HMG_box	PF00505	69	1e-08	36.6	0.3	1	1	2.2e-11	2.2e-08	35.5	0.3	1	30	71	100	71	100	0.97	-
dd_Smed_v6_47659_0_1	-	915	HMG_box	PF00505	69	2e-08	35.7	10	1	2	5.6e-08	5.7e-05	24.6	2.4	20	68	86	132	78	133	0.89	-
dd_Smed_v6_47659_0_1	-	915	HMG_box	PF00505	69	2e-08	35.7	10	2	2	5.2e-05	0.053	15.1	1	28	58	170	200	165	210	0.91	-
dd_Smed_v6_9444_0_1	-	1811	HMG_box	PF00505	69	1.8e-05	26.2	3.2	1	1	4.1e-08	4.2e-05	25.1	3.2	2	69	323	389	322	389	0.92	-
dd_Smed_v6_3493_0_1	-	1473	HMG_box	PF00505	69	0.00018	23	6.9	1	2	0.0062	6.3	8.5	1.1	2	64	27	93	26	96	0.83	-
dd_Smed_v6_3493_0_1	-	1473	HMG_box	PF00505	69	0.00018	23	6.9	2	2	1.4e-05	0.015	16.9	0.5	4	68	119	182	116	183	0.92	-
dd_Smed_v6_40635_0_1	-	1059	HMG_box	PF00505	69	0.00037	22	13.5	1	2	0.00032	0.33	12.6	5.1	2	65	69	127	68	128	0.8	-
dd_Smed_v6_40635_0_1	-	1059	HMG_box	PF00505	69	0.00037	22	13.5	2	2	0.00014	0.14	13.7	1.3	6	47	133	174	132	175	0.95	-
dd_Smed_v6_5897_0_1	-	3269	HMG_box	PF00505	69	0.01	17.4	0.2	1	1	2.3e-05	0.023	16.3	0.2	3	62	1226	1285	1224	1291	0.91	-
dd_Smed_v6_5622_0_1	-	1823	HMG_box	PF00505	69	0.016	16.8	3.8	1	2	0.0036	3.6	9.2	0.1	31	51	1558	1578	1553	1582	0.9	-
dd_Smed_v6_5622_0_1	-	1823	HMG_box	PF00505	69	0.016	16.8	3.8	2	2	0.0083	8.5	8.1	0.8	5	42	1587	1624	1583	1629	0.89	-
dd_Smed_v6_31950_0_1	-	937	HMG_box	PF00505	69	0.027	16.1	0.1	1	1	5.4e-05	0.055	15.1	0.1	1	21	238	258	238	275	0.9	-
dd_Smed_v6_90166_0_1	-	531	HMG_box	PF00505	69	0.046	15.3	0.5	1	1	7.2e-05	0.073	14.7	0.5	4	68	202	265	198	265	0.9	-
dd_Smed_v6_4873_0_1	-	1761	HMG_box_2	PF09011	73	2e-29	103.1	10.7	1	2	1.9e-20	2e-17	64.7	3.4	2	72	337	408	336	409	0.97	-
dd_Smed_v6_4873_0_1	-	1761	HMG_box_2	PF09011	73	2e-29	103.1	10.7	2	2	1.3e-13	1.5e-10	42.7	0.7	1	72	425	493	425	494	0.95	-
dd_Smed_v6_1646_0_1	-	1529	HMG_box_2	PF09011	73	1.3e-28	100.6	17.9	1	2	7.2e-21	7.9e-18	66	6.9	2	72	531	602	530	603	0.97	-
dd_Smed_v6_1646_0_1	-	1529	HMG_box_2	PF09011	73	1.3e-28	100.6	17.9	2	2	1.2e-12	1.3e-09	39.7	3.2	1	72	622	690	622	691	0.95	-
dd_Smed_v6_1331_0_1	-	3305	HMG_box_2	PF09011	73	3.5e-28	99.2	16.8	1	2	1.1e-22	1.2e-19	71.9	6	2	72	1288	1359	1287	1360	0.95	-
dd_Smed_v6_1331_0_1	-	3305	HMG_box_2	PF09011	73	3.5e-28	99.2	16.8	2	2	1.8e-10	1.9e-07	32.7	3	1	71	1378	1445	1378	1447	0.93	-
dd_Smed_v6_802_0_1	-	3427	HMG_box_2	PF09011	73	7.4e-28	98.1	21.2	1	2	7e-19	7.7e-16	59.6	6.2	2	72	1171	1242	1170	1243	0.97	-
dd_Smed_v6_802_0_1	-	3427	HMG_box_2	PF09011	73	7.4e-28	98.1	21.2	2	2	4.5e-14	5e-11	44.2	7	1	72	1257	1325	1257	1326	0.96	-
dd_Smed_v6_9394_0_2	-	1647	HMG_box_2	PF09011	73	6e-26	92	9.7	1	2	4.2e-18	4.6e-15	57.2	2.1	3	69	44	111	42	114	0.94	-
dd_Smed_v6_9394_0_2	-	1647	HMG_box_2	PF09011	73	6e-26	92	9.7	2	2	1.5e-12	1.6e-09	39.4	1	1	70	131	197	131	200	0.94	-
dd_Smed_v6_9394_0_1	-	1697	HMG_box_2	PF09011	73	6.5e-26	91.9	9.7	1	2	4.3e-18	4.7e-15	57.1	2.1	3	69	44	111	42	114	0.94	-
dd_Smed_v6_9394_0_1	-	1697	HMG_box_2	PF09011	73	6.5e-26	91.9	9.7	2	2	1.5e-12	1.7e-09	39.3	1	1	70	131	197	131	200	0.94	-
dd_Smed_v6_34206_0_1	-	1185	HMG_box_2	PF09011	73	2e-23	84	18	1	2	9.5e-15	1e-11	46.4	4.3	8	73	10	76	8	76	0.96	-
dd_Smed_v6_34206_0_1	-	1185	HMG_box_2	PF09011	73	2e-23	84	18	2	2	2.9e-14	3.2e-11	44.8	3.5	1	73	101	170	101	170	0.96	-
dd_Smed_v6_1095_0_1	-	2603	HMG_box_2	PF09011	73	7.7e-21	75.6	14.2	1	2	1e-12	1.1e-09	39.9	4	5	61	21	78	17	89	0.9	-
dd_Smed_v6_1095_0_1	-	2603	HMG_box_2	PF09011	73	7.7e-21	75.6	14.2	2	2	4.3e-13	4.8e-10	41.1	2.6	1	71	98	165	98	167	0.94	-
dd_Smed_v6_3089_0_1	-	1973	HMG_box_2	PF09011	73	4.5e-12	47.6	8.8	1	2	9.8e-06	0.011	17.5	0.9	9	61	364	417	360	423	0.91	-
dd_Smed_v6_3089_0_1	-	1973	HMG_box_2	PF09011	73	4.5e-12	47.6	8.8	2	2	7.6e-11	8.3e-08	33.9	1.6	1	70	436	502	436	505	0.94	-
dd_Smed_v6_3904_0_1	-	3281	HMG_box_2	PF09011	73	2.4e-10	42	0.1	1	1	2.2e-13	2.4e-10	42	0.1	1	72	396	467	396	468	0.95	-
dd_Smed_v6_4218_0_1	-	11147	HMG_box_2	PF09011	73	8.9e-10	40.2	1.6	1	1	1.6e-12	1.8e-09	39.3	1.6	2	69	5120	5186	5119	5189	0.96	-
dd_Smed_v6_13215_0_1	-	3417	HMG_box_2	PF09011	73	3.3e-09	38.4	1.1	1	1	6.9e-12	7.6e-09	37.2	1.1	3	66	273	335	271	342	0.93	-
dd_Smed_v6_8104_0_1	-	5515	HMG_box_2	PF09011	73	4.6e-09	37.9	1.7	1	1	9.9e-12	1.1e-08	36.7	1.7	3	72	1270	1338	1268	1339	0.96	-
dd_Smed_v6_36521_0_1	-	2021	HMG_box_2	PF09011	73	1.2e-08	36.5	0.6	1	1	1.9e-11	2.1e-08	35.8	0.6	5	72	415	481	412	482	0.95	-
dd_Smed_v6_9140_0_1	-	6187	HMG_box_2	PF09011	73	1.7e-08	36.1	1.3	1	1	4e-11	4.3e-08	34.8	1.3	1	67	415	482	415	487	0.91	-
dd_Smed_v6_34144_0_1	-	1445	HMG_box_2	PF09011	73	2.8e-08	35.4	3.4	1	2	3.7e-11	4e-08	34.9	1	5	63	246	303	242	310	0.93	-
dd_Smed_v6_34144_0_1	-	1445	HMG_box_2	PF09011	73	2.8e-08	35.4	3.4	2	2	2.6	2900	0.1	0.1	14	42	318	346	313	348	0.86	-
dd_Smed_v6_8152_0_1	-	5363	HMG_box_2	PF09011	73	5.1e-08	34.6	0.7	1	1	9.6e-11	1.1e-07	33.6	0.7	5	63	377	434	372	439	0.94	-
dd_Smed_v6_60389_0_1	-	451	HMG_box_2	PF09011	73	2.9e-07	32.2	0.5	1	1	3.8e-10	4.2e-07	31.6	0.5	6	73	1	65	1	65	0.94	-
dd_Smed_v6_10201_0_1	-	4549	HMG_box_2	PF09011	73	3.2e-07	32	2.1	1	1	5.6e-10	6.2e-07	31.1	2.1	5	68	1946	2009	1943	2013	0.9	-
dd_Smed_v6_9444_0_1	-	1811	HMG_box_2	PF09011	73	4.5e-07	31.5	2.3	1	1	8.9e-10	9.7e-07	30.5	2.3	7	71	325	387	321	389	0.94	-
dd_Smed_v6_5942_0_1	-	2133	HMG_box_2	PF09011	73	4.8e-07	31.5	0.2	1	1	9.2e-10	1e-06	30.4	0.2	5	63	149	206	145	213	0.93	-
dd_Smed_v6_4601_0_1	-	10903	HMG_box_2	PF09011	73	5.4e-07	31.3	0.3	1	1	8.8e-10	9.6e-07	30.5	0.3	3	65	2580	2641	2578	2648	0.93	-
dd_Smed_v6_13056_0_1	-	3575	HMG_box_2	PF09011	73	5.4e-07	31.3	0.8	1	1	9.9e-10	1.1e-06	30.3	0.8	5	63	1426	1483	1420	1490	0.92	-
dd_Smed_v6_63520_0_1	-	1697	HMG_box_2	PF09011	73	6.9e-07	31	0.8	1	1	1.1e-09	1.2e-06	30.2	0.8	5	63	790	847	786	848	0.95	-
dd_Smed_v6_22626_0_1	-	1085	HMG_box_2	PF09011	73	1.2e-06	30.2	3.2	1	2	7.6	8300	-1.3	0.1	19	35	39	54	36	57	0.88	-
dd_Smed_v6_22626_0_1	-	1085	HMG_box_2	PF09011	73	1.2e-06	30.2	3.2	2	2	1.1e-09	1.2e-06	30.2	3.2	5	72	247	313	243	314	0.94	-
dd_Smed_v6_9050_0_1	-	3981	HMG_box_2	PF09011	73	2.5e-06	29.1	1.2	1	1	4.5e-09	4.9e-06	28.2	1.2	3	65	423	485	421	491	0.86	-
dd_Smed_v6_8756_0_1	-	1791	HMG_box_2	PF09011	73	2.8e-06	29	3.6	1	2	0.0016	1.7	10.4	0.3	29	57	341	369	319	383	0.75	-
dd_Smed_v6_8756_0_1	-	1791	HMG_box_2	PF09011	73	2.8e-06	29	3.6	2	2	2.7e-06	0.003	19.3	0.3	4	70	412	475	409	478	0.93	-
dd_Smed_v6_47659_0_1	-	915	HMG_box_2	PF09011	73	1.1e-05	27.1	9.3	1	2	0.00014	0.15	13.8	2.8	20	71	82	131	74	132	0.84	-
dd_Smed_v6_47659_0_1	-	915	HMG_box_2	PF09011	73	1.1e-05	27.1	9.3	2	2	1.9e-05	0.021	16.6	0.5	31	63	169	201	163	201	0.93	-
dd_Smed_v6_10010_0_1	-	2287	HMG_box_2	PF09011	73	0.0028	19.4	0.1	1	1	4.1e-06	0.0045	18.7	0.1	1	72	805	875	805	876	0.93	-
dd_Smed_v6_5085_0_1	-	6349	HMG_box_2	PF09011	73	0.0033	19.2	0.4	1	1	5.5e-06	0.0061	18.3	0.4	9	66	60	116	51	123	0.88	-
dd_Smed_v6_5897_0_1	-	3269	HMG_box_2	PF09011	73	0.0081	17.9	0.4	1	1	1.6e-05	0.017	16.8	0.4	6	53	1226	1272	1221	1283	0.91	-
dd_Smed_v6_25321_0_1	-	1673	HMG_box_2	PF09011	73	0.0097	17.7	0.1	1	1	1.6e-05	0.018	16.8	0.1	33	71	284	322	280	324	0.88	-
dd_Smed_v6_6174_0_1	-	2653	HMG_box_2	PF09011	73	0.06	15.1	4.1	1	1	0.0001	0.11	14.3	4.1	33	69	707	743	688	746	0.82	-
dd_Smed_v6_5622_0_1	-	1823	HMG_box_2	PF09011	73	0.084	14.7	0.9	1	1	0.00015	0.17	13.7	0.7	22	56	1546	1579	1531	1590	0.78	-
dd_Smed_v6_19176_0_2	-	3395	HMG_box_2	PF09011	73	0.29	12.9	0.3	1	1	0.0006	0.66	11.8	0.3	6	45	1063	1099	1061	1104	0.85	-
dd_Smed_v6_19176_0_1	-	3493	HMG_box_2	PF09011	73	0.3	12.9	0.3	1	1	0.00062	0.68	11.7	0.3	6	45	1678	1714	1676	1719	0.85	-
dd_Smed_v6_40635_0_1	-	1059	HMG_box_2	PF09011	73	1.2	11	11	1	2	8.9e-05	0.098	14.4	2.1	5	67	69	125	68	130	0.91	-
dd_Smed_v6_40635_0_1	-	1059	HMG_box_2	PF09011	73	1.2	11	11	2	2	1.2	1300	1.2	1.8	9	51	133	174	130	175	0.92	-
dd_Smed_v6_3493_0_1	-	1473	HMG_box_2	PF09011	73	4.7	9.1	12.8	1	2	0.02	21	6.9	0.5	7	65	29	90	26	98	0.82	-
dd_Smed_v6_3493_0_1	-	1473	HMG_box_2	PF09011	73	4.7	9.1	12.8	2	2	0.0015	1.6	10.5	0.3	5	72	117	182	115	183	0.9	-
dd_Smed_v6_7535_0_1	-	4201	HSF_DNA-bind	PF00447	96	1.1e-25	91.2	0.1	1	1	1.6e-29	2.3e-25	90.2	0.1	1	96	16	117	16	117	0.89	-
dd_Smed_v6_9099_0_2	-	2165	HSF_DNA-bind	PF00447	96	3.2e-24	86.5	0.5	1	1	4.1e-28	5.7e-24	85.7	0.5	1	96	740	841	740	841	0.9	-
dd_Smed_v6_11461_0_1	-	2307	HSF_DNA-bind	PF00447	96	1.6e-20	74.7	0.5	1	2	1.2e-24	1.6e-20	74.7	0.5	1	96	8	101	8	101	0.9	-
dd_Smed_v6_11461_0_1	-	2307	HSF_DNA-bind	PF00447	96	1.6e-20	74.7	0.5	2	2	3	42000	-4.6	1.2	26	62	171	207	161	228	0.64	-
dd_Smed_v6_7033_0_1	-	11171	Homeodomain	PF00046	57	1.1e-25	90.4	3.9	1	2	1.1e-11	3.3e-09	37.6	0.8	2	57	3196	3251	3195	3251	0.97	-
dd_Smed_v6_7033_0_1	-	11171	Homeodomain	PF00046	57	1.1e-25	90.4	3.9	2	2	1.4e-16	4.3e-14	53.3	0.1	1	57	3451	3507	3451	3507	0.99	-
dd_Smed_v6_36829_0_1	-	1893	Homeodomain	PF00046	57	1.8e-23	83.3	2.7	1	1	1.8e-25	5.4e-23	81.8	2.7	1	57	383	439	383	439	0.99	-
dd_Smed_v6_11150_0_1	-	3691	Homeodomain	PF00046	57	2.1e-23	83.1	0.5	1	1	1.6e-25	4.8e-23	81.9	0.5	2	57	1391	1446	1390	1446	0.98	-
dd_Smed_v6_63359_0_2	-	717	Homeodomain	PF00046	57	2.4e-23	82.9	7.3	1	1	1.3e-25	3.9e-23	82.2	7.3	1	57	277	333	277	333	0.99	-
dd_Smed_v6_63359_0_1	-	721	Homeodomain	PF00046	57	2.4e-23	82.9	7.3	1	1	1.3e-25	4e-23	82.2	7.3	1	57	159	215	159	215	0.99	-
dd_Smed_v6_19326_0_2	-	3631	Homeodomain	PF00046	57	5.5e-23	81.8	3.5	1	1	3.4e-25	1e-22	80.9	3.5	1	57	1473	1529	1473	1529	0.99	-
dd_Smed_v6_19326_0_1	-	3763	Homeodomain	PF00046	57	5.7e-23	81.7	3.5	1	1	3.6e-25	1.1e-22	80.8	3.5	1	57	1539	1595	1539	1595	0.99	-
dd_Smed_v6_28958_0_1	-	1341	Homeodomain	PF00046	57	1.3e-22	80.5	2.4	1	1	7.4e-25	2.2e-22	79.8	2.4	1	57	23	79	23	79	0.99	-
dd_Smed_v6_16955_0_1	-	2775	Homeodomain	PF00046	57	1.9e-22	80	4.5	1	1	1.5e-24	4.6e-22	78.8	4.5	1	57	540	596	540	596	0.99	-
dd_Smed_v6_62255_0_1	-	1077	Homeodomain	PF00046	57	2.8e-22	79.5	4.6	1	1	2.7e-24	8.1e-22	78	4.6	3	57	270	324	269	324	0.98	-
dd_Smed_v6_54422_0_1	-	909	Homeodomain	PF00046	57	3.5e-22	79.2	4.7	1	1	1.9e-24	5.8e-22	78.5	4.7	1	57	160	216	160	216	0.99	-
dd_Smed_v6_29211_0_1	-	2769	Homeodomain	PF00046	57	8.3e-22	78	3.8	1	1	2.8e-24	8.3e-22	78	3.8	1	57	265	321	265	321	0.98	-
dd_Smed_v6_20096_0_1	-	1315	Homeodomain	PF00046	57	1.3e-21	77.3	3.8	1	1	9.8e-24	3e-21	76.2	3.8	1	57	539	595	539	595	0.99	-
dd_Smed_v6_22992_0_1	-	2429	Homeodomain	PF00046	57	1.7e-21	77	11.2	1	1	1.2e-23	3.6e-21	75.9	11.2	1	57	1034	1090	1034	1090	0.99	-
dd_Smed_v6_19286_0_1	-	2285	Homeodomain	PF00046	57	5.2e-21	75.4	2	1	1	4.6e-23	1.4e-20	74.1	2	1	57	180	236	180	236	0.99	-
dd_Smed_v6_22163_0_1	-	2529	Homeodomain	PF00046	57	5.2e-21	75.4	1.6	1	1	4.3e-23	1.3e-20	74.2	1.6	1	57	594	650	594	650	0.99	-
dd_Smed_v6_21801_0_1	-	3277	Homeodomain	PF00046	57	9.8e-21	74.5	5.6	1	1	6.1e-23	1.9e-20	73.7	5.6	1	57	815	871	815	871	0.99	-
dd_Smed_v6_15253_0_1	-	2777	Homeodomain	PF00046	57	1e-20	74.5	9	1	1	7.6e-23	2.3e-20	73.4	9	1	57	1129	1185	1129	1185	0.99	-
dd_Smed_v6_17726_0_1	-	4177	Homeodomain	PF00046	57	2e-20	73.5	2.1	1	1	1.4e-22	4.3e-20	72.5	2.1	2	57	371	426	370	426	0.98	-
dd_Smed_v6_18719_0_1	-	2119	Homeodomain	PF00046	57	2e-20	73.5	7.5	1	1	6.8e-23	2e-20	73.5	7.5	1	57	458	514	458	514	0.99	-
dd_Smed_v6_15516_0_1	-	3541	Homeodomain	PF00046	57	3.1e-20	72.9	4	1	1	2.2e-22	6.6e-20	71.9	4	1	57	1394	1450	1394	1450	0.99	-
dd_Smed_v6_33575_0_2	-	1533	Homeodomain	PF00046	57	3.4e-20	72.8	3.9	1	1	2.1e-22	6.3e-20	72	3.9	1	57	65	121	65	121	0.99	-
dd_Smed_v6_16524_0_1	-	2033	Homeodomain	PF00046	57	4.3e-20	72.5	5.4	1	1	2.7e-22	8.1e-20	71.6	5.4	1	57	814	870	814	870	0.99	-
dd_Smed_v6_14633_0_1	-	5083	Homeodomain	PF00046	57	5.1e-20	72.3	4	1	1	3.2e-22	9.7e-20	71.4	4	1	57	376	432	376	432	0.99	-
dd_Smed_v6_72647_0_1	-	1463	Homeodomain	PF00046	57	5.5e-20	72.2	4.9	1	1	3.4e-22	1e-19	71.3	4.9	1	57	134	190	134	190	0.99	-
dd_Smed_v6_75180_0_1	-	671	Homeodomain	PF00046	57	5.6e-20	72.1	1.7	1	1	3.9e-22	1.2e-19	71.1	1.7	1	52	284	335	284	335	0.99	-
dd_Smed_v6_18972_0_1	-	1881	Homeodomain	PF00046	57	5.9e-20	72.1	4.9	1	1	4e-22	1.2e-19	71.1	4.9	1	57	431	487	431	487	0.99	-
dd_Smed_v6_22524_0_1	-	1795	Homeodomain	PF00046	57	6e-20	72	10	1	1	2e-22	6e-20	72	10	1	57	756	812	756	812	0.99	-
dd_Smed_v6_18505_0_1	-	1455	Homeodomain	PF00046	57	6.5e-20	71.9	3.6	1	1	2.2e-22	6.5e-20	71.9	3.6	1	57	360	416	360	416	0.99	-
dd_Smed_v6_19327_0_1	-	2583	Homeodomain	PF00046	57	9.2e-20	71.4	4.3	1	1	5.5e-22	1.7e-19	70.6	4.3	1	57	620	676	620	676	0.99	-
dd_Smed_v6_20755_0_1	-	2039	Homeodomain	PF00046	57	1.1e-19	71.2	2.6	1	1	7.2e-22	2.2e-19	70.2	2.6	1	57	213	269	213	269	0.99	-
dd_Smed_v6_33575_0_1	-	2139	Homeodomain	PF00046	57	1.1e-19	71.1	2.8	1	1	7.7e-22	2.3e-19	70.1	2.8	1	57	166	222	166	222	0.99	-
dd_Smed_v6_49879_0_1	-	1091	Homeodomain	PF00046	57	1.2e-19	71.1	4.5	1	1	3.9e-22	1.2e-19	71.1	4.5	1	57	101	157	101	157	0.98	-
dd_Smed_v6_13781_0_1	-	1633	Homeodomain	PF00046	57	1.4e-19	70.8	6.3	1	1	1.3e-21	3.8e-19	69.5	6.3	1	57	399	455	399	455	0.99	-
dd_Smed_v6_25769_0_1	-	2409	Homeodomain	PF00046	57	1.4e-19	70.8	4.5	1	1	8.6e-22	2.6e-19	70	4.5	1	57	549	605	549	605	0.99	-
dd_Smed_v6_19040_0_1	-	4213	Homeodomain	PF00046	57	2.2e-19	70.2	3.4	1	1	1.3e-21	3.9e-19	69.4	3.4	1	57	1059	1115	1059	1115	0.99	-
dd_Smed_v6_12873_0_1	-	2085	Homeodomain	PF00046	57	2.2e-19	70.2	1.6	1	1	1.9e-21	5.7e-19	68.9	1.6	1	57	853	909	853	909	0.98	-
dd_Smed_v6_2716_0_4	-	3677	Homeodomain	PF00046	57	2.4e-19	70.1	3.5	1	1	2.2e-21	6.5e-19	68.7	3.5	1	57	424	480	424	480	0.99	-
dd_Smed_v6_2716_0_3	-	3767	Homeodomain	PF00046	57	2.5e-19	70.1	3.5	1	1	2.2e-21	6.7e-19	68.7	3.5	1	57	439	495	439	495	0.99	-
dd_Smed_v6_2716_0_2	-	3773	Homeodomain	PF00046	57	2.5e-19	70	3.5	1	1	2.2e-21	6.7e-19	68.7	3.5	1	57	424	480	424	480	0.99	-
dd_Smed_v6_2716_0_1	-	3863	Homeodomain	PF00046	57	2.6e-19	70	3.5	1	1	2.3e-21	6.9e-19	68.6	3.5	1	57	439	495	439	495	0.99	-
dd_Smed_v6_11198_0_1	-	2557	Homeodomain	PF00046	57	2.6e-19	70	1.4	1	1	2e-21	6e-19	68.8	1.4	1	57	667	723	667	723	0.98	-
dd_Smed_v6_18147_0_1	-	921	Homeodomain	PF00046	57	2.8e-19	69.9	9.4	1	1	1.6e-21	4.9e-19	69.1	9.4	1	57	360	416	360	416	0.99	-
dd_Smed_v6_52497_0_1	-	1357	Homeodomain	PF00046	57	3.5e-19	69.6	6.1	1	1	2.4e-21	7.2e-19	68.6	6.1	1	57	287	343	287	343	0.99	-
dd_Smed_v6_24257_0_1	-	2627	Homeodomain	PF00046	57	4.1e-19	69.3	7.4	1	1	2.8e-21	8.5e-19	68.3	7.4	1	57	2039	2095	2039	2095	0.99	-
dd_Smed_v6_20296_0_1	-	1417	Homeodomain	PF00046	57	5.1e-19	69	6.4	1	1	3.8e-21	1.1e-18	67.9	6.4	1	57	559	615	559	615	0.98	-
dd_Smed_v6_16007_0_1	-	1827	Homeodomain	PF00046	57	5.6e-19	68.9	7.4	1	1	1.9e-21	5.6e-19	68.9	7.4	1	57	451	507	451	507	0.99	-
dd_Smed_v6_12317_0_2	-	4147	Homeodomain	PF00046	57	6.4e-19	68.7	4.3	1	1	4.3e-21	1.3e-18	67.7	4.3	1	57	1987	2043	1987	2043	0.99	-
dd_Smed_v6_9061_0_1	-	3367	Homeodomain	PF00046	57	6.9e-19	68.6	6.6	1	1	4.5e-21	1.4e-18	67.7	6.6	1	57	966	1022	966	1022	0.99	-
dd_Smed_v6_9596_0_1	-	2749	Homeodomain	PF00046	57	6.9e-19	68.6	3.5	1	1	4.5e-21	1.4e-18	67.7	3.5	1	57	238	294	238	294	0.99	-
dd_Smed_v6_65503_0_1	-	743	Homeodomain	PF00046	57	7.7e-19	68.5	9.2	1	1	5.3e-21	1.6e-18	67.4	9.2	1	57	306	362	306	362	0.99	-
dd_Smed_v6_12317_0_1	-	4427	Homeodomain	PF00046	57	9.4e-19	68.2	5	1	1	6.2e-21	1.9e-18	67.2	5	1	57	2080	2136	2080	2136	0.99	-
dd_Smed_v6_2442_0_1	-	1983	Homeodomain	PF00046	57	9.5e-19	68.2	8.1	1	1	9.4e-21	2.8e-18	66.7	8.1	1	57	203	259	203	259	0.99	-
dd_Smed_v6_31435_0_1	-	1025	Homeodomain	PF00046	57	1e-18	68.1	8.3	1	2	2.6	800	1.2	0	6	23	237	255	234	267	0.82	-
dd_Smed_v6_31435_0_1	-	1025	Homeodomain	PF00046	57	1e-18	68.1	8.3	2	2	8.8e-21	2.6e-18	66.8	5.7	1	57	275	331	275	331	0.99	-
dd_Smed_v6_11521_0_1	-	5065	Homeodomain	PF00046	57	1.9e-18	67.2	0.8	1	1	1.4e-20	4.3e-18	66.1	0.8	1	57	2183	2239	2183	2239	0.98	-
dd_Smed_v6_33456_0_1	-	1823	Homeodomain	PF00046	57	2.2e-18	67	5.4	1	1	1.8e-20	5.3e-18	65.8	5.4	1	57	749	805	749	805	0.98	-
dd_Smed_v6_6729_0_1	-	3391	Homeodomain	PF00046	57	2.3e-18	67	5	1	1	1.4e-20	4.2e-18	66.1	5	1	57	877	933	877	933	0.98	-
dd_Smed_v6_12317_0_3	-	3093	Homeodomain	PF00046	57	2.5e-18	66.8	5.1	1	1	1.8e-20	5.5e-18	65.7	5.1	1	57	898	954	898	954	0.99	-
dd_Smed_v6_12467_0_1	-	2069	Homeodomain	PF00046	57	2.9e-18	66.6	5.8	1	1	1.4e-20	4.2e-18	66.1	5.1	1	57	224	280	224	280	0.98	-
dd_Smed_v6_13898_0_1	-	3305	Homeodomain	PF00046	57	3.6e-18	66.3	4.7	1	1	2.8e-20	8.5e-18	65.1	4.7	1	57	798	854	798	854	0.99	-
dd_Smed_v6_16021_0_1	-	2191	Homeodomain	PF00046	57	3.9e-18	66.2	8.6	1	1	2.3e-20	6.8e-18	65.4	8.6	1	57	638	694	638	694	0.99	-
dd_Smed_v6_3098_0_1	-	3071	Homeodomain	PF00046	57	6e-18	65.6	0.3	1	1	3.8e-20	1.1e-17	64.7	0.3	1	57	807	866	807	866	0.96	-
dd_Smed_v6_8252_0_1	-	3205	Homeodomain	PF00046	57	1.5e-17	64.4	0.9	1	1	4.8e-20	1.5e-17	64.4	0.9	1	57	823	879	823	879	0.98	-
dd_Smed_v6_15555_0_1	-	3265	Homeodomain	PF00046	57	1.8e-17	64.1	3	1	1	1.3e-19	4e-17	63	3	1	57	962	1018	962	1018	0.99	-
dd_Smed_v6_14115_0_2	-	2917	Homeodomain	PF00046	57	3.8e-17	63.1	2.4	1	1	2.5e-19	7.7e-17	62.1	2.4	1	57	1226	1282	1226	1282	0.99	-
dd_Smed_v6_14115_0_1	-	3005	Homeodomain	PF00046	57	3.9e-17	63	2.4	1	1	2.6e-19	7.9e-17	62	2.4	1	57	769	825	769	825	0.99	-
dd_Smed_v6_15144_0_2	-	3183	Homeodomain	PF00046	57	4.4e-17	62.9	1.7	1	1	2.8e-19	8.4e-17	62	1.7	1	57	291	347	291	347	0.99	-
dd_Smed_v6_15144_0_1	-	3289	Homeodomain	PF00046	57	4.5e-17	62.8	1.7	1	1	2.9e-19	8.7e-17	61.9	1.7	1	57	1405	1461	1405	1461	0.99	-
dd_Smed_v6_17324_0_1	-	1975	Homeodomain	PF00046	57	8.1e-17	62	1	1	1	5.4e-19	1.6e-16	61	1	1	57	113	169	113	169	0.99	-
dd_Smed_v6_56082_0_1	-	1131	Homeodomain	PF00046	57	1e-16	61.7	0.3	1	1	6.4e-19	1.9e-16	60.8	0.3	1	50	328	377	328	377	0.98	-
dd_Smed_v6_89856_0_1	-	581	Homeodomain	PF00046	57	1.1e-16	61.6	0.7	1	1	6.1e-19	1.8e-16	60.9	0.7	14	57	98	141	98	141	0.98	-
dd_Smed_v6_8234_0_1	-	3537	Homeodomain	PF00046	57	1.5e-16	61.2	0.6	1	1	1e-18	3.1e-16	60.2	0.6	1	57	1565	1621	1565	1621	0.99	-
dd_Smed_v6_13343_0_1	-	4003	Homeodomain	PF00046	57	1.6e-16	61	4.3	1	1	1.1e-18	3.3e-16	60.1	4.3	1	57	1068	1124	1068	1124	0.98	-
dd_Smed_v6_47123_0_1	-	2443	Homeodomain	PF00046	57	1.9e-16	60.8	1	1	1	1.6e-18	4.8e-16	59.5	1	1	57	610	666	610	666	0.98	-
dd_Smed_v6_30562_0_1	-	2427	Homeodomain	PF00046	57	2.1e-16	60.6	4.3	1	1	7.1e-19	2.1e-16	60.6	4.3	1	57	711	767	711	767	0.99	-
dd_Smed_v6_31784_0_1	-	1959	Homeodomain	PF00046	57	1.8e-15	57.7	4.7	1	1	1.1e-17	3.4e-15	56.8	4.7	1	57	173	229	173	229	0.99	-
dd_Smed_v6_8190_0_1	-	2949	Homeodomain	PF00046	57	2e-15	57.5	2.6	1	1	1.3e-17	3.9e-15	56.6	2.6	1	57	1216	1272	1216	1272	0.98	-
dd_Smed_v6_38342_0_1	-	2851	Homeodomain	PF00046	57	2.2e-15	57.4	0.7	1	1	1.5e-17	4.5e-15	56.4	0.7	1	57	383	439	383	439	0.99	-
dd_Smed_v6_34285_0_1	-	713	Homeodomain	PF00046	57	4.1e-15	56.5	1.2	1	1	2.7e-17	8.2e-15	55.6	1.2	1	49	70	118	70	122	0.97	-
dd_Smed_v6_35379_0_1	-	2489	Homeodomain	PF00046	57	8.5e-15	55.5	1.6	1	1	4.8e-17	1.4e-14	54.8	1.1	2	57	232	287	231	287	0.98	-
dd_Smed_v6_13371_0_1	-	3703	Homeodomain	PF00046	57	1.3e-14	55	5.1	1	1	7.4e-17	2.2e-14	54.2	5.1	1	57	271	327	271	327	0.98	-
dd_Smed_v6_8820_0_1	-	3711	Homeodomain	PF00046	57	1.1e-13	52	0.2	1	1	7.4e-16	2.2e-13	51	0.2	2	57	1590	1645	1589	1645	0.98	-
dd_Smed_v6_37930_0_1	-	1971	Homeodomain	PF00046	57	1.4e-13	51.6	1.3	1	1	1.2e-15	3.6e-13	50.3	1.3	6	56	798	848	797	849	0.96	-
dd_Smed_v6_13010_0_1	-	5537	Homeodomain	PF00046	57	1.5e-13	51.6	0.5	1	1	1.1e-15	3.3e-13	50.4	0.5	1	56	835	890	835	891	0.97	-
dd_Smed_v6_10007_0_1	-	4249	Homeodomain	PF00046	57	1.6e-13	51.4	1.3	1	1	1e-15	3.1e-13	50.5	1.3	2	56	1642	1696	1641	1697	0.98	-
dd_Smed_v6_9774_0_1	-	3533	Homeodomain	PF00046	57	4.3e-13	50.1	1	1	1	3.7e-15	1.1e-12	48.7	1	6	56	259	309	256	310	0.96	-
dd_Smed_v6_25344_0_1	-	1433	Homeodomain	PF00046	57	7.1e-13	49.4	1.7	1	1	5.3e-15	1.6e-12	48.2	1.7	2	49	191	238	190	238	0.98	-
dd_Smed_v6_86969_0_1	-	591	Homeodomain	PF00046	57	9.1e-13	49	0	1	1	6.1e-15	1.9e-12	48	0	3	49	249	295	248	295	0.98	-
dd_Smed_v6_98822_0_1	-	457	Homeodomain	PF00046	57	1.5e-12	48.3	3.1	1	1	1e-14	3.2e-12	47.3	3.1	14	56	85	127	81	128	0.96	-
dd_Smed_v6_13843_0_1	-	10501	Homeodomain	PF00046	57	1.6e-12	48.3	0.1	1	1	1.3e-14	3.9e-12	47	0.1	1	56	3257	3312	3257	3313	0.98	-
dd_Smed_v6_31705_0_2	-	1701	Homeodomain	PF00046	57	1.9e-12	48	1.4	1	1	1.4e-14	4.1e-12	46.9	1.4	7	57	88	138	85	138	0.96	-
dd_Smed_v6_31705_0_1	-	1731	Homeodomain	PF00046	57	2e-12	47.9	1.4	1	1	1.4e-14	4.2e-12	46.9	1.4	7	57	88	138	85	138	0.96	-
dd_Smed_v6_28804_0_1	-	1633	Homeodomain	PF00046	57	2.5e-12	47.6	3	1	1	1.8e-14	5.6e-12	46.5	3	17	57	274	314	274	314	0.98	-
dd_Smed_v6_50187_0_1	-	703	Homeodomain	PF00046	57	3e-12	47.4	0.8	1	1	2.1e-14	6.5e-12	46.3	0.8	1	55	171	225	171	227	0.97	-
dd_Smed_v6_22524_0_2	-	965	Homeodomain	PF00046	57	4e-12	47	4.1	1	2	1.3e-14	4e-12	47	4.1	23	57	202	236	201	236	0.98	-
dd_Smed_v6_22524_0_2	-	965	Homeodomain	PF00046	57	4e-12	47	4.1	2	2	9	2700	-0.5	0.2	6	17	255	266	252	271	0.88	-
dd_Smed_v6_17797_0_1	-	1423	Homeodomain	PF00046	57	6.2e-12	46.3	6.1	1	1	3.9e-14	1.2e-11	45.4	6.1	1	57	144	200	144	200	0.97	-
dd_Smed_v6_10184_0_1	-	5397	Homeodomain	PF00046	57	1.1e-11	45.6	14	1	2	4.2e-08	1.3e-05	26.1	4.7	2	57	1471	1539	1470	1539	0.98	-
dd_Smed_v6_10184_0_1	-	5397	Homeodomain	PF00046	57	1.1e-11	45.6	14	2	2	2e-07	6.2e-05	23.9	1.8	10	57	1692	1750	1682	1750	0.94	-
dd_Smed_v6_15436_0_1	-	3265	Homeodomain	PF00046	57	1.2e-11	45.4	0.7	1	1	4.1e-14	1.2e-11	45.4	0.7	6	56	223	273	220	274	0.96	-
dd_Smed_v6_15178_0_1	-	2571	Homeodomain	PF00046	57	3.7e-11	43.9	1.4	1	1	1.5e-13	4.6e-11	43.6	0.2	5	56	599	650	595	651	0.94	-
dd_Smed_v6_41553_0_1	-	1365	Homeodomain	PF00046	57	4.1e-11	43.7	0.4	1	1	2.4e-13	7.3e-11	42.9	0.4	6	56	567	617	562	618	0.9	-
dd_Smed_v6_11975_0_1	-	3843	Homeodomain	PF00046	57	6.3e-11	43.1	0.6	1	1	4.6e-13	1.4e-10	42	0.6	5	56	258	309	254	310	0.92	-
dd_Smed_v6_7324_0_1	-	3265	Homeodomain	PF00046	57	8e-11	42.8	0.4	1	1	5.5e-13	1.7e-10	41.8	0.4	2	54	812	867	811	869	0.92	-
dd_Smed_v6_45275_0_1	-	2997	Homeodomain	PF00046	57	3.4e-10	40.8	0.1	1	1	2.9e-12	8.9e-10	39.4	0.1	3	54	847	901	845	902	0.93	-
dd_Smed_v6_16472_0_1	-	5611	Homeodomain	PF00046	57	7.8e-10	39.6	0.5	1	1	5.7e-12	1.7e-09	38.5	0.5	1	54	543	596	543	598	0.97	-
dd_Smed_v6_7877_0_3	-	4481	Homeodomain	PF00046	57	1.3e-09	38.9	1.1	1	1	9.6e-12	2.9e-09	37.8	1.1	1	54	1922	1975	1922	1976	0.97	-
dd_Smed_v6_7877_0_1	-	6013	Homeodomain	PF00046	57	1.8e-09	38.4	1.1	1	1	1.3e-11	4e-09	37.4	1.1	1	54	2433	2486	2433	2487	0.97	-
dd_Smed_v6_16227_0_1	-	1561	Homeodomain	PF00046	57	2.5e-09	38	3.4	1	1	1.5e-11	4.6e-09	37.2	3.4	1	44	737	780	737	780	0.98	-
dd_Smed_v6_18505_0_2	-	947	Homeodomain	PF00046	57	3.1e-09	37.7	0.3	1	1	1.7e-11	5.2e-09	37	0.3	29	57	376	404	374	404	0.96	-
dd_Smed_v6_7877_0_4	-	4191	Homeodomain	PF00046	57	7.3e-09	36.5	1	1	1	5.2e-11	1.6e-08	35.5	1	1	54	1079	1132	1079	1133	0.97	-
dd_Smed_v6_12068_0_1	-	1971	Homeodomain	PF00046	57	7.6e-09	36.5	3.6	1	1	4.8e-11	1.5e-08	35.6	3.6	1	54	906	959	906	962	0.98	-
dd_Smed_v6_25197_0_2	-	5359	Homeodomain	PF00046	57	8e-09	36.4	1	1	1	2.6e-11	8e-09	36.4	1	1	54	1334	1387	1334	1389	0.97	-
dd_Smed_v6_25197_0_1	-	5443	Homeodomain	PF00046	57	8.1e-09	36.4	1	1	1	2.7e-11	8.1e-09	36.4	1	1	54	1348	1401	1348	1403	0.97	-
dd_Smed_v6_7877_0_2	-	5723	Homeodomain	PF00046	57	1.1e-08	36	1	1	1	7.2e-11	2.2e-08	35	1	1	54	1334	1387	1334	1388	0.97	-
dd_Smed_v6_97865_0_1	-	573	Homeodomain	PF00046	57	2e-08	35.2	0	1	1	1e-10	3.2e-08	34.5	0	29	57	481	509	480	509	0.96	-
dd_Smed_v6_15471_0_1	-	1723	Homeodomain	PF00046	57	4.9e-08	33.9	0.3	1	1	1.6e-10	4.9e-08	33.9	0.3	6	56	118	168	114	169	0.95	-
dd_Smed_v6_16399_0_1	-	1411	Homeodomain	PF00046	57	1.6e-07	32.2	0.4	1	1	1.3e-09	4e-07	31	0.4	2	54	567	622	566	623	0.83	-
dd_Smed_v6_6114_0_1	-	5481	Homeodomain	PF00046	57	5.5e-07	30.5	0.4	1	1	5.8e-09	1.8e-06	28.9	0.4	2	54	1558	1613	1557	1614	0.82	-
dd_Smed_v6_5471_0_1	-	2125	Homeodomain	PF00046	57	8.5e-07	29.9	5.8	1	1	2.8e-09	8.5e-07	29.9	5.8	1	53	625	679	625	683	0.93	-
dd_Smed_v6_17352_0_1	-	2875	Homeodomain	PF00046	57	9.6e-07	29.7	1.1	1	1	6.5e-09	2e-06	28.7	1.1	3	57	1116	1173	1114	1173	0.88	-
dd_Smed_v6_6114_0_2	-	3977	Homeodomain	PF00046	57	1.3e-06	29.4	0.4	1	1	4.1e-09	1.3e-06	29.4	0.4	2	54	1719	1774	1718	1775	0.82	-
dd_Smed_v6_18125_0_1	-	2851	Homeodomain	PF00046	57	2.2e-06	28.6	1.4	1	1	1.5e-08	4.6e-06	27.6	1.4	3	57	653	710	651	710	0.89	-
dd_Smed_v6_7863_0_2	-	5473	Homeodomain	PF00046	57	3e-06	28.2	0.1	1	1	2.2e-08	6.6e-06	27.1	0.1	21	55	660	694	656	696	0.93	-
dd_Smed_v6_7863_0_1	-	5581	Homeodomain	PF00046	57	3e-06	28.1	0.1	1	1	2.2e-08	6.7e-06	27	0.1	21	55	660	694	656	696	0.93	-
dd_Smed_v6_11500_0_1	-	3099	Homeodomain	PF00046	57	3.2e-06	28.1	1.1	1	1	2.1e-08	6.3e-06	27.1	1.1	3	57	1288	1345	1286	1345	0.93	-
dd_Smed_v6_8606_0_1	-	5709	Homeodomain	PF00046	57	3.4e-06	28	1.4	1	1	2.5e-08	7.4e-06	26.9	1.4	3	54	371	425	369	426	0.84	-
dd_Smed_v6_46209_0_1	-	1405	Homeodomain	PF00046	57	8.4e-06	26.7	0.3	1	1	6.8e-08	2e-05	25.5	0.3	19	54	376	413	365	414	0.91	-
dd_Smed_v6_14656_0_1	-	2083	Homeodomain	PF00046	57	3e-05	24.9	0.5	1	1	2.3e-07	7e-05	23.8	0.5	16	57	194	235	179	235	0.81	-
dd_Smed_v6_44424_0_1	-	1161	Homeodomain	PF00046	57	4.7e-05	24.3	0.3	1	1	3e-07	9e-05	23.4	0.3	1	33	1129	1161	1129	1161	0.97	-
dd_Smed_v6_68571_0_1	-	827	Homeodomain	PF00046	57	0.0036	18.3	7.3	1	1	2.1e-05	0.0063	17.5	7.3	43	57	294	308	291	308	0.94	-
dd_Smed_v6_4223_0_1	-	6429	Homeodomain	PF00046	57	0.0045	18	3.1	1	1	2.8e-05	0.0085	17.1	3.1	3	56	1151	1204	1150	1205	0.93	-
dd_Smed_v6_9259_0_1	-	1993	Homeodomain	PF00046	57	0.01	16.8	4.2	1	1	6.7e-05	0.02	15.9	4.2	43	57	435	449	434	449	0.96	-
dd_Smed_v6_73714_0_1	-	807	Homeodomain	PF00046	57	0.011	16.8	7.9	1	1	6.4e-05	0.019	16	7.9	42	57	136	151	136	151	0.95	-
dd_Smed_v6_89652_0_1	-	555	Homeodomain	PF00046	57	0.013	16.5	0	1	1	9.6e-05	0.029	15.4	0	1	26	437	462	437	463	0.96	-
dd_Smed_v6_92855_0_1	-	521	Homeodomain	PF00046	57	0.014	16.4	6.7	1	1	8.3e-05	0.025	15.6	6.7	44	57	88	101	88	101	0.95	-
dd_Smed_v6_30581_0_1	-	847	Homeodomain	PF00046	57	0.05	14.6	3.7	1	1	0.00031	0.093	13.8	3.7	44	57	143	156	143	156	0.96	-
dd_Smed_v6_24743_0_2	-	1197	Homeodomain	PF00046	57	0.069	14.2	0	1	1	0.0005	0.15	13.1	0	10	49	235	275	229	277	0.9	-
dd_Smed_v6_35892_0_1	-	2351	Homeodomain	PF00046	57	0.083	13.9	0.6	1	1	0.00077	0.23	12.5	0.6	2	21	763	782	762	783	0.93	-
dd_Smed_v6_43152_0_1	-	1571	Homeodomain	PF00046	57	0.14	13.2	0.3	1	1	0.0011	0.34	12	0.1	3	57	600	656	598	656	0.91	-
dd_Smed_v6_17324_0_1	-	1975	Pou	PF00157	72	5.4e-37	126.8	0.1	1	1	4.3e-40	1.6e-36	125.2	0.1	3	72	25	94	23	94	0.97	-
dd_Smed_v6_38342_0_1	-	2851	Pou	PF00157	72	8.7e-35	119.7	0.3	1	1	4.3e-38	1.6e-34	118.8	0.3	3	72	294	363	292	363	0.97	-
dd_Smed_v6_8234_0_1	-	3537	Pou	PF00157	72	1.2e-34	119.2	0.1	1	1	5.6e-38	2.1e-34	118.5	0.1	3	72	1477	1546	1475	1546	0.98	-
dd_Smed_v6_15555_0_1	-	3265	Pou	PF00157	72	2.1e-28	99.2	0	1	1	1.4e-31	5.2e-28	98	0	4	72	871	942	868	942	0.93	-
dd_Smed_v6_30562_0_1	-	2427	Pou	PF00157	72	1.7e-27	96.3	0.3	1	2	1.1e-30	4.3e-27	95.1	0.1	3	72	619	691	617	691	0.92	-
dd_Smed_v6_30562_0_1	-	2427	Pou	PF00157	72	1.7e-27	96.3	0.3	2	2	8.3	31000	-3.8	0	58	69	1334	1345	1333	1346	0.83	-
dd_Smed_v6_13010_0_1	-	5537	Pou	PF00157	72	1.4e-26	93.4	0	1	1	7.6e-30	2.9e-26	92.4	0	3	72	744	813	742	813	0.97	-
dd_Smed_v6_13462_0_1	-	3497	Pou	PF00157	72	9e-26	90.8	1.8	1	2	2.6e-29	9.7e-26	90.7	0.3	2	70	274	342	273	344	0.97	-
dd_Smed_v6_13462_0_1	-	3497	Pou	PF00157	72	9e-26	90.8	1.8	2	2	4.1	15000	-2.8	0.1	57	72	618	633	617	633	0.91	-
dd_Smed_v6_5471_0_1	-	2125	Pou	PF00157	72	2.9e-20	73.2	0.4	1	1	2.7e-23	1e-19	71.4	0.4	5	70	504	569	501	570	0.95	-
dd_Smed_v6_12068_0_1	-	1971	Pou	PF00157	72	9.6e-09	36.3	1.2	1	2	8.6	33000	-3.9	0.1	32	56	663	687	662	689	0.83	-
dd_Smed_v6_12068_0_1	-	1971	Pou	PF00157	72	9.6e-09	36.3	1.2	2	2	2.5e-12	9.6e-09	36.3	1.2	8	70	788	851	781	853	0.92	-
dd_Smed_v6_43152_0_1	-	1571	Pou	PF00157	72	0.00016	22.8	0	1	1	7.5e-08	0.00028	22	0	22	69	526	573	525	575	0.96	-
dd_Smed_v6_97499_0_1	-	449	Pou	PF00157	72	0.17	13	0	1	1	7.8e-05	0.3	12.3	0	26	58	331	363	327	365	0.92	-
dd_Smed_v6_6636_0_1	-	4063	IRF	PF00605	105	4.7e-36	124.4	0.4	1	1	1.9e-40	7.9e-36	123.7	0.4	1	104	731	834	731	835	0.99	-
dd_Smed_v6_18245_0_1	-	4091	IRF-2BP1_2	PF11261	52	5.4e-30	103.9	0.6	1	1	2.9e-34	1.2e-29	102.8	0.6	1	50	155	204	155	206	0.97	-
dd_Smed_v6_5281_0_1	-	3547	zf-LYAR	PF08790	28	9.1e-10	39.4	2.7	1	1	2.8e-13	2e-09	38.4	2.7	1	28	625	652	625	652	0.99	-
dd_Smed_v6_1345_0_1	-	2727	zf-LYAR	PF08790	28	1.5	9.9	6.4	1	2	0.081	570	1.7	0.7	6	18	94	107	93	109	0.95	-
dd_Smed_v6_1345_0_1	-	2727	zf-LYAR	PF08790	28	1.5	9.9	6.4	2	2	0.00017	1.2	10.3	0.6	3	20	202	220	200	220	0.93	-
dd_Smed_v6_49026_0_4	-	645	zf-LYAR	PF08790	28	5.1	8.3	6.8	1	2	0.00015	1.1	10.5	0.2	1	14	127	141	127	147	0.76	-
dd_Smed_v6_49026_0_4	-	645	zf-LYAR	PF08790	28	5.1	8.3	6.8	2	2	0.58	4000	-1	2.2	1	18	155	173	155	175	0.85	-
dd_Smed_v6_49026_0_2	-	735	zf-LYAR	PF08790	28	6.9	7.8	6.8	1	2	0.00018	1.2	10.3	0.2	1	14	142	156	142	162	0.76	-
dd_Smed_v6_49026_0_2	-	735	zf-LYAR	PF08790	28	6.9	7.8	6.8	2	2	0.67	4600	-1.2	2.2	1	18	170	188	170	190	0.85	-
dd_Smed_v6_49026_0_3	-	663	zf-LYAR	PF08790	28	7.4	7.7	6.8	1	2	0.00016	1.1	10.4	0.2	1	14	133	147	133	153	0.76	-
dd_Smed_v6_49026_0_3	-	663	zf-LYAR	PF08790	28	7.4	7.7	6.8	2	2	0.59	4100	-1	2.2	1	18	161	179	161	181	0.85	-
dd_Smed_v6_49026_0_1	-	753	zf-LYAR	PF08790	28	9.6	7.4	6.8	1	2	0.00018	1.3	10.2	0.2	1	14	148	162	148	168	0.76	-
dd_Smed_v6_49026_0_1	-	753	zf-LYAR	PF08790	28	9.6	7.4	6.8	2	2	0.68	4800	-1.2	2.2	1	18	176	194	176	196	0.85	-
dd_Smed_v6_9808_0_1	-	2513	MADF_DNA_bdg	PF10545	85	1.6e-15	58.4	2.5	1	1	3.1e-19	2.6e-15	57.7	2.5	1	85	975	1061	975	1061	0.96	-
dd_Smed_v6_4675_0_2	-	2467	MADF_DNA_bdg	PF10545	85	0.0023	19.4	0.9	1	1	6e-07	0.005	18.3	0.9	23	82	153	209	148	213	0.85	-
dd_Smed_v6_4675_0_1	-	2553	MADF_DNA_bdg	PF10545	85	0.0027	19.2	1	1	1	7e-07	0.0058	18.1	1	23	82	593	649	588	652	0.85	-
dd_Smed_v6_4381_0_1	-	3773	MADF_DNA_bdg	PF10545	85	0.0077	17.7	0.5	1	1	2.3e-06	0.019	16.4	0.5	14	56	135	179	133	201	0.86	-
dd_Smed_v6_8671_0_1	-	4005	MADF_DNA_bdg	PF10545	85	0.015	16.8	1.6	1	2	1.8e-06	0.015	16.8	1.6	17	64	111	159	107	174	0.77	-
dd_Smed_v6_8671_0_1	-	4005	MADF_DNA_bdg	PF10545	85	0.015	16.8	1.6	2	2	5	42000	-4.1	0.1	36	63	357	384	355	388	0.73	-
dd_Smed_v6_5317_0_1	-	3797	SRF-TF	PF00319	48	2.4e-23	82.5	0.2	1	1	5.1e-27	4.3e-23	81.7	0.2	1	48	58	105	58	105	0.99	-
dd_Smed_v6_6889_0_1	-	4155	SRF-TF	PF00319	48	7e-23	81	0.4	1	2	8.3e-27	7e-23	81	0.4	1	48	1404	1451	1404	1451	0.99	-
dd_Smed_v6_6889_0_1	-	4155	SRF-TF	PF00319	48	7e-23	81	0.4	2	2	1.8	15000	-3.2	0.1	8	21	3191	3204	3187	3205	0.83	-
dd_Smed_v6_5469_0_1	-	1889	SRF-TF	PF00319	48	1.2e-18	67.5	0.1	1	1	2.7e-22	2.2e-18	66.6	0.1	1	48	92	139	92	139	0.98	-
dd_Smed_v6_6536_0_1	-	2441	SRF-TF	PF00319	48	6.5e-15	55.5	0.6	1	1	1.5e-18	1.3e-14	54.6	0.6	1	44	442	484	442	488	0.91	-
dd_Smed_v6_8653_0_1	-	3583	SRF-TF	PF00319	48	0.088	13.5	0.5	1	1	2.5e-05	0.21	12.3	0.5	10	38	493	521	492	521	0.93	-
dd_Smed_v6_3054_0_2	-	3905	MBD	PF01429	77	2.5e-12	47.5	0	1	1	7.2e-16	5e-12	46.5	0	5	72	1384	1446	1380	1451	0.9	-
dd_Smed_v6_3054_0_1	-	3999	MBD	PF01429	77	2.6e-12	47.5	0	1	1	7.4e-16	5.1e-12	46.5	0	5	72	1416	1478	1412	1483	0.9	-
dd_Smed_v6_7394_0_1	-	12101	MBD	PF01429	77	2.1e-06	28.5	0	1	1	7.1e-10	4.9e-06	27.3	0	8	70	2553	2612	2549	2617	0.92	-
dd_Smed_v6_3536_0_1	-	6161	MBD	PF01429	77	0.00027	21.8	0	1	1	8.2e-08	0.00057	20.7	0	8	73	2573	2637	2567	2641	0.85	-
dd_Smed_v6_14167_0_2	-	4913	MBD	PF01429	77	0.0089	16.9	0	1	1	2.8e-06	0.019	15.8	0	7	73	848	912	844	916	0.88	-
dd_Smed_v6_14167_0_1	-	6633	MBD	PF01429	77	0.013	16.4	0	1	1	3.8e-06	0.027	15.4	0	7	73	1135	1199	1131	1203	0.88	-
dd_Smed_v6_25433_0_5	-	1143	zf-FCS	PF06467	41	0.026	15.6	0	1	1	1.5e-06	0.064	14.4	0	26	39	656	669	643	670	0.86	-
dd_Smed_v6_9973_0_1	-	3049	zf-MYND	PF01753	38	3.4e-09	37.8	19	1	1	4e-12	8e-09	36.6	19	1	38	962	998	962	998	0.99	-
dd_Smed_v6_11134_0_6	-	4059	zf-MYND	PF01753	38	8.8e-09	36.5	17.4	1	1	1.5e-11	3e-08	34.8	17.4	1	38	1210	1246	1210	1246	0.99	-
dd_Smed_v6_10079_0_1	-	2539	zf-MYND	PF01753	38	9e-09	36.5	6.2	1	1	1.3e-11	2.5e-08	35	6.2	1	38	468	505	468	505	0.98	-
dd_Smed_v6_11134_0_4	-	4531	zf-MYND	PF01753	38	9.7e-09	36.4	17.4	1	1	1.7e-11	3.3e-08	34.6	17.4	1	38	612	648	612	648	0.99	-
dd_Smed_v6_11134_0_5	-	4289	zf-MYND	PF01753	38	9.7e-09	36.3	17.4	1	1	1.6e-11	3.1e-08	34.7	17.4	1	38	1248	1284	1248	1284	0.99	-
dd_Smed_v6_11134_0_3	-	4761	zf-MYND	PF01753	38	1.1e-08	36.2	17.4	1	1	1.8e-11	3.5e-08	34.6	17.4	1	38	612	648	612	648	0.99	-
dd_Smed_v6_7309_0_4	-	2669	zf-MYND	PF01753	38	2.1e-08	35.3	15.4	1	1	1.1e-11	2.1e-08	35.3	15.4	1	38	933	971	933	971	0.94	-
dd_Smed_v6_7309_0_2	-	2859	zf-MYND	PF01753	38	2.3e-08	35.2	15.4	1	1	1.1e-11	2.3e-08	35.2	15.4	1	38	997	1035	997	1035	0.94	-
dd_Smed_v6_7309_0_3	-	2689	zf-MYND	PF01753	38	1.4e-07	32.6	15.7	1	1	7.1e-11	1.4e-07	32.6	15.7	1	38	47	85	47	85	0.92	-
dd_Smed_v6_7309_0_1	-	2879	zf-MYND	PF01753	38	1.5e-07	32.5	15.7	1	1	7.6e-11	1.5e-07	32.5	15.7	1	38	47	85	47	85	0.92	-
dd_Smed_v6_13504_0_1	-	1123	zf-MYND	PF01753	38	1.4e-06	29.5	20.6	1	1	1.6e-09	3.2e-06	28.3	20.6	1	38	17	53	17	53	0.98	-
dd_Smed_v6_12515_0_1	-	7319	zf-MYND	PF01753	38	3e-06	28.4	13.2	1	1	5.2e-09	1e-05	26.7	13.2	1	38	2266	2306	2266	2306	0.91	-
dd_Smed_v6_5921_0_2	-	3501	zf-MYND	PF01753	38	3.2e-06	28.3	16.5	1	1	3.7e-09	7.4e-06	27.1	16.5	1	38	316	354	316	354	0.96	-
dd_Smed_v6_5921_0_1	-	3603	zf-MYND	PF01753	38	3.3e-06	28.3	16.5	1	1	3.8e-09	7.6e-06	27.1	16.5	1	38	316	354	316	354	0.96	-
dd_Smed_v6_11689_0_1	-	4901	zf-MYND	PF01753	38	0.0014	19.8	10.9	1	1	2.4e-06	0.0048	18.1	10.9	7	35	1041	1068	1027	1072	0.78	-
dd_Smed_v6_18422_0_1	-	5767	zf-MYND	PF01753	38	0.0015	19.7	8.1	1	1	2.8e-06	0.0056	17.9	8.1	4	38	1664	1702	1657	1702	0.77	-
dd_Smed_v6_8776_0_2	-	2323	zf-MYND	PF01753	38	0.029	15.6	6.9	1	1	3.2e-05	0.064	14.5	6.9	1	35	785	825	785	831	0.74	-
dd_Smed_v6_8776_0_1	-	2533	zf-MYND	PF01753	38	0.032	15.5	6.9	1	1	3.6e-05	0.071	14.4	6.9	1	35	855	895	855	901	0.74	-
dd_Smed_v6_3555_0_1	-	2849	zf-MYND	PF01753	38	0.055	14.7	7.8	1	1	0.00011	0.22	12.8	7.8	3	36	30	67	26	69	0.87	-
dd_Smed_v6_8799_0_2	-	2351	zf-MYND	PF01753	38	0.35	12.2	22.3	1	1	0.00057	1.1	10.5	22.3	1	38	606	640	606	640	0.94	-
dd_Smed_v6_11098_0_1	-	875	zf-MYND	PF01753	38	6.8	8.1	14.3	1	1	0.0071	14	7	14.3	1	30	298	326	298	332	0.88	-
dd_Smed_v6_4163_0_1	-	5103	Myb_DNA-binding	PF00249	46	1.8e-16	61.2	5.5	1	2	9.3e-14	1.8e-10	42	1.2	2	46	896	941	895	941	0.97	-
dd_Smed_v6_4163_0_1	-	5103	Myb_DNA-binding	PF00249	46	1.8e-16	61.2	5.5	2	2	5.2e-07	0.00098	20.4	0.2	2	42	948	987	947	990	0.93	-
dd_Smed_v6_9488_0_1	-	6117	Myb_DNA-binding	PF00249	46	1.4e-15	58.3	14.1	1	4	4e-08	7.6e-05	24	1.3	2	45	1290	1341	1289	1342	0.84	-
dd_Smed_v6_9488_0_1	-	6117	Myb_DNA-binding	PF00249	46	1.4e-15	58.3	14.1	2	4	6.7e-09	1.3e-05	26.5	0.2	3	43	1347	1388	1345	1391	0.95	-
dd_Smed_v6_9488_0_1	-	6117	Myb_DNA-binding	PF00249	46	1.4e-15	58.3	14.1	3	4	4.8	9100	-1.9	0.2	28	44	1438	1454	1396	1455	0.66	-
dd_Smed_v6_9488_0_1	-	6117	Myb_DNA-binding	PF00249	46	1.4e-15	58.3	14.1	4	4	1.9e-05	0.036	15.4	0.1	3	43	2256	2299	2255	2302	0.83	-
dd_Smed_v6_9488_0_2	-	4595	Myb_DNA-binding	PF00249	46	1.4e-11	45.6	10.8	1	3	2.9e-08	5.6e-05	24.4	1.3	2	45	1548	1599	1547	1600	0.84	-
dd_Smed_v6_9488_0_2	-	4595	Myb_DNA-binding	PF00249	46	1.4e-11	45.6	10.8	2	3	4.9e-09	9.4e-06	26.9	0.2	3	43	1605	1646	1603	1649	0.95	-
dd_Smed_v6_9488_0_2	-	4595	Myb_DNA-binding	PF00249	46	1.4e-11	45.6	10.8	3	3	3.5	6700	-1.4	0.2	28	44	1696	1712	1654	1713	0.66	-
dd_Smed_v6_1804_0_1	-	7815	Myb_DNA-binding	PF00249	46	2.3e-10	41.6	0.1	1	1	3e-13	5.7e-10	40.4	0.1	2	45	680	723	679	724	0.96	-
dd_Smed_v6_4456_0_1	-	3751	Myb_DNA-binding	PF00249	46	2e-09	38.7	0.4	1	2	0.00044	0.84	11.1	0	2	38	949	988	948	994	0.8	-
dd_Smed_v6_4456_0_1	-	3751	Myb_DNA-binding	PF00249	46	2e-09	38.7	0.4	2	2	1.8e-08	3.5e-05	25.1	0.1	4	43	1129	1172	1128	1174	0.91	-
dd_Smed_v6_1353_0_1	-	3797	Myb_DNA-binding	PF00249	46	3.9e-09	37.7	3.8	1	3	3e-05	0.057	14.8	0	2	31	1097	1130	1096	1150	0.79	-
dd_Smed_v6_1353_0_1	-	3797	Myb_DNA-binding	PF00249	46	3.9e-09	37.7	3.8	2	3	6.8e-08	0.00013	23.3	0.1	4	43	1197	1240	1194	1242	0.9	-
dd_Smed_v6_1353_0_1	-	3797	Myb_DNA-binding	PF00249	46	3.9e-09	37.7	3.8	3	3	7.5	14000	-2.5	0.2	3	13	2978	2988	2977	2990	0.82	-
dd_Smed_v6_7427_0_1	-	2887	Myb_DNA-binding	PF00249	46	5.4e-09	37.3	0.1	1	1	5.3e-12	1e-08	36.4	0.1	1	45	557	602	557	603	0.97	-
dd_Smed_v6_11831_0_1	-	3881	Myb_DNA-binding	PF00249	46	2.3e-06	28.9	0	1	1	2.9e-09	5.5e-06	27.7	0	2	43	1378	1420	1377	1422	0.96	-
dd_Smed_v6_10459_1_1	-	7747	Myb_DNA-binding	PF00249	46	0.0016	19.8	0.1	1	1	2.5e-06	0.0047	18.3	0.1	3	26	2334	2358	2333	2375	0.94	-
dd_Smed_v6_3355_0_1	-	6391	Myb_DNA-binding	PF00249	46	0.0018	19.6	0	1	2	0.0022	4.1	8.9	0	3	41	800	839	799	842	0.94	-
dd_Smed_v6_3355_0_1	-	6391	Myb_DNA-binding	PF00249	46	0.0018	19.6	0	2	2	0.0043	8.1	7.9	0	3	21	902	921	900	927	0.89	-
dd_Smed_v6_7709_0_2	-	8575	Myb_DNA-binding	PF00249	46	0.0042	18.4	0	1	1	4.3e-06	0.0082	17.5	0	1	43	2041	2083	2041	2086	0.96	-
dd_Smed_v6_7709_0_1	-	8605	Myb_DNA-binding	PF00249	46	0.0042	18.4	0	1	1	4.4e-06	0.0083	17.5	0	1	43	2051	2093	2051	2096	0.96	-
dd_Smed_v6_3473_0_1	-	5671	Myb_DNA-binding	PF00249	46	0.0078	17.6	0.1	1	2	0.00076	1.5	10.3	0.1	3	41	1617	1656	1616	1658	0.91	-
dd_Smed_v6_3473_0_1	-	5671	Myb_DNA-binding	PF00249	46	0.0078	17.6	0.1	2	2	0.057	110	4.3	0	3	21	1719	1738	1717	1745	0.88	-
dd_Smed_v6_15603_0_1	-	3887	Myb_DNA-binding	PF00249	46	0.01	17.2	0	1	1	1.1e-05	0.021	16.2	0	4	45	401	442	399	443	0.89	-
dd_Smed_v6_10781_0_2	-	2427	Myb_DNA-binding	PF00249	46	0.013	16.9	0	1	1	1.5e-05	0.029	15.7	0	2	43	1083	1124	1082	1126	0.96	-
dd_Smed_v6_10781_0_1	-	2521	Myb_DNA-binding	PF00249	46	0.014	16.8	0	1	1	1.6e-05	0.031	15.7	0	2	43	710	751	709	753	0.96	-
dd_Smed_v6_6124_0_1	-	4521	Myb_DNA-binding	PF00249	46	0.029	15.8	0	1	1	3e-05	0.057	14.8	0	3	43	100	151	98	153	0.82	-
dd_Smed_v6_4121_0_1	-	3139	Myb_DNA-binding	PF00249	46	0.042	15.2	0.4	1	1	4.5e-05	0.085	14.2	0.4	2	45	279	323	278	324	0.91	-
dd_Smed_v6_5860_0_2	-	4075	Myb_DNA-binding	PF00249	46	0.052	14.9	0	1	1	8.7e-05	0.17	13.3	0.1	3	46	1666	1710	1664	1710	0.94	-
dd_Smed_v6_5860_0_1	-	4571	Myb_DNA-binding	PF00249	46	0.057	14.8	0	1	1	9.8e-05	0.19	13.1	0.1	3	46	1831	1875	1829	1875	0.94	-
dd_Smed_v6_10162_0_1	-	2371	Myb_DNA-binding	PF00249	46	0.067	14.6	5.3	1	1	2e-05	0.038	15.4	3.1	1	46	309	356	309	356	0.89	-
dd_Smed_v6_6374_0_1	-	2749	Myb_DNA-binding	PF00249	46	0.078	14.4	0	1	2	0.25	470	2.3	0	4	40	1041	1077	1038	1081	0.86	-
dd_Smed_v6_6374_0_1	-	2749	Myb_DNA-binding	PF00249	46	0.078	14.4	0	2	2	0.0015	2.8	9.4	0	3	41	1279	1317	1277	1319	0.96	-
dd_Smed_v6_4675_0_2	-	2467	Myb_DNA-bind_5	PF13873	78	5.5e-08	33.9	2	1	1	4.5e-12	9.5e-08	33.2	2	1	77	121	194	121	195	0.95	-
dd_Smed_v6_4675_0_1	-	2553	Myb_DNA-bind_5	PF13873	78	5.8e-08	33.9	2	1	1	4.7e-12	9.8e-08	33.1	2	1	77	561	634	561	635	0.95	-
dd_Smed_v6_9488_0_1	-	6117	Myb_DNA-bind_6	PF13921	60	6.9e-15	56.2	15	1	4	6.4e-08	0.0003	22.2	2	1	45	1292	1343	1292	1347	0.83	-
dd_Smed_v6_9488_0_1	-	6117	Myb_DNA-bind_6	PF13921	60	6.9e-15	56.2	15	2	4	5.1e-09	2.4e-05	25.7	0.7	1	58	1348	1403	1348	1405	0.83	-
dd_Smed_v6_9488_0_1	-	6117	Myb_DNA-bind_6	PF13921	60	6.9e-15	56.2	15	3	4	1.9	9000	-1.8	0.2	1	41	1397	1454	1397	1480	0.59	-
dd_Smed_v6_9488_0_1	-	6117	Myb_DNA-bind_6	PF13921	60	6.9e-15	56.2	15	4	4	7.2e-06	0.033	15.6	0	1	41	2257	2300	2257	2314	0.91	-
dd_Smed_v6_4163_0_1	-	5103	Myb_DNA-bind_6	PF13921	60	1.7e-14	54.9	2.9	1	2	1.1e-13	5.2e-10	40.6	2.3	1	60	898	958	898	958	0.97	-
dd_Smed_v6_4163_0_1	-	5103	Myb_DNA-bind_6	PF13921	60	1.7e-14	54.9	2.9	2	2	7e-09	3.3e-05	25.2	0.1	1	43	950	990	950	999	0.91	-
dd_Smed_v6_9488_0_2	-	4595	Myb_DNA-bind_6	PF13921	60	3e-10	41.4	13.5	1	3	4.7e-08	0.00022	22.6	2	1	45	1550	1601	1550	1605	0.83	-
dd_Smed_v6_9488_0_2	-	4595	Myb_DNA-bind_6	PF13921	60	3e-10	41.4	13.5	2	3	3.8e-09	1.8e-05	26.1	0.8	1	58	1606	1661	1606	1663	0.83	-
dd_Smed_v6_9488_0_2	-	4595	Myb_DNA-bind_6	PF13921	60	3e-10	41.4	13.5	3	3	1.5	6900	-1.4	0.4	1	43	1655	1713	1655	1742	0.59	-
dd_Smed_v6_1804_0_1	-	7815	Myb_DNA-bind_6	PF13921	60	2.1e-06	29.1	0.2	1	2	2.3e-09	1.1e-05	26.8	0	1	44	682	724	682	748	0.94	-
dd_Smed_v6_1804_0_1	-	7815	Myb_DNA-bind_6	PF13921	60	2.1e-06	29.1	0.2	2	2	2.7	13000	-2.3	0.1	19	56	7232	7280	7230	7283	0.77	-
dd_Smed_v6_7427_0_1	-	2887	Myb_DNA-bind_6	PF13921	60	0.012	17	0.1	1	1	6.2e-06	0.029	15.8	0.1	1	41	560	601	560	621	0.88	-
dd_Smed_v6_4456_0_1	-	3751	Myb_DNA-bind_6	PF13921	60	0.028	15.8	2.3	1	2	0.22	1000	1.2	0	1	30	951	983	951	1003	0.79	-
dd_Smed_v6_4456_0_1	-	3751	Myb_DNA-bind_6	PF13921	60	0.028	15.8	2.3	2	2	3.8e-05	0.18	13.3	0.5	1	49	1129	1180	1129	1183	0.86	-
dd_Smed_v6_4675_0_2	-	2467	Myb_DNA-bind_6	PF13921	60	0.033	15.6	0.2	1	1	1.6e-05	0.075	14.5	0.2	17	53	156	204	142	209	0.74	-
dd_Smed_v6_4675_0_1	-	2553	Myb_DNA-bind_6	PF13921	60	0.035	15.5	0.2	1	1	1.7e-05	0.078	14.4	0.2	17	53	596	644	582	649	0.74	-
dd_Smed_v6_1353_0_1	-	3797	Myb_DNA-bind_6	PF13921	60	0.097	14.1	1.7	1	3	0.99	4600	-0.9	0	3	18	985	1000	984	1010	0.77	-
dd_Smed_v6_1353_0_1	-	3797	Myb_DNA-bind_6	PF13921	60	0.097	14.1	1.7	2	3	0.24	1100	1.1	0	9	32	1107	1134	1099	1146	0.67	-
dd_Smed_v6_1353_0_1	-	3797	Myb_DNA-bind_6	PF13921	60	0.097	14.1	1.7	3	3	0.00045	2.1	9.8	0.2	18	50	1215	1249	1197	1253	0.73	-
dd_Smed_v6_4795_0_2	-	6189	zf-NF-X1	PF01422	19	5.5e-06	27.5	174.1	1	9	1.7e-05	0.35	12.1	11.7	3	18	1403	1418	1393	1419	0.81	-
dd_Smed_v6_4795_0_2	-	6189	zf-NF-X1	PF01422	19	5.5e-06	27.5	174.1	2	9	1.1e-07	0.0023	19.1	10.7	1	19	1456	1474	1456	1474	0.98	-
dd_Smed_v6_4795_0_2	-	6189	zf-NF-X1	PF01422	19	5.5e-06	27.5	174.1	3	9	2.1e-09	4.4e-05	24.6	14.3	1	19	1515	1533	1515	1533	0.97	-
dd_Smed_v6_4795_0_2	-	6189	zf-NF-X1	PF01422	19	5.5e-06	27.5	174.1	4	9	2.1e-07	0.0044	18.2	16	1	19	1581	1598	1581	1598	0.98	-
dd_Smed_v6_4795_0_2	-	6189	zf-NF-X1	PF01422	19	5.5e-06	27.5	174.1	5	9	0.0063	130	3.9	8	1	11	1640	1650	1640	1652	0.94	-
dd_Smed_v6_4795_0_2	-	6189	zf-NF-X1	PF01422	19	5.5e-06	27.5	174.1	6	9	0.045	940	1.2	14.7	1	19	1661	1686	1661	1686	0.87	-
dd_Smed_v6_4795_0_2	-	6189	zf-NF-X1	PF01422	19	5.5e-06	27.5	174.1	7	9	2	42000	-8.1	10.4	10	19	1733	1743	1719	1743	0.83	-
dd_Smed_v6_4795_0_2	-	6189	zf-NF-X1	PF01422	19	5.5e-06	27.5	174.1	8	9	0.0016	34	5.8	15.8	1	18	1773	1804	1769	1805	0.81	-
dd_Smed_v6_4795_0_2	-	6189	zf-NF-X1	PF01422	19	5.5e-06	27.5	174.1	9	9	0.062	1300	0.8	7.2	1	12	1811	1821	1811	1831	0.88	-
dd_Smed_v6_4795_0_1	-	6251	zf-NF-X1	PF01422	19	1.2e-05	26.5	57	1	9	1.7e-05	0.35	12.1	11.7	3	18	1413	1428	1403	1429	0.81	-
dd_Smed_v6_4795_0_1	-	6251	zf-NF-X1	PF01422	19	1.2e-05	26.5	57	2	9	1.1e-07	0.0023	19.1	10.7	1	19	1466	1484	1466	1484	0.98	-
dd_Smed_v6_4795_0_1	-	6251	zf-NF-X1	PF01422	19	1.2e-05	26.5	57	3	9	2.1e-09	4.4e-05	24.6	14.3	1	19	1525	1543	1525	1543	0.97	-
dd_Smed_v6_4795_0_1	-	6251	zf-NF-X1	PF01422	19	1.2e-05	26.5	57	4	9	2.1e-07	0.0044	18.2	16	1	19	1591	1608	1591	1608	0.98	-
dd_Smed_v6_4795_0_1	-	6251	zf-NF-X1	PF01422	19	1.2e-05	26.5	57	5	9	0.0064	130	3.9	8	1	11	1650	1660	1650	1662	0.94	-
dd_Smed_v6_4795_0_1	-	6251	zf-NF-X1	PF01422	19	1.2e-05	26.5	57	6	9	0.046	950	1.2	14.7	1	19	1671	1696	1671	1696	0.87	-
dd_Smed_v6_4795_0_1	-	6251	zf-NF-X1	PF01422	19	1.2e-05	26.5	57	7	9	2	42000	-8.2	10.4	10	19	1743	1753	1729	1753	0.83	-
dd_Smed_v6_4795_0_1	-	6251	zf-NF-X1	PF01422	19	1.2e-05	26.5	57	8	9	0.00058	12	7.2	15.3	1	19	1783	1815	1779	1815	0.84	-
dd_Smed_v6_4795_0_1	-	6251	zf-NF-X1	PF01422	19	1.2e-05	26.5	57	9	9	0.38	7800	-1.8	8.3	4	16	1823	1835	1821	1841	0.87	-
dd_Smed_v6_6139_0_1	-	2237	NOA36	PF06524	307	6e-139	463.8	45.3	1	1	8.3e-143	8.6e-139	463.3	45.3	1	285	382	664	382	673	0.89	-
dd_Smed_v6_48445_0_1	-	1153	NOA36	PF06524	307	1.1	9.7	4.7	1	1	0.00017	1.8	9	4.7	267	297	116	145	79	154	0.56	-
dd_Smed_v6_48430_0_1	-	981	NOA36	PF06524	307	1.3	9.5	5.3	1	1	0.0002	2.1	8.8	5.3	170	222	36	89	3	106	0.78	-
dd_Smed_v6_3993_0_1	-	4291	NOA36	PF06524	307	7.1	7.1	12.1	1	1	0.0017	18	5.7	12.1	241	304	790	852	765	861	0.55	-
dd_Smed_v6_42763_0_1	-	5889	zf-C4	PF00105	70	1.3e-43	148.5	47.5	1	2	9.1e-23	9.1e-20	72.1	16.8	2	69	2258	2327	2257	2328	0.94	-
dd_Smed_v6_42763_0_1	-	5889	zf-C4	PF00105	70	1.3e-43	148.5	47.5	2	2	3.2e-28	3.2e-25	89.6	13.8	2	70	2343	2413	2342	2413	0.93	-
dd_Smed_v6_9189_0_2	-	3487	zf-C4	PF00105	70	4.5e-38	130.7	40.5	1	2	9.2e-18	9.2e-15	56	17.4	2	69	32	101	31	102	0.94	-
dd_Smed_v6_9189_0_2	-	3487	zf-C4	PF00105	70	4.5e-38	130.7	40.5	2	2	3.1e-25	3.1e-22	80	15.1	2	70	115	183	114	183	0.98	-
[truncated: 385 more rows]
