# Supplementary material for: A transcription factor atlas of stem cell fate in planarians
Source: Cell Rep. Author manuscript; Available in PMC 2024 Jul 9. (PMC11232438; doi:10.1016/j.celrep.2024.113843)
Supplement: 4 [file NIHMS1980910-supplement-4.xlsx]

## Sheet: All
Supplementary Table 3, related to Figure 1H. Transcription Factor Catalog.
Catalog of putative transcription factors and genes without homology to transcription factors (NoBB), but whose protein product contains a sequence region similar to a known DNA-Binding Domain pfam.
Gene ID	Human Best Blast Hit Accession Number	Human Best Blast Hit	E-value	Planarian GenBank Gene Name	Percent Nucloetide Identity	TF?	Prior FSTF?
dd_Smed_v6_21801_0_1	ref|XP_011537084.1|	ALX homeobox protein 1 isoform X1 [Homo sapiens]	1.18e-23	Schmidtea mediterranea aristaless-like homeobox transcription factor (arx) mRNA, complete cds	99.932	TF	Yes
dd_Smed_v6_47123_0_1	ref|NP_001335119.1|	LIM/homeobox protein Lhx6 isoform 6 [Homo sapiens]	7.2e-32	Schmidtea mediterranea arrowhead mRNA, complete cds	100	TF	Yes
dd_Smed_v6_5563_0_1	ref|NP_001316078.1|	tumor protein 63 isoform 11 [Homo sapiens]	8.01e-14	Schmidtea mediterranea clone H.112.3g(T3) SMED-P53 mRNA, complete cds	99.773	TF	Yes
dd_Smed_v6_9050_0_1	ref|NP_821078.1|	transcription factor SOX-5 isoform c [Homo sapiens]	1.32e-46	Schmidtea mediterranea clone Smed_01958_V2 soxP-5 mRNA, partial cds	100	TF	Yes
dd_Smed_v6_15178_0_1	ref|NP_031400.2|	homeobox protein SIX6 [Homo sapiens]	2.54e-84	Schmidtea mediterranea clone Smed_12735_V2 six3-1 mRNA, partial cds	100	TF	Yes
dd_Smed_v6_9165_0_1	ref|XP_011529610.1|	ETS-related transcription factor Elf-4 isoform X3 [Homo sapiens]	4.16e-14	Schmidtea mediterranea clone Smed_34413_V2 ets-1 mRNA, partial cds	99.27	TF	Yes
dd_Smed_v6_9893_0_1	ref|XP_016864682.1|	transcription factor COE1 isoform X2 [Homo sapiens]	0	Schmidtea mediterranea coe protein (coe) mRNA, partial cds	99.554	TF	Yes
dd_Smed_v6_19040_0_1	ref|NP_835221.2|	homeobox protein DLX-1 isoform 1 [Homo sapiens]	1.67e-35	Schmidtea mediterranea distal-less mRNA, complete cds	99.834	TF	Yes
dd_Smed_v6_30720_0_1	ref|NP_036315.1|	forkhead box protein D3 [Homo sapiens]	3.18e-45	Schmidtea mediterranea foxQ2 mRNA, partial cds	97.436	TF	Yes
dd_Smed_v6_50245_0_1				Schmidtea mediterranea foxQ2 mRNA, partial cds	100	TF	Yes
dd_Smed_v6_77831_0_1				Schmidtea mediterranea foxQ2 mRNA, partial cds	100	TF	Yes
dd_Smed_v6_9910_0_1	ref|NP_001361202.1|	transcription factor GATA-4 isoform 3 [Homo sapiens]	2.81e-22	Schmidtea mediterranea GATA456-2 mRNA, complete cds	98.383	TF	Yes
dd_Smed_v6_32934_0_1				Schmidtea mediterranea hesl-1 protein (hesl-1) mRNA, partial cds	99.402	TF	Yes
dd_Smed_v6_47627_0_1	ref|XP_011510090.1|	zinc finger protein 142 isoform X1 [Homo sapiens]	2.22e-18	Schmidtea mediterranea hunchback-like protein mRNA, partial cds	100	TF	Yes
dd_Smed_v6_13056_0_1	ref|XP_006714296.1|	lymphoid enhancer-binding factor 1 isoform X4 [Homo sapiens]	1.02e-43	Schmidtea mediterranea hypothetical protein Smed-tcf7 mRNA, complete cds	100	TF	Yes
dd_Smed_v6_8820_0_1	ref|XP_011541682.1|	insulin gene enhancer protein ISL-1 isoform X1 [Homo sapiens]	1.85e-45	Schmidtea mediterranea insulin gene enhancer protein isl-1 (islet1) mRNA, complete cds	99.945	TF	Yes
dd_Smed_v6_95726_0_1	ref|NP_057354.1|	Krueppel-like factor 2 [Homo sapiens]	7.5e-15	Schmidtea mediterranea klf mRNA, complete cds	99.682	TF	Yes
dd_Smed_v6_11521_0_1	ref|NP_071758.1|	LIM/homeobox protein Lhx5 [Homo sapiens]	2.94e-37	Schmidtea mediterranea lhx1-5-1 mRNA, complete cds	99.91	TF	Yes
dd_Smed_v6_16399_0_1	ref|NP_001009813.1|	homeobox protein Meis3 isoform 2 [Homo sapiens]	4.86e-47	Schmidtea mediterranea meis mRNA, complete cds	98.927	TF	Yes
dd_Smed_v6_12634_0_1	ref|NP_005584.2|	myogenic factor 5 [Homo sapiens]	8.31e-19	Schmidtea mediterranea MyoD-like protein mRNA, complete cds	99.806	TF	Yes
dd_Smed_v6_9259_0_1	ref|NP_001129743.2|	homeobox protein Nkx-2.6 [Homo sapiens]	3.47e-07	Schmidtea mediterranea NK homeobox 4 (nk4) mRNA, partial cds	99.834	TF	Yes
dd_Smed_v6_25344_0_1	ref|NP_660328.2|	homeobox protein Nkx-2.3 [Homo sapiens]	1.04e-17	Schmidtea mediterranea NK homeobox 4 (nk4) mRNA, partial cds	99.72	TF	Yes
dd_Smed_v6_19327_0_1	ref|NP_001277008.1|	NK1 transcription factor-related protein 1 [Homo sapiens]	6.27e-35	Schmidtea mediterranea NK homeobox1-1 (nkx1-1) mRNA, partial cds	99.761	TF	Yes
dd_Smed_v6_14633_0_1	ref|NP_055377.1|	homeobox protein OTX1 [Homo sapiens]	7.51e-17	Schmidtea mediterranea otxA mRNA, complete cds	99.77	TF	Yes
dd_Smed_v6_48430_0_1	ref|NP_001290391.1|	transcription factor Ovo-like 2 isoform 2 [Homo sapiens]	9.98e-33	Schmidtea mediterranea ovo mRNA, complete cds	99.523	TF	Yes
dd_Smed_v6_76069_0_1				Schmidtea mediterranea ovo mRNA, complete cds	100	TF	Yes
dd_Smed_v6_3098_0_1	ref|NP_001317711.1|	pre-B-cell leukemia transcription factor 3 isoform 3 [Homo sapiens]	########	Schmidtea mediterranea PBX mRNA, complete cds	99.915	TF	Yes
dd_Smed_v6_15253_0_1	ref|NP_005020.1|	pituitary homeobox 3 [Homo sapiens]	4.49e-43	Schmidtea mediterranea pitx mRNA, complete cds	99.85	TF	Yes
dd_Smed_v6_8234_0_1	ref|NP_005595.2|	POU domain, class 3, transcription factor 2 [Homo sapiens]	4.15e-79	Schmidtea mediterranea POU2/3-like (POU2/3) mRNA, complete sequence	99.692	TF	Yes
dd_Smed_v6_15555_0_1	ref|NP_002691.1|	POU domain, class 4, transcription factor 3 [Homo sapiens]	1.12e-73	Schmidtea mediterranea pou4l-1 (pou4l-1) mRNA, partial cds	99.915	TF	Yes
dd_Smed_v6_13772_0_1	ref|XP_016857322.1|	prospero homeobox protein 1 isoform X2 [Homo sapiens]	1.98e-49	Schmidtea mediterranea PROX-1 mRNA, complete cds	100	TF	Yes
dd_Smed_v6_16222_0_1	ref|NP_001116079.1|	runt-related transcription factor 1 isoform AML1a [Homo sapiens]	3.44e-28	Schmidtea mediterranea runt-like 1 protein mRNA, complete cds	100	TF	Yes
dd_Smed_v6_17731_0_1	ref|XP_011534374.1|	single-minded homolog 1 isoform X2 [Homo sapiens]	########	Schmidtea mediterranea sim protein (sim) mRNA, partial cds	99.642	TF	Yes
dd_Smed_v6_9774_0_1	ref|NP_005973.1|	homeobox protein SIX1 [Homo sapiens]	########	Schmidtea mediterranea sine oculis 1/2-2-like (Six1/2-2) mRNA, complete sequence	99.744	TF	Yes
dd_Smed_v6_15436_0_1	ref|XP_005264157.1|	homeobox protein SIX2 isoform X1 [Homo sapiens]	########	Schmidtea mediterranea sine oculis-1/2 mRNA, complete cds	99.677	TF	Yes
dd_Smed_v6_6316_0_1	ref|XP_016865723.1|	forkhead box protein P4 isoform X7 [Homo sapiens]	7.13e-23	Schmidtea mediterranea Smed-Albino mRNA, complete cds	99.851	TF	Yes
dd_Smed_v6_13215_0_1	ref|NP_003097.1|	transcription factor SOX-2 [Homo sapiens]	1.51e-40	Schmidtea mediterranea soxB mRNA, complete cds	99.938	TF	Yes
dd_Smed_v6_20944_0_1	ref|NP_004180.1|	transcription factor SOX-14 [Homo sapiens]	6.83e-17	Schmidtea mediterranea soxB2-2 mRNA, complete cds	99.32	TF	Yes
dd_Smed_v6_5942_0_1	ref|NP_003099.1|	transcription factor SOX-11 [Homo sapiens]	1.9e-19	Schmidtea mediterranea SOXP-3 mRNA, partial cds	99.502	TF	Yes
dd_Smed_v6_17385_0_1	ref|NP_001138722.1|	transcription factor Sp9 [Homo sapiens]	1.28e-52	Schmidtea mediterranea sp6-9 mRNA, complete cds	100	TF	Yes
dd_Smed_v6_22585_0_1	ref|NP_003404.1|	zinc finger protein ZIC 3 isoform 1 [Homo sapiens]	5.89e-86	Schmidtea mediterranea strain BCN-10 zinc finger protein A (ZicA) mRNA, complete cds	99.824	TF	Yes
dd_Smed_v6_4075_0_1	ref|NP_001361202.1|	transcription factor GATA-4 isoform 3 [Homo sapiens]	3.28e-33	Schmidtea mediterranea strain CIW4 GATA456 (gata456) mRNA, complete cds	100	TF	Yes
dd_Smed_v6_1694_0_1	ref|NP_004124.5|	hepatocyte nuclear factor 4-gamma isoform 1 [Homo sapiens]	########	Schmidtea mediterranea strain CIW4 HNF4 (hnf4) mRNA, complete cds	99.954	TF	Yes
dd_Smed_v6_8208_0_1	ref|XP_005252500.1|	trans-acting T-cell-specific transcription factor GATA-3 isoform X1 [Homo sapiens]	1.4e-49	Schmidtea mediterranea transcription factor GATA1/2/3b (gata1/2/3b) mRNA, complete cds	99.522	TF	Yes
dd_Smed_v6_17951_0_1	ref|NP_476527.1|	twist-related protein 2 [Homo sapiens]	7.32e-34	Schmidtea mediterranea twist protein (twist) mRNA, partial cds	94.362	TF	Yes
dd_Smed_v6_23249_0_1	ref|NP_997188.2|	forkhead box protein D4 [Homo sapiens]	4.13e-54	Schmidtea mediterranea winged helix/forkhead transcription factor (foxd) mRNA, complete cds	99.846	TF	Yes
dd_Smed_v6_8720_0_1	ref|NP_001269862.1|	zinc finger protein 341 isoform 1 [Homo sapiens]	1.01e-11	Schmidtea mediterranea ZFP-1 mRNA, complete cds	100	TF	Yes
dd_Smed_v6_11113_0_1	ref|NP_001257941.1|	Friend leukemia integration 1 transcription factor isoform 4 [Homo sapiens]	5.74e-57	UNVERIFIED: Schmidtea mediterranea fli1-like mRNA, partial sequence	99.861	TF	Yes
dd_Smed_v6_15035_0_1	ref|NP_001442.2|	forkhead box protein F1 [Homo sapiens]	1.91e-38	UNVERIFIED: Schmidtea mediterranea foxf-like mRNA, partial sequence	100	TF	Yes
dd_Smed_v6_75162_0_1	ref|XP_016881725.1|	zinc finger protein 554 isoform X3 [Homo sapiens]	1.61e-37	UNVERIFIED: Schmidtea mediterranea glass-like mRNA, complete sequence	99.81	TF	Yes
dd_Smed_v6_89703_0_1	ref|NP_001161816.1|	ras-responsive element-binding protein 1 isoform 2 [Homo sapiens]	2.7e-08	UNVERIFIED: Schmidtea mediterranea glass-like mRNA, complete sequence	98.225	TF	Yes
dd_Smed_v6_15144_0_1	ref|NP_004780.3|	LIM/homeobox protein Lhx2 [Homo sapiens]	6.55e-72	UNVERIFIED: Schmidtea mediterranea lhx2/9-like mRNA, partial sequence	100	TF	Yes
dd_Smed_v6_20755_0_1	ref|NP_001350675.1|	LIM/homeobox protein Lhx3 isoform c [Homo sapiens]	3.25e-87	UNVERIFIED: Schmidtea mediterranea lhx3/4-like mRNA, complete sequence	100	TF	Yes
dd_Smed_v6_13898_0_1	ref|NP_149416.1|	homeobox protein Nkx-2.4 [Homo sapiens]	8.75e-32	UNVERIFIED: Schmidtea mediterranea nkx2-like mRNA, partial sequence	99.725	TF	Yes
dd_Smed_v6_11198_0_1	ref|NP_006159.2|	homeobox protein Nkx-6.1 [Homo sapiens]	1.86e-35	UNVERIFIED: Schmidtea mediterranea nkx6-like mRNA, complete sequence	99.856	TF	Yes
dd_Smed_v6_94635_0_1	ref|NP_003260.1|	nuclear receptor subfamily 2 group E member 1 isoform b [Homo sapiens]	1.94e-38	UNVERIFIED: Schmidtea mediterranea nuclear receptor 1-like mRNA, complete sequence	99.443	TF	Yes
dd_Smed_v6_15516_0_1	ref|NP_055377.1|	homeobox protein OTX1 [Homo sapiens]	4.56e-17	UNVERIFIED: Schmidtea mediterranea otxb-like mRNA, complete sequence	99.752	TF	Yes
dd_Smed_v6_35892_0_1	ref|NP_001355820.1|	paired box protein Pax-6 isoform a [Homo sapiens]	6.72e-58	UNVERIFIED: Schmidtea mediterranea pax6b-like mRNA, complete sequence	99.771	TF	Yes
dd_Smed_v6_18952_0_1	ref|XP_024303059.1|	transcriptional repressor scratch 1 isoform X1 [Homo sapiens]	5.98e-77	UNVERIFIED: Schmidtea mediterranea scratch-like mRNA, partial sequence	99.848	TF	Yes
dd_Smed_v6_10216_0_1	ref|NP_003059.1|	zinc finger protein SNAI2 [Homo sapiens]	6.36e-53	UNVERIFIED: Schmidtea mediterranea snail-like mRNA, complete sequence	99.72	TF	Yes
dd_Smed_v6_25321_0_1	ref|NP_003097.1|	transcription factor SOX-2 [Homo sapiens]	1.11e-30	UNVERIFIED: Schmidtea mediterranea soxB-2-like mRNA, complete sequence	99.872	TF	Yes
dd_Smed_v6_13781_0_1	ref|NP_066305.2|	T-cell leukemia homeobox protein 3 [Homo sapiens]	1.06e-39	UNVERIFIED: Schmidtea mediterranea tlx1-like mRNA, partial sequence	100	TF	Yes
dd_Smed_v6_52262_0_1	ref|NP_872321.2|	zinc finger protein 714 [Homo sapiens]	1.69e-28	UNVERIFIED: Schmidtea mediterranea zinc finger protein 2-like mRNA, complete sequence	98.43	TF	Yes
dd_Smed_v6_10718_0_1	ref|XP_016876735.1|	hepatocyte nuclear factor 3-alpha isoform X1 [Homo sapiens]	6.7e-60	Schmidtea mediterranea clone Smed_02872_V2 forkhead box A-1 mRNA, complete cds	99.825	TF	Yes
dd_Smed_v6_17726_0_1	ref|NP_001355820.1|	paired box protein Pax-6 isoform a [Homo sapiens]	4.27e-81	Schmidtea mediterranea clone Smed_03546_V2 Pax6A mRNA, complete cds	99.891	TF	Yes
dd_Smed_v6_15104_0_1	ref|XP_011513135.1|	transcription factor AP-2-alpha isoform X3 [Homo sapiens]	6.21e-91	Schmidtea mediterranea clone SMED_05955_V2 ap2 mRNA, complete cds	99.888	TF	Yes
dd_Smed_v6_5300_1_1	ref|NP_071443.2|	doublesex- and mab-3-related transcription factor A1 [Homo sapiens]	1.35e-06	Schmidtea mediterranea Dmd-1 splice form 1 mRNA, complete cds, alternatively spliced	100	TF	Yes
dd_Smed_v6_10152_0_1	ref|NP_001445.2|	forkhead box protein J1 [Homo sapiens]	2.23e-42	Schmidtea mediterranea forkhead box J1-like protein 4 mRNA, complete cds	100	TF	Yes
dd_Smed_v6_6910_0_1	ref|NP_001442.2|	forkhead box protein F1 [Homo sapiens]	4.42e-45	Schmidtea mediterranea forkhead F-1 (foxF-1) mRNA, partial cds	99.464	TF	Yes
dd_Smed_v6_7470_0_1	ref|NP_000159.3|	transcriptional activator GLI3 [Homo sapiens]	1.58e-76	Schmidtea mediterranea GLI-1 (gli-1) mRNA, complete cds	99.75	TF	Yes
dd_Smed_v6_22479_0_1	ref|XP_016866118.1|	hairy/enhancer-of-split related with YRPW motif protein 2 isoform X1 [Homo sapiens]	1.55e-18	Schmidtea mediterranea hes-like 3 mRNA, partial cds	99.808	TF	Yes
dd_Smed_v6_8104_0_1	ref|NP_003097.1|	transcription factor SOX-2 [Homo sapiens]	2.98e-38	soxB1-2 (not deposited)		TF	Yes
dd_Smed_v6_8606_0_1	ref|NP_001369262.1|	homeobox protein PKNOX2 isoform b [Homo sapiens]	1.05e-61	Schmidtea mediterranea strain AAA-1 PREP homeodomain-like protein (prep) mRNA, complete cds	99.589	TF	Yes
dd_Smed_v6_11372_0_1	NP_001275504.1	eyes absent homolog 1 isoform 5 [Homo sapiens]	2e-157	eya	N/A	TF	Yes
dd_Smed_v6_21717_0_1	ref|NP_002491.3|	neurogenic differentiation factor 1 [Homo sapiens]	2.31e-27	neuroD-1 (not deposited)		TF	Yes
dd_Smed_v6_15951_0_1				meis (partial, with dd16375, dd16399)	N/A	TF	Yes
dd_Smed_v6_16375_0_1				meis (partial, with dd16375, dd16399)	N/A	TF	Yes
dd_Smed_v6_15732_0_1	ref|NP_001267479.1|	paired box protein Pax-5 isoform 5 [Homo sapiens]	2.28e-49	TPA_inf: Schmidtea mediterranea Pax-beta1 paired domain protein mRNA, partial cds	98.438	TF	No
dd_Smed_v6_14362_0_1	ref|NP_001267479.1|	paired box protein Pax-5 isoform 5 [Homo sapiens]	1.24e-45	TPA_inf: Schmidtea mediterranea Pax-beta2 paired domain protein mRNA, partial cds	99.74	TF	No
dd_Smed_v6_7863_0_1	ref|XP_006720592.1|	homeobox protein Meis2 isoform X10 [Homo sapiens]	7.4e-14	Schmidtea mediterranea homeobox protein meis-like protein mRNA, partial cds	99.787	TF	No
dd_Smed_v6_9906_0_1				Schmidtea mediterranea neuroD-2 protein (neuroD-2) mRNA, partial cds	100	TF	No
dd_Smed_v6_17534_0_1	ref|NP_001612.1|	aryl hydrocarbon receptor [Homo sapiens]	6.89e-93	Schmidtea mediterranea arh protein (arh) mRNA, complete cds	99.455	TF	No
dd_Smed_v6_9171_0_1	ref|XP_005245214.1|	aryl hydrocarbon receptor nuclear translocator isoform X12 [Homo sapiens]	########	Schmidtea mediterranea arnt protein (arnt) mRNA, partial cds	99.908	TF	No
dd_Smed_v6_14753_0_1	ref|NP_065697.1|	achaete-scute homolog 3 [Homo sapiens]	5.96e-08	Schmidtea mediterranea ascl-2 protein (ascl-2) mRNA, partial cds	99.513	TF	No
dd_Smed_v6_2789_0_1				Schmidtea mediterranea clone SMED_00055_V2 fos-1 mRNA, complete cds	99.519	TF	No
dd_Smed_v6_3847_0_1	ref|NP_001129625.1|	cyclic AMP-dependent transcription factor ATF-6 beta isoform b [Homo sapiens]	9.63e-12	Schmidtea mediterranea clone Smed_00780_V2 ATFl1 mRNA, partial cds	99.826	TF	No
dd_Smed_v6_5749_0_1				Schmidtea mediterranea clone Smed_03061_V2 1-Jun mRNA, complete cds	99.902	TF	No
dd_Smed_v6_14611_0_1	ref|NP_001257941.1|	Friend leukemia integration 1 transcription factor isoform 4 [Homo sapiens]	6.24e-57	Schmidtea mediterranea friend leukemia integration 1 mRNA, partial cds	99.927	TF	No
dd_Smed_v6_31435_0_1	ref|NP_006553.2|	transcription factor LBX1 [Homo sapiens]	2.73e-28	Schmidtea mediterranea ladybird (lbx) mRNA, partial cds	100	TF	No
dd_Smed_v6_12873_0_1	ref|NP_006159.2|	homeobox protein Nkx-6.1 [Homo sapiens]	1.83e-36	Schmidtea mediterranea NK homeobox6-2 (nkx6-2) mRNA, complete cds	99.884	TF	No
dd_Smed_v6_21347_0_1	ref|NP_003260.1|	nuclear receptor subfamily 2 group E member 1 isoform b [Homo sapiens]	1.26e-63	Schmidtea mediterranea nuclear receptor TLX-1 (tlx-1) mRNA, complete cds	99.83	TF	No
dd_Smed_v6_10039_0_1	ref|XP_006712005.1|	protein odd-skipped-related 1 isoform X1 [Homo sapiens]	2.33e-41	Schmidtea mediterranea odd skipped-related protein-like (osr) mRNA, partial sequence	97.504	TF	No
dd_Smed_v6_15506_0_1	ref|NP_003059.1|	zinc finger protein SNAI2 [Homo sapiens]	4.94e-39	Schmidtea mediterranea snail-1 mRNA, complete cds	99.786	TF	No
dd_Smed_v6_7824_0_1	ref|NP_001313472.1|	transcription factor Sp4 isoform 3 [Homo sapiens]	1.35e-45	Schmidtea mediterranea Sp5 mRNA, partial cds	99.783	TF	No
dd_Smed_v6_9287_0_1	ref|XP_016883130.1|	teashirt homolog 2 isoform X2 [Homo sapiens]	5.35e-06	Schmidtea mediterranea Teashirt mRNA, partial cds	99.712	TF	No
dd_Smed_v6_52_0_1	ref|NP_057066.2|	Y-box-binding protein 2 [Homo sapiens]	1.39e-18	Schmidtea mediterranea clone Smed_00968_V2 Y box protein-1 mRNA, partial cds	99.734	TF	No
dd_Smed_v6_3565_0_1	ref|NP_001116079.1|	runt-related transcription factor 1 isoform AML1a [Homo sapiens]	2.23e-39	Schmidtea mediterranea clone SMED_02961_V2 runt-2 mRNA, complete cds	100	TF	No
dd_Smed_v6_5853_0_1				Schmidtea mediterranea clone Smed_03434_V2 cAMP responsive element binding protein-1 mRNA, complete cds	99.489	TF	No
dd_Smed_v6_5469_0_1	ref|NP_003122.1|	serum response factor isoform 1 [Homo sapiens]	3.64e-28	Schmidtea mediterranea clone SMED_06579_V2 serum response factor mRNA, complete cds	100	TF	No
dd_Smed_v6_12410_0_1	ref|NP_001955.1|	early growth response protein 1 [Homo sapiens]	2.23e-25	Schmidtea mediterranea clone SMED_07471_V2 early growth response-3 mRNA, complete cds	99.293	TF	No
dd_Smed_v6_9410_0_1	ref|NP_001186810.1|	early growth response protein 3 isoform 3 [Homo sapiens]	2.96e-28	Schmidtea mediterranea clone SMED_09938_V2 early growth response-4 mRNA, complete cds	99.91	TF	No
dd_Smed_v6_3012_0_1	ref|XP_016862602.1|	thyroid hormone receptor beta isoform X2 [Homo sapiens]	2.19e-55	Schmidtea mediterranea clone Smed_13647_V2 thyroid hormone receptor-1 mRNA, partial cds	98.785	TF	No
dd_Smed_v6_22992_0_1	ref|NP_002132.3|	homeobox protein Hox-A4 [Homo sapiens]	3.98e-33	Schmidtea mediterranea clone Smed_13948_V2 hypothetical protein mRNA, partial cds	99.822	TF	No
dd_Smed_v6_52497_0_1	ref|NP_061815.2|	homeobox protein HMX1 isoform 1 [Homo sapiens]	3.56e-32	Schmidtea mediterranea clone Smed_14967_V2 hmx-1 mRNA, complete cds	96.552	TF	No
dd_Smed_v6_7227_0_1	ref|NP_005677.2|	transcription factor SOX-13 [Homo sapiens]	2.76e-13	Schmidtea mediterranea clone Smed_17522_V2 soxP-4 mRNA, complete cds	99.834	TF	No
dd_Smed_v6_9273_0_1	ref|NP_001956.4|	early growth response protein 4 [Homo sapiens]	1.24e-31	Schmidtea mediterranea clone SMED_20251_V2 early growth response-2 mRNA, partial cds	99.703	TF	No
dd_Smed_v6_8871_0_1	ref|XP_011524471.1|	zinc finger protein 236 isoform X4 [Homo sapiens]	6.07e-54	Schmidtea mediterranea clone Smed_37464_V2 zinc finger protein-2 mRNA, partial cds	91.667	TF	No
dd_Smed_v6_5579_0_1	ref|NP_001230164.1|	transcription factor 4 isoform k [Homo sapiens]	4.13e-39	Schmidtea mediterranea da protein (da) mRNA, partial cds	99.475	TF	No
dd_Smed_v6_31674_0_1	ref|XP_011540239.1|	doublesex- and mab-3-related transcription factor A2 isoform X1 [Homo sapiens]	3.42e-21	Schmidtea mediterranea Dmd-2 splice form 1 mRNA, partial cds, alternatively spliced	99.221	TF	No
dd_Smed_v6_13283_0_1	ref|NP_006548.1|	doublesex- and mab-3-related transcription factor 2 isoform 1 [Homo sapiens]	3.48e-33	Schmidtea mediterranea Dmd-3 mRNA, partial cds	99.52	TF	No
dd_Smed_v6_28216_0_1	ref|NP_071443.2|	doublesex- and mab-3-related transcription factor A1 [Homo sapiens]	1.22e-25	Schmidtea mediterranea Dmd-4 mRNA, partial cds	99.351	TF	No
dd_Smed_v6_12722_0_1	ref|NP_542173.2|	class E basic helix-loop-helix protein 23 [Homo sapiens]	1.56e-34	Schmidtea mediterranea e22/23 protein (e22/23) mRNA, partial cds	99	TF	No
dd_Smed_v6_3643_0_1	ref|XP_016876211.1|	transcription factor Dp-1 isoform X8 [Homo sapiens]	1.62e-34	Schmidtea mediterranea E2F dimerization protein (Dp) mRNA, complete cds	99.782	TF	No
dd_Smed_v6_3130_0_1	ref|NP_001941.2|	transcription factor E2F4 [Homo sapiens]	9.36e-48	Schmidtea mediterranea E2F4/5-like protein (E2F4-1) mRNA, complete cds	99.819	TF	No
dd_Smed_v6_3935_0_1	ref|NP_004421.2|	early growth response protein 3 isoform 1 [Homo sapiens]	3.08e-23	Schmidtea mediterranea EGR-1 mRNA, complete cds	99.924	TF	No
dd_Smed_v6_7731_0_1	ref|NP_001956.4|	early growth response protein 4 [Homo sapiens]	1.81e-24	Schmidtea mediterranea EGR-like protein 1 mRNA, complete cds	99.858	TF	No
dd_Smed_v6_8096_0_1	ref|NP_690862.1|	fer3-like protein [Homo sapiens]	6.8e-21	Schmidtea mediterranea fer3l-1 protein (fer3l-1) mRNA, partial cds	99.452	TF	No
dd_Smed_v6_10868_0_1	ref|NP_690862.1|	fer3-like protein [Homo sapiens]	2.33e-27	Schmidtea mediterranea fer3l-2 protein (fer3l-2) mRNA, partial cds	99.38	TF	No
dd_Smed_v6_11053_0_1	ref|NP_690862.1|	fer3-like protein [Homo sapiens]	1.27e-21	Schmidtea mediterranea fer3l-3 protein (fer3l-3) mRNA, partial cds	99.043	TF	No
dd_Smed_v6_14635_0_1	ref|NP_001445.2|	forkhead box protein J1 [Homo sapiens]	2.18e-34	Schmidtea mediterranea forkhead box J1-like protein 1 mRNA, complete cds	99.934	TF	No
dd_Smed_v6_103874_0_1	ref|NP_001445.2|	forkhead box protein J1 [Homo sapiens]	3.73e-26	Schmidtea mediterranea forkhead box J1-like protein 3 mRNA, partial cds	100	TF	No
dd_Smed_v6_46372_0_1	ref|XP_011509271.2|	zinc finger protein GLI2 isoform X1 [Homo sapiens]	9.61e-72	Schmidtea mediterranea GLI-2 (gli-2) mRNA, complete cds	100	TF	No
dd_Smed_v6_17566_0_1	ref|XP_016855898.1|	zinc finger protein GLIS1 isoform X2 [Homo sapiens]	1.04e-71	Schmidtea mediterranea GLI-3 (gli-3) mRNA, complete cds	99.84	TF	No
dd_Smed_v6_17332_0_1	ref|NP_001010926.1|	transcription factor HES-5 [Homo sapiens]	2.5e-14	Schmidtea mediterranea hesl-2 protein (hesl-2) mRNA, partial cds	100	TF	No
dd_Smed_v6_31217_0_1	ref|NP_005589.1|	helix-loop-helix protein 1 [Homo sapiens]	1.67e-25	Schmidtea mediterranea hlh1 protein (hlh1) mRNA, partial cds	98.932	TF	No
dd_Smed_v6_2442_0_1	ref|NP_710160.1|	homeobox protein Hox-C6 isoform 2 [Homo sapiens]	4.96e-31	Schmidtea mediterranea HoxD-like protein (hoxD) mRNA, complete cds	100	TF	No
dd_Smed_v6_62255_0_1	ref|NP_002135.2|	homeobox protein Hox-B1 [Homo sapiens]	2.43e-22	Schmidtea mediterranea hypothetical protein Smed-Hox1 mRNA, complete cds	100	TF	No
dd_Smed_v6_25769_0_1	ref|NP_000200.1|	pancreas/duodenum homeobox protein 1 [Homo sapiens]	2.3e-15	Schmidtea mediterranea hypothetical protein Smed-Hox3b mRNA, complete cds	100	TF	No
dd_Smed_v6_16227_0_1	ref|NP_004493.3|	homeobox protein Hox-B7 [Homo sapiens]	5.02e-23	Schmidtea mediterranea hypothetical protein Smed-Lox5a mRNA, partial cds	100	TF	No
dd_Smed_v6_22524_0_1	ref|NP_004493.3|	homeobox protein Hox-B7 [Homo sapiens]	5.37e-37	Schmidtea mediterranea hypothetical protein Smed-lox5b mRNA, complete cds	100	TF	No
dd_Smed_v6_16021_0_1	ref|NP_076922.1|	homeobox protein Hox-B9 [Homo sapiens]	3.14e-15	Schmidtea mediterranea hypothetical protein Smed-Post-2a mRNA, complete cds	100	TF	No
dd_Smed_v6_12467_0_1	ref|NP_776272.1|	homeobox protein Hox-C12 [Homo sapiens]	3.03e-15	Schmidtea mediterranea hypothetical protein Smed-Post-2c mRNA, complete cds	100	TF	No
dd_Smed_v6_4878_0_1				Schmidtea mediterranea JUNLI-1 mRNA, complete cds	99.738	TF	No
dd_Smed_v6_3140_0_1	ref|NP_937848.1|	max-like protein X isoform alpha [Homo sapiens]	3.34e-25	Schmidtea mediterranea max-like protein x mRNA, partial cds	99.868	TF	No
dd_Smed_v6_7938_0_1	ref|NP_001341533.1|	microphthalmia-associated transcription factor isoform 9 [Homo sapiens]	2.07e-11	Schmidtea mediterranea mitfl-1 protein (mitfl-1) mRNA, partial cds	99.791	TF	No
dd_Smed_v6_7316_0_1	ref|NP_996888.1|	upstream stimulatory factor 1 isoform 2 [Homo sapiens]	1e-09	Schmidtea mediterranea mitfl-2 protein (mitfl-2) mRNA, partial cds	99.501	TF	No
dd_Smed_v6_7738_0_1	ref|NP_001161299.2|	transcription factor EB isoform 2 [Homo sapiens]	6.5e-08	Schmidtea mediterranea mitfl-3 protein (mitfl-3) mRNA, partial cds	98.92	TF	No
dd_Smed_v6_9226_0_1	ref|XP_006719356.1|	MLX-interacting protein isoform X4 [Homo sapiens]	6.6e-30	Schmidtea mediterranea mlxipl protein (mlxipl) mRNA, partial cds	99.881	TF	No
dd_Smed_v6_75180_0_1	ref|NP_116142.1|	retina and anterior neural fold homeobox protein 2 [Homo sapiens]	2.04e-32	Schmidtea mediterranea mRNA for retinal homeobox protein Rx (Rx gene), asexual strain	99.112	TF	No
dd_Smed_v6_17498_0_1	ref|NP_001164237.1|	ligand-dependent corepressor isoform 2 [Homo sapiens]	9.96e-12	Schmidtea mediterranea mushroom body large-type Kenyon-related protein mRNA, complete cds	99.722	TF	No
dd_Smed_v6_4415_0_1	ref|NP_006445.1|	max dimerization protein 4 [Homo sapiens]	2.5e-06	Schmidtea mediterranea mxi-1 protein (mxi-1) mRNA, partial cds	99.621	TF	No
dd_Smed_v6_4048_0_1				Schmidtea mediterranea mxi-2 protein (mxi-2) mRNA, partial cds	99.699	TF	No
dd_Smed_v6_4860_0_1	ref|NP_068351.1|	nuclear transcription factor Y subunit alpha isoform 2 [Homo sapiens]	4.54e-25	Schmidtea mediterranea nuclear factor-Y subunit A1 (NF-YA1) mRNA, complete cds	100	TF	No
dd_Smed_v6_8585_0_1	ref|NP_068351.1|	nuclear transcription factor Y subunit alpha isoform 2 [Homo sapiens]	4.04e-27	Schmidtea mediterranea nuclear factor-Y subunit A2 (NF-YA2) mRNA, complete cds	99.748	TF	No
dd_Smed_v6_5828_0_1	ref|XP_024304753.1|	nuclear transcription factor Y subunit beta isoform X2 [Homo sapiens]	1.34e-35	Schmidtea mediterranea nuclear factor-Y subunit B (NF-YB) mRNA, complete cds	100	TF	No
dd_Smed_v6_2532_0_1	ref|XP_011515547.1|	sperm-associated antigen 1 isoform X6 [Homo sapiens]	6.95e-56	Schmidtea mediterranea nuclear factor-Y subunit B2 (NF-YB2) mRNA, complete cds	100	TF	No
dd_Smed_v6_5610_0_1	ref|NP_001136062.1|	nuclear transcription factor Y subunit gamma isoform 5 [Homo sapiens]	1.59e-41	Schmidtea mediterranea nuclear factor-Y subunit C (NF-YC) mRNA, complete cds	100	TF	No
dd_Smed_v6_4795_0_1	ref|NP_001305687.1|	transcriptional repressor NF-X1 isoform 4 [Homo sapiens]	########	Schmidtea mediterranea nuclear transcription factor X-box binding 1 mRNA, partial cds	99.742	TF	No
dd_Smed_v6_21323_0_1	ref|XP_005260965.1|	oligodendrocyte transcription factor 2 isoform X1 [Homo sapiens]	1.02e-30	Schmidtea mediterranea olig2 protein (olig2) mRNA, partial cds	99.614	TF	No
dd_Smed_v6_17397_0_1	ref|NP_835455.1|	pancreas transcription factor 1 subunit alpha [Homo sapiens]	1.76e-26	Schmidtea mediterranea ptf-1 protein (ptf-1) mRNA, partial cds	99.621	TF	No
dd_Smed_v6_29462_0_1	ref|NP_835455.1|	pancreas transcription factor 1 subunit alpha [Homo sapiens]	8.57e-30	Schmidtea mediterranea ptf-2 protein (ptf-2) mRNA, partial cds	99.673	TF	No
dd_Smed_v6_28567_0_1	ref|NP_835455.1|	pancreas transcription factor 1 subunit alpha [Homo sapiens]	1.81e-17	Schmidtea mediterranea ptf-3 protein (ptf-3) mRNA, partial cds	99.615	TF	No
dd_Smed_v6_13704_0_1	ref|NP_835455.1|	pancreas transcription factor 1 subunit alpha [Homo sapiens]	1.09e-29	Schmidtea mediterranea ptf-4 protein (ptf-4) mRNA, partial cds	100	TF	No
dd_Smed_v6_6877_0_1	ref|XP_011530266.1|	mothers against decapentaplegic homolog 1 isoform X1 [Homo sapiens]	0	Schmidtea mediterranea Smad1 mRNA, complete cds	99.488	TF	No
dd_Smed_v6_6079_0_1	ref|XP_011530266.1|	mothers against decapentaplegic homolog 1 isoform X1 [Homo sapiens]	########	Schmidtea mediterranea Smad2/3 mRNA, partial cds	99.797	TF	No
dd_Smed_v6_1923_0_1	ref|NP_005350.1|	mothers against decapentaplegic homolog 4 [Homo sapiens]	1.2e-91	Schmidtea mediterranea smad4 mRNA, complete cds	99.541	TF	No
dd_Smed_v6_8483_0_1	ref|NP_008874.2|	transcription factor SOX-12 [Homo sapiens]	1.81e-06	Schmidtea mediterranea SOXP-2 mRNA, complete cds	99.732	TF	No
dd_Smed_v6_3641_0_1	ref|XP_016884411.1|	sterol regulatory element-binding protein 2 isoform X4 [Homo sapiens]	9.47e-14	Schmidtea mediterranea srebp protein (srebp) mRNA, partial cds	99.433	TF	No
dd_Smed_v6_16070_0_1	ref|NP_005089.2|	musculin [Homo sapiens]	1.2e-11	Schmidtea mediterranea strain CIW4 clone 1G06 musculin mRNA, partial cds	99.788	TF	No
dd_Smed_v6_19757_0_1	ref|NP_005350.1|	mothers against decapentaplegic homolog 4 [Homo sapiens]	2.64e-53	Schmidtea mediterranea strain CIW4 clone 5B08 mothers against decapentaplegic 4-like protein mRNA, complete cds	100	TF	No
dd_Smed_v6_11935_0_1	ref|NP_068780.2|	transcriptional enhancer factor TEF-1 [Homo sapiens]	5.29e-71	Schmidtea mediterranea strain CIW4 SD1 (sd1) mRNA, complete cds	99.851	TF	No
dd_Smed_v6_7458_0_1	ref|NP_003205.2|	transcriptional enhancer factor TEF-5 [Homo sapiens]	########	Schmidtea mediterranea strain CIW4 SD2 (sd2) mRNA, complete cds	99.891	TF	No
dd_Smed_v6_12210_0_1	ref|NP_001243500.1|	retinoic acid receptor RXR-gamma isoform c [Homo sapiens]	4.02e-72	Schmidtea mediterranea strain Pushchino1 retinoid X receptor (rxr) mRNA, partial cds	99.624	TF	No
dd_Smed_v6_26182_0_1	ref|NP_005983.1|	T-box transcription factor TBX1 isoform B [Homo sapiens]	3.47e-70	Schmidtea mediterranea T-box 1/10 protein mRNA, complete cds	100	TF	No
dd_Smed_v6_9460_0_2	ref|NP_005985.3|	T-box transcription factor TBX2 [Homo sapiens]	1.97e-71	Schmidtea mediterranea T-box 2/3a protein mRNA, complete cds	100	TF	No
dd_Smed_v6_17143_0_1	ref|NP_005985.3|	T-box transcription factor TBX2 [Homo sapiens]	3.48e-69	Schmidtea mediterranea T-box 2/3b protein mRNA, complete cds	100	TF	No
dd_Smed_v6_11693_0_1	ref|NP_005985.3|	T-box transcription factor TBX2 [Homo sapiens]	########	Schmidtea mediterranea T-box 2/3c protein mRNA, complete cds	100	TF	No
dd_Smed_v6_19890_0_1	ref|NP_001071121.1|	T-box transcription factor TBX20 isoform 1 [Homo sapiens]	########	Schmidtea mediterranea T-box 20 protein mRNA, complete cds	100	TF	No
dd_Smed_v6_16646_0_1	ref|XP_016857682.1|	T-cell acute lymphocytic leukemia protein 1 isoform X3 [Homo sapiens]	7.56e-18	Schmidtea mediterranea tal protein (tal) mRNA, partial cds	99.197	TF	No
dd_Smed_v6_9140_0_1	ref|NP_001159591.1|	lymphoid enhancer-binding factor 1 isoform 4 [Homo sapiens]	2.08e-38	Schmidtea mediterranea TCF-2 mRNA, complete cds	99.967	TF	No
dd_Smed_v6_8152_0_1	ref|XP_011541915.1|	transcription factor 7 isoform X13 [Homo sapiens]	3.25e-44	Schmidtea mediterranea TCF-3 mRNA, complete cds	99.963	TF	No
dd_Smed_v6_4998_1_1	ref|XP_006716679.1|	basic helix-loop-helix transcription factor scleraxis isoform X1 [Homo sapiens]	7.85e-17	Schmidtea mediterranea TCF15 mRNA, complete cds	98.855	TF	No
dd_Smed_v6_4871_0_1	ref|NP_001308079.1|	upstream stimulatory factor 2 isoform 3 [Homo sapiens]	5.28e-10	Schmidtea mediterranea usf protein (usf) mRNA, partial cds	99.699	TF	No
dd_Smed_v6_415_0_1	ref|NP_005071.2|	X-box-binding protein 1 isoform XBP1(U) [Homo sapiens]	3.77e-11	Schmidtea mediterranea X-box binding protein 1 (xbp1) mRNA, partial cds	99.792	TF	No
dd_Smed_v6_10038_0_1	ref|XP_016872086.1|	zinc finger E-box-binding homeobox 1 isoform X1 [Homo sapiens]	1.3e-38	Schmidtea mediterranea Zeb-1 mRNA, complete cds	100	TF	No
dd_Smed_v6_15531_0_1	ref|NP_009060.2|	zinc finger protein ZIC 2 [Homo sapiens]	1.29e-79	Schmidtea mediterranea zinc finger protein of the cerebellum 2 (zic-2) mRNA, partial cds	99.011	TF	No
dd_Smed_v6_25570_0_1	ref|XP_011519173.1|	Y-box-binding protein 3 isoform X3 [Homo sapiens]	6.76e-32	TPA_inf: Schmidtea mediterranea Y box protein 4-like protein mRNA, complete cds	99.846	TF	No
dd_Smed_v6_18505_0_1	ref|NP_002439.2|	homeobox protein MSX-1 [Homo sapiens]	6.64e-41	Schmidtea mediterranea mRNA for msh1 protein	99.003	TF	No
dd_Smed_v6_16524_0_1	ref|NP_002439.2|	homeobox protein MSX-1 [Homo sapiens]	3.34e-37	Schmidtea mediterranea mRNA for msh2 protein	96.487	TF	No
dd_Smed_v6_2884_0_1	ref|XP_024304753.1|	nuclear transcription factor Y subunit beta isoform X2 [Homo sapiens]	7.67e-06			TF
dd_Smed_v6_7949_0_1	ref|NP_056066.2|	ATM interactor isoform 1 [Homo sapiens]	3.7e-09			TF
dd_Smed_v6_31950_0_1	ref|NP_001159591.1|	lymphoid enhancer-binding factor 1 isoform 4 [Homo sapiens]	8e-06			TF
dd_Smed_v6_4685_0_1	ref|NP_001358357.1|	cyclic AMP-responsive element-binding protein 1 isoform D [Homo sapiens]	3.44e-10			TF
dd_Smed_v6_73714_0_1	ref|NP_061815.2|	homeobox protein HMX1 isoform 1 [Homo sapiens]	2.15e-06			TF
dd_Smed_v6_9099_0_2	ref|XP_005272374.1|	heat shock factor protein 1 isoform X6 [Homo sapiens]	3.39e-27			TF
dd_Smed_v6_92855_0_1	ref|NP_001025036.2|	homeobox protein DBX1 [Homo sapiens]	9.25e-06			TF
dd_Smed_v6_12851_0_1	ref|NP_001355229.1|	general transcription factor II-I repeat domain-containing protein 2A isoform 3 [Homo sapiens]	1.34e-18			TF
dd_Smed_v6_5317_0_1	ref|XP_011519892.1|	myocyte-specific enhancer factor 2A isoform X16 [Homo sapiens]	1.62e-46			TF
dd_Smed_v6_10007_0_1	ref|XP_011507842.1|	LIM homeobox transcription factor 1-alpha isoform X2 [Homo sapiens]	5.44e-32			TF
dd_Smed_v6_10092_0_1	ref|NP_003394.1|	transcriptional repressor protein YY1 [Homo sapiens]	1.65e-71			TF
dd_Smed_v6_10103_0_1	ref|NP_001003699.1|	ras-responsive element-binding protein 1 isoform 1 [Homo sapiens]	1.68e-15			TF
dd_Smed_v6_10109_0_1	ref|NP_775929.2|	zinc finger protein 660 [Homo sapiens]	8.42e-27			TF
dd_Smed_v6_10201_0_1	ref|NP_821078.1|	transcription factor SOX-5 isoform c [Homo sapiens]	2.5e-49			TF
dd_Smed_v6_10219_0_1	ref|NP_001267479.1|	paired box protein Pax-5 isoform 5 [Homo sapiens]	3.72e-73			TF
dd_Smed_v6_1032_0_1	ref|NP_443086.1|	cyclic AMP-responsive element-binding protein 3-like protein 1 [Homo sapiens]	2.16e-33			TF
dd_Smed_v6_10320_0_1	ref|XP_024308731.1|	B-cell lymphoma/leukemia 11A isoform X7 [Homo sapiens]	7.53e-36			TF
dd_Smed_v6_10427_0_1	ref|NP_001315029.1|	estrogen receptor isoform 4 [Homo sapiens]	5.54e-33			TF
dd_Smed_v6_10673_0_1	ref|XP_016873327.1|	putative transcription factor Ovo-like 1 isoform X1 [Homo sapiens]	2.34e-49			TF
dd_Smed_v6_10792_0_1	ref|XP_011520937.1|	transcription factor AP-4 isoform X2 [Homo sapiens]	8.59e-07			TF
dd_Smed_v6_10894_0_1	ref|XP_024302360.1|	TATA box-binding protein-like protein 1 isoform X1 [Homo sapiens]	5.03e-24			TF
dd_Smed_v6_11118_0_1	ref|NP_001268223.1|	zinc finger protein 281 isoform 2 [Homo sapiens]	7.41e-08			TF
dd_Smed_v6_11150_0_1	ref|NP_006483.2|	homeobox protein aristaless-like 3 [Homo sapiens]	2.15e-19			TF
dd_Smed_v6_11170_0_1	ref|NP_001165556.1|	TATA-box-binding protein isoform 2 [Homo sapiens]	4.5e-38			TF
dd_Smed_v6_11201_0_1	ref|NP_001269586.1|	zinc finger protein 143 isoform 3 [Homo sapiens]	1.46e-11			TF
dd_Smed_v6_11337_0_1	ref|NP_001362710.1|	forkhead box protein N2 isoform b [Homo sapiens]	8.5e-28			TF
dd_Smed_v6_114_0_1	ref|XP_011519173.1|	Y-box-binding protein 3 isoform X3 [Homo sapiens]	3.78e-27			TF
dd_Smed_v6_11406_0_1	ref|NP_998759.1|	transcription factor RFX4 isoform c [Homo sapiens]	2.67e-46			TF
dd_Smed_v6_11461_0_1	ref|NP_001230023.1|	heat shock factor protein 2 isoform c [Homo sapiens]	5.35e-15			TF
dd_Smed_v6_11500_0_1	ref|XP_011512281.1|	iroquois-class homeodomain protein IRX-2 isoform X1 [Homo sapiens]	3.9e-37			TF
dd_Smed_v6_11647_0_1	ref|XP_011529865.1|	PR domain zinc finger protein 5 isoform X3 [Homo sapiens]	2.22e-09			TF
dd_Smed_v6_11714_0_1	ref|NP_001070942.1|	nuclear receptor subfamily 1 group I member 3 isoform 8 [Homo sapiens]	4.66e-18			TF
dd_Smed_v6_11840_0_1	ref|XP_011534366.1|	PR domain zinc finger protein 1 isoform X4 [Homo sapiens]	2.29e-54			TF
dd_Smed_v6_11893_0_1	ref|NP_001278769.1|	DNA-binding protein Ikaros isoform Ik-6 [Homo sapiens]	2.53e-10			TF
dd_Smed_v6_11975_0_1	ref|NP_031400.2|	homeobox protein SIX6 [Homo sapiens]	########			TF
dd_Smed_v6_12010_0_1	ref|XP_016873327.1|	putative transcription factor Ovo-like 1 isoform X1 [Homo sapiens]	2.44e-51			TF
dd_Smed_v6_12068_0_1	ref|XP_016875006.1|	POU domain, class 6, transcription factor 1 isoform X5 [Homo sapiens]	2.55e-14			TF
dd_Smed_v6_12170_0_1	ref|NP_060886.1|	forkhead box protein J2 [Homo sapiens]	3.47e-26			TF
dd_Smed_v6_12229_0_1	ref|XP_016874736.1|	nuclear receptor subfamily 4 group A member 1 isoform X2 [Homo sapiens]	1.45e-50			TF
dd_Smed_v6_12249_0_1	ref|NP_945322.1|	histone H4 transcription factor isoform 1 [Homo sapiens]	4.63e-53			TF
dd_Smed_v6_12264_0_1	ref|XP_016875874.1|	Krueppel-like factor 12 isoform X7 [Homo sapiens]	8.22e-39			TF
dd_Smed_v6_12317_0_1	ref|NP_001035091.1|	homeobox protein MOX-1 isoform 3 [Homo sapiens]	3.43e-26			TF
dd_Smed_v6_12501_0_1	ref|NP_001372724.1|	zinc finger protein 384 isoform b [Homo sapiens]	1.58e-41			TF
dd_Smed_v6_12677_0_1	ref|XP_011531441.1|	protein atonal homolog 8 isoform X1 [Homo sapiens]	3.41e-12			TF
dd_Smed_v6_12699_0_1	ref|NP_001278850.1|	retinoic acid receptor RXR-alpha isoform c [Homo sapiens]	4.55e-80			TF
dd_Smed_v6_12884_0_1	ref|NP_001165556.1|	TATA-box-binding protein isoform 2 [Homo sapiens]	3.89e-06			TF
dd_Smed_v6_13005_0_1	ref|NP_005188.2|	forkhead box protein N3 isoform 2 [Homo sapiens]	1.22e-24			TF
dd_Smed_v6_13009_0_1	ref|NP_001185781.1|	forkhead box protein J3 isoform 2 [Homo sapiens]	3.82e-16			TF
dd_Smed_v6_13010_0_1	ref|NP_001159490.1|	POU domain, class 6, transcription factor 2 isoform 2 [Homo sapiens]	3.88e-72			TF
dd_Smed_v6_13341_0_1	ref|XP_016859825.1|	B-cell lymphoma/leukemia 11A isoform X8 [Homo sapiens]	3.56e-36			TF
dd_Smed_v6_13343_0_1	ref|NP_004780.3|	LIM/homeobox protein Lhx2 [Homo sapiens]	5.03e-29			TF
dd_Smed_v6_13371_0_1	ref|XP_011507842.1|	LIM homeobox transcription factor 1-alpha isoform X2 [Homo sapiens]	6.33e-46			TF
dd_Smed_v6_13462_0_1	ref|NP_001193955.1|	POU domain, class 2, transcription factor 2 isoform 3 [Homo sapiens]	4.12e-24			TF
dd_Smed_v6_13474_0_1	ref|NP_001358874.1|	AT-rich interactive domain-containing protein 3C isoform 2 [Homo sapiens]	2.61e-70			TF
dd_Smed_v6_13691_0_1	ref|NP_955366.1|	thyroid hormone receptor alpha isoform 1 [Homo sapiens]	1.55e-26			TF
dd_Smed_v6_13753_0_1	ref|NP_001161816.1|	ras-responsive element-binding protein 1 isoform 2 [Homo sapiens]	2.37e-15			TF
dd_Smed_v6_13843_0_1	ref|XP_005250207.1|	Homeobox protein cut-like 1 isoform X1 [Homo sapiens]	1.55e-34			TF
dd_Smed_v6_14067_0_1	ref|NP_148934.1|	nuclear receptor subfamily 1 group I member 2 isoform 3 [Homo sapiens]	1.14e-16			TF
dd_Smed_v6_14115_0_1	ref|XP_011507842.1|	LIM homeobox transcription factor 1-alpha isoform X2 [Homo sapiens]	5.54e-33			TF
dd_Smed_v6_14176_0_1	ref|XP_011527224.1|	sal-like protein 4 isoform X1 [Homo sapiens]	3.89e-18			TF
dd_Smed_v6_14213_0_1	ref|NP_001035373.1|	doublesex- and mab-3-related transcription factor C2 [Homo sapiens]	5.93e-09			TF
dd_Smed_v6_14656_0_1	ref|XP_016865334.1|	iroquois-class homeodomain protein IRX-1 isoform X1 [Homo sapiens]	4.8e-29			TF
dd_Smed_v6_14712_0_1	ref|NP_001248368.1|	ETS translocation variant 4 isoform 3 [Homo sapiens]	2.06e-46			TF
dd_Smed_v6_14824_0_1	ref|XP_011517372.1|	zinc finger protein Gfi-1b isoform X2 [Homo sapiens]	4.16e-80			TF
dd_Smed_v6_14910_0_1	ref|NP_001300981.1|	Krueppel-like factor 4 isoform 1 [Homo sapiens]	2.5e-23			TF
dd_Smed_v6_15107_0_1	ref|XP_016866879.1|	chorion-specific transcription factor GCMa isoform X1 [Homo sapiens]	3.12e-51			TF
dd_Smed_v6_15324_0_1	ref|XP_011524242.1|	CXXC-type zinc finger protein 1 isoform X1 [Homo sapiens]	7.24e-12			TF
dd_Smed_v6_15471_0_1	ref|NP_005973.1|	homeobox protein SIX1 [Homo sapiens]	6.89e-51			TF
dd_Smed_v6_15473_0_1	ref|NP_004421.2|	early growth response protein 3 isoform 1 [Homo sapiens]	9.58e-09			TF
dd_Smed_v6_15486_0_1	ref|XP_016877995.1|	DNA-binding protein RFX7 isoform X1 [Homo sapiens]	1.78e-27			TF
dd_Smed_v6_15745_0_1	ref|XP_005255832.1|	transcriptional repressor CTCF isoform X2 [Homo sapiens]	2.62e-11			TF
dd_Smed_v6_15865_0_1	ref|XP_016874736.1|	nuclear receptor subfamily 4 group A member 1 isoform X2 [Homo sapiens]	7.97e-49			TF
dd_Smed_v6_16007_0_1	ref|NP_064447.1|	barH-like 2 homeobox protein [Homo sapiens]	1.79e-43			TF
dd_Smed_v6_16277_0_1	ref|NP_001186810.1|	early growth response protein 3 isoform 3 [Homo sapiens]	7.42e-25			TF
dd_Smed_v6_16297_0_1	ref|NP_005242.1|	forkhead box protein C2 [Homo sapiens]	1.85e-55			TF
dd_Smed_v6_16388_0_1	ref|NP_599024.1|	nuclear receptor ROR-alpha isoform d [Homo sapiens]	1.54e-19			TF
dd_Smed_v6_16466_0_1	ref|NP_005240.3|	forkhead box protein G1 [Homo sapiens]	3.53e-36			TF
dd_Smed_v6_16472_0_1	ref|NP_004489.1|	hepatocyte nuclear factor 6 [Homo sapiens]	2.45e-85			TF
dd_Smed_v6_16955_0_1	ref|NP_068745.2|	homeobox protein aristaless-like 4 [Homo sapiens]	2.34e-32			TF
dd_Smed_v6_17324_0_1	ref|NP_000298.3|	POU domain, class 3, transcription factor 4 [Homo sapiens]	2.24e-88			TF
dd_Smed_v6_17352_0_1	ref|XP_005256194.1|	iroquois-class homeodomain protein IRX-6 isoform X1 [Homo sapiens]	1.39e-38			TF
dd_Smed_v6_17393_0_1	ref|XP_005252500.1|	trans-acting T-cell-specific transcription factor GATA-3 isoform X1 [Homo sapiens]	3.55e-64			TF
dd_Smed_v6_17749_0_1	ref|NP_997188.2|	forkhead box protein D4 [Homo sapiens]	6.51e-48			TF
dd_Smed_v6_18125_0_1	ref|NP_077311.2|	iroquois-class homeodomain protein IRX-6 [Homo sapiens]	4.79e-34			TF
dd_Smed_v6_18147_0_1	ref|NP_001980.1|	homeobox even-skipped homolog protein 1 isoform 1 [Homo sapiens]	2.14e-27			TF
dd_Smed_v6_18389_0_1	ref|NP_005242.1|	forkhead box protein C2 [Homo sapiens]	3.25e-49			TF
dd_Smed_v6_1854_0_1	ref|NP_982260.3|	achaete-scute homolog 4 [Homo sapiens]	4.42e-11			TF
dd_Smed_v6_18719_0_1	ref|NP_064447.1|	barH-like 2 homeobox protein [Homo sapiens]	4.56e-46			TF
dd_Smed_v6_18963_0_1	ref|NP_003394.1|	transcriptional repressor protein YY1 [Homo sapiens]	2.18e-49			TF
dd_Smed_v6_18972_0_1	ref|NP_001277008.1|	NK1 transcription factor-related protein 1 [Homo sapiens]	1.06e-33			TF
dd_Smed_v6_19255_0_1	ref|NP_005241.1|	forkhead box protein L1 [Homo sapiens]	3.56e-48			TF
dd_Smed_v6_19286_0_1	ref|NP_878314.1|	visual system homeobox 2 [Homo sapiens]	4.2e-62			TF
dd_Smed_v6_19326_0_1	ref|NP_115485.1|	homeobox protein orthopedia [Homo sapiens]	1.07e-28			TF
dd_Smed_v6_19859_0_1	ref|XP_011534366.1|	PR domain zinc finger protein 1 isoform X4 [Homo sapiens]	1.97e-55			TF
dd_Smed_v6_20096_0_1	ref|NP_001418.2|	homeobox protein engrailed-2 [Homo sapiens]	2.84e-42			TF
dd_Smed_v6_20282_0_1	ref|NP_001248368.1|	ETS translocation variant 4 isoform 3 [Homo sapiens]	3.86e-35			TF
dd_Smed_v6_20296_0_1	ref|XP_011509368.1|	homeobox protein Hox-D3 isoform X1 [Homo sapiens]	3.32e-21			TF
dd_Smed_v6_209_0_1	ref|XP_011519173.1|	Y-box-binding protein 3 isoform X3 [Homo sapiens]	2.64e-27			TF
dd_Smed_v6_2092_0_1	ref|NP_001155894.1|	protein C-ets-1 isoform 3 [Homo sapiens]	7.79e-41			TF
dd_Smed_v6_21730_0_1	ref|NP_001230164.1|	transcription factor 4 isoform k [Homo sapiens]	3.28e-17			TF
dd_Smed_v6_22163_0_1	ref|NP_001073930.1|	homeobox protein unc-4 homolog [Homo sapiens]	1.51e-40			TF
dd_Smed_v6_22331_0_1	ref|XP_016857322.1|	prospero homeobox protein 1 isoform X2 [Homo sapiens]	2.97e-48			TF
dd_Smed_v6_22626_0_1	ref|XP_011521304.1|	TOX high mobility group box family member 3 isoform X4 [Homo sapiens]	1.2e-13			TF
dd_Smed_v6_24257_0_1	ref|NP_008827.2|	homeobox protein Hox-A7 [Homo sapiens]	7.58e-32			TF
dd_Smed_v6_24412_0_1	ref|NP_057430.1|	photoreceptor-specific nuclear receptor isoform a [Homo sapiens]	2.56e-44			TF
dd_Smed_v6_25110_0_1	ref|NP_001186810.1|	early growth response protein 3 isoform 3 [Homo sapiens]	2.19e-29			TF
dd_Smed_v6_25197_0_1	ref|NP_004489.1|	hepatocyte nuclear factor 6 [Homo sapiens]	2.7e-78			TF
dd_Smed_v6_25420_0_1	ref|NP_003260.1|	nuclear receptor subfamily 2 group E member 1 isoform b [Homo sapiens]	9.47e-36			TF
dd_Smed_v6_25608_0_1	ref|XP_024303059.1|	transcriptional repressor scratch 1 isoform X1 [Homo sapiens]	1.7e-32			TF
dd_Smed_v6_26394_0_1	ref|NP_060478.3|	fez family zinc finger protein 2 [Homo sapiens]	9.83e-87			TF
dd_Smed_v6_26877_0_1	ref|NP_005163.1|	protein atonal homolog 1 [Homo sapiens]	1.35e-16			TF
dd_Smed_v6_2716_0_1	ref|XP_006723629.1|	homeobox protein Nkx-2.2 isoform X1 [Homo sapiens]	4.11e-32	nkx2.2 (not deposited)		TF
dd_Smed_v6_27418_0_1	ref|XP_016863217.1|	protein lin-54 homolog isoform X2 [Homo sapiens]	1.44e-21			TF
dd_Smed_v6_28005_0_1	ref|NP_001257941.1|	Friend leukemia integration 1 transcription factor isoform 4 [Homo sapiens]	4.25e-52			TF
dd_Smed_v6_28517_0_1	ref|XP_006712005.1|	protein odd-skipped-related 1 isoform X1 [Homo sapiens]	1.62e-34			TF
dd_Smed_v6_28804_0_1	ref|NP_001355859.1|	paired box protein Pax-6 isoform o [Homo sapiens]	5.86e-18			TF
dd_Smed_v6_28958_0_1	ref|XP_016862543.1|	short stature homeobox protein 2 isoform X2 [Homo sapiens]	2.18e-25			TF
dd_Smed_v6_29211_0_1	ref|NP_005160.2|	paired mesoderm homeobox protein 2A [Homo sapiens]	1.12e-35			TF
dd_Smed_v6_2946_0_1	ref|NP_899052.1|	zinc finger protein Aiolos isoform 3 [Homo sapiens]	6.76e-12			TF
dd_Smed_v6_3040_0_1	ref|NP_005929.2|	forkhead box protein O4 isoform 1 [Homo sapiens]	9.22e-25			TF
dd_Smed_v6_30453_0_1	ref|NP_004488.2|	hepatocyte nuclear factor 3-gamma [Homo sapiens]	1.03e-34			TF
dd_Smed_v6_30562_0_1	ref|NP_002691.1|	POU domain, class 4, transcription factor 3 [Homo sapiens]	6.04e-80			TF
dd_Smed_v6_31705_0_1	ref|NP_067016.3|	homeobox protein Hox-D12 [Homo sapiens]	3.59e-06			TF
dd_Smed_v6_31784_0_1	ref|XP_011507842.1|	LIM homeobox transcription factor 1-alpha isoform X2 [Homo sapiens]	1.59e-43			TF
dd_Smed_v6_32297_0_1	ref|NP_005225.2|	nuclear receptor subfamily 2 group F member 6 [Homo sapiens]	3.48e-30			TF
dd_Smed_v6_3242_0_1	ref|NP_001165556.1|	TATA-box-binding protein isoform 2 [Homo sapiens]	1.74e-49			TF
dd_Smed_v6_33286_0_1	ref|NP_005645.1|	COUP transcription factor 1 [Homo sapiens]	########			TF
dd_Smed_v6_33456_0_1	ref|XP_006723629.1|	homeobox protein Nkx-2.2 isoform X1 [Homo sapiens]	1.64e-26			TF
dd_Smed_v6_33575_0_1	ref|NP_001180.1|	homeobox protein Nkx-3.2 [Homo sapiens]	6.96e-23			TF
dd_Smed_v6_3410_0_1	ref|NP_660087.1|	protein max isoform b [Homo sapiens]	3.84e-16			TF
dd_Smed_v6_34144_0_1	ref|NP_001128323.2|	transcription factor 7 isoform 3 [Homo sapiens]	5e-47			TF
dd_Smed_v6_34285_0_1	ref|NP_001180.1|	homeobox protein Nkx-3.2 [Homo sapiens]	1.72e-23			TF
dd_Smed_v6_347_0_1	ref|NP_057066.2|	Y-box-binding protein 2 [Homo sapiens]	2.33e-28			TF
dd_Smed_v6_35_0_1	ref|NP_057066.2|	Y-box-binding protein 2 [Homo sapiens]	1.79e-17			TF
dd_Smed_v6_35379_0_1	ref|NP_665804.1|	insulin gene enhancer protein ISL-2 [Homo sapiens]	2.14e-21			TF
dd_Smed_v6_3638_0_1	ref|NP_057079.2|	Krueppel-like factor 13 isoform 1 [Homo sapiens]	1.19e-33			TF
dd_Smed_v6_36480_0_1	ref|XP_005263202.1|	PR domain zinc finger protein 8 isoform X7 [Homo sapiens]	1.81e-21			TF
dd_Smed_v6_36521_0_1	ref|NP_009015.1|	transcription factor SOX-21 [Homo sapiens]	2.27e-48			TF
dd_Smed_v6_36618_0_1	ref|XP_011515874.1|	PR domain zinc finger protein 14 isoform X1 [Homo sapiens]	9.39e-85			TF
dd_Smed_v6_36829_0_1	ref|NP_620689.1|	homeobox protein ARX [Homo sapiens]	1.2e-24			TF
dd_Smed_v6_37276_0_1	ref|NP_001257941.1|	Friend leukemia integration 1 transcription factor isoform 4 [Homo sapiens]	4.6e-11			TF
dd_Smed_v6_37930_0_1	ref|NP_058628.3|	homeobox protein SIX2 [Homo sapiens]	1.17e-72			TF
dd_Smed_v6_38342_0_1	ref|NP_000298.3|	POU domain, class 3, transcription factor 4 [Homo sapiens]	1.33e-64			TF
dd_Smed_v6_392_0_1	ref|NP_004550.2|	Y-box-binding protein 1 [Homo sapiens]	7.99e-17			TF
dd_Smed_v6_39758_0_1	ref|XP_016876735.1|	hepatocyte nuclear factor 3-alpha isoform X1 [Homo sapiens]	4.09e-57			TF
dd_Smed_v6_40386_0_1	ref|NP_001257941.1|	Friend leukemia integration 1 transcription factor isoform 4 [Homo sapiens]	2.71e-37			TF
dd_Smed_v6_41553_0_1	ref|NP_031400.2|	homeobox protein SIX6 [Homo sapiens]	1.13e-80			TF
dd_Smed_v6_4163_0_1	ref|NP_001244.1|	cell division cycle 5-like protein [Homo sapiens]	########			TF
dd_Smed_v6_4263_0_1	ref|XP_016863219.1|	protein lin-54 homolog isoform X3 [Homo sapiens]	7.15e-55			TF
dd_Smed_v6_42763_0_1	ref|XP_016877955.1|	nuclear receptor ROR-alpha isoform X5 [Homo sapiens]	1.05e-23			TF
dd_Smed_v6_44424_0_1	ref|XP_011538047.1|	T-cell leukemia homeobox protein 1 isoform X2 [Homo sapiens]	9.58e-08			TF
dd_Smed_v6_4500_0_1	ref|NP_004505.2|	forkhead box protein K2 [Homo sapiens]	1.48e-47			TF
dd_Smed_v6_45275_0_1	ref|NP_002577.2|	pre-B-cell leukemia transcription factor 2 [Homo sapiens]	5.64e-07			TF
dd_Smed_v6_4539_0_1	ref|NP_443086.1|	cyclic AMP-responsive element-binding protein 3-like protein 1 [Homo sapiens]	4.57e-34			TF
dd_Smed_v6_46209_0_1	ref|NP_001273187.1|	homeobox protein PKNOX1 isoform 2 [Homo sapiens]	3.91e-28			TF
dd_Smed_v6_4708_0_1	ref|XP_011540189.1|	transcription factor HIVEP3 isoform X5 [Homo sapiens]	2.88e-12			TF
dd_Smed_v6_4714_0_1	ref|XP_011524242.1|	CXXC-type zinc finger protein 1 isoform X1 [Homo sapiens]	2.3e-14			TF
dd_Smed_v6_48508_0_1	ref|XP_016857322.1|	prospero homeobox protein 1 isoform X2 [Homo sapiens]	6.9e-52			TF
dd_Smed_v6_49026_0_1	ref|XP_016870665.1|	zinc finger protein Gfi-1b isoform X3 [Homo sapiens]	1.67e-15			TF
dd_Smed_v6_49794_0_1	ref|NP_067633.2|	PR domain zinc finger protein 13 [Homo sapiens]	2.07e-35			TF
dd_Smed_v6_49879_0_1	ref|XP_011530999.1|	homeobox protein EMX1 isoform X2 [Homo sapiens]	5.63e-17			TF
dd_Smed_v6_49988_0_1	ref|NP_874359.2|	transcription factor Sp8 isoform 1 [Homo sapiens]	3.17e-37			TF
dd_Smed_v6_50187_0_1	ref|NP_055377.1|	homeobox protein OTX1 [Homo sapiens]	7.87e-06			TF
dd_Smed_v6_5058_0_1	ref|XP_016882751.1|	zinc finger protein 226 isoform X1 [Homo sapiens]	2.38e-35			TF
dd_Smed_v6_50662_0_1	ref|XP_005255832.1|	transcriptional repressor CTCF isoform X2 [Homo sapiens]	1.41e-11			TF
dd_Smed_v6_5200_0_1	ref|NP_001070949.1|	nuclear receptor subfamily 1 group I member 3 isoform 4 [Homo sapiens]	5.48e-22			TF
dd_Smed_v6_528_0_1	ref|NP_004550.2|	Y-box-binding protein 1 [Homo sapiens]	3.85e-20			TF
dd_Smed_v6_5281_0_1	ref|XP_011511808.1|	cell growth-regulating nucleolar protein isoform X1 [Homo sapiens]	2.13e-08			TF
dd_Smed_v6_54422_0_1	ref|NP_001091639.1|	brain-specific homeobox protein homolog [Homo sapiens]	1.84e-29			TF
dd_Smed_v6_5471_0_1	ref|NP_002690.3|	POU domain, class 3, transcription factor 1 [Homo sapiens]	1.45e-12			TF
dd_Smed_v6_56011_0_1	ref|NP_001003795.1|	general transcription factor II-I repeat domain-containing protein 2B isoform 1 [Homo sapiens]	9.43e-10			TF
dd_Smed_v6_56082_0_1	ref|XP_011530999.1|	homeobox protein EMX1 isoform X2 [Homo sapiens]	5.59e-27			TF
dd_Smed_v6_5636_0_1	ref|XP_016870490.1|	transcription factor RFX3 isoform X6 [Homo sapiens]	########			TF
dd_Smed_v6_5642_0_1	ref|NP_001244097.1|	ETS domain-containing protein Elk-1 isoform b [Homo sapiens]	8.19e-11			TF
dd_Smed_v6_5714_0_1	ref|NP_001273984.1|	zinc finger protein with KRAB and SCAN domains 1 isoform c [Homo sapiens]	1.08e-18			TF
dd_Smed_v6_5767_0_1	ref|NP_001032242.1|	forkhead box protein K1 [Homo sapiens]	8.04e-49			TF
dd_Smed_v6_5978_0_1	ref|NP_001354638.1|	nuclear factor of activated T-cells 5 isoform e [Homo sapiens]	1.12e-80			TF
dd_Smed_v6_60078_0_1	ref|NP_054698.1|	paired box protein Pax-8 isoform PAX8E [Homo sapiens]	1.3e-26			TF
dd_Smed_v6_6015_0_1	ref|NP_036523.1|	SAM pointed domain-containing Ets transcription factor isoform 1 [Homo sapiens]	2.75e-20			TF
dd_Smed_v6_60435_0_1	ref|XP_006714144.1|	protein lin-54 homolog isoform X1 [Homo sapiens]	1.36e-11			TF
dd_Smed_v6_6050_0_1	ref|XP_011530266.1|	mothers against decapentaplegic homolog 1 isoform X1 [Homo sapiens]	0			TF
dd_Smed_v6_6114_0_1	ref|NP_001009813.1|	homeobox protein Meis3 isoform 2 [Homo sapiens]	1.69e-42			TF
dd_Smed_v6_61183_0_1	ref|NP_056953.2|	peroxisome proliferator-activated receptor gamma isoform 2 [Homo sapiens]	1e-06			TF
dd_Smed_v6_6220_0_1	ref|XP_016855861.1|	cyclic AMP-responsive element-binding protein 3-like protein 4 isoform X2 [Homo sapiens]	9.51e-23			TF
dd_Smed_v6_63359_0_1	ref|NP_001263380.1|	dorsal root ganglia homeobox protein [Homo sapiens]	2.22e-37			TF
dd_Smed_v6_63520_0_1	ref|NP_001159591.1|	lymphoid enhancer-binding factor 1 isoform 4 [Homo sapiens]	4.66e-33			TF
dd_Smed_v6_6374_0_1	ref|NP_001350577.1|	REST corepressor 2 isoform 2 [Homo sapiens]	1.02e-16			TF
dd_Smed_v6_64051_0_1	ref|NP_001165556.1|	TATA-box-binding protein isoform 2 [Homo sapiens]	1.17e-10			TF
dd_Smed_v6_6481_0_1	ref|XP_006714144.1|	protein lin-54 homolog isoform X1 [Homo sapiens]	6.5e-23			TF
dd_Smed_v6_6496_0_1	ref|NP_001248368.1|	ETS translocation variant 4 isoform 3 [Homo sapiens]	1.62e-08			TF
dd_Smed_v6_6536_0_1	ref|NP_001351284.1|	myocyte-specific enhancer factor 2C isoform 16 [Homo sapiens]	2.57e-08			TF
dd_Smed_v6_65503_0_1	ref|NP_064448.1|	barH-like 1 homeobox protein [Homo sapiens]	3.96e-20			TF
dd_Smed_v6_6623_0_1	ref|NP_001230009.1|	ETS-related transcription factor Elf-5 isoform 3 [Homo sapiens]	4.44e-10			TF
dd_Smed_v6_6626_0_1	ref|XP_011529610.1|	ETS-related transcription factor Elf-4 isoform X3 [Homo sapiens]	4.87e-26			TF
dd_Smed_v6_6636_0_1	ref|NP_002451.2|	interferon regulatory factor 4 isoform 1 [Homo sapiens]	2.62e-30			TF
dd_Smed_v6_6684_0_1	ref|NP_003394.1|	transcriptional repressor protein YY1 [Homo sapiens]	6.11e-66			TF
dd_Smed_v6_6729_0_1	ref|NP_149416.1|	homeobox protein Nkx-2.4 [Homo sapiens]	2.31e-31			TF
dd_Smed_v6_6764_0_1	ref|NP_116208.3|	zinc finger protein 341 isoform 2 [Homo sapiens]	5.19e-42			TF
dd_Smed_v6_6842_0_1	ref|XP_005259428.1|	zinc finger protein 628 isoform X2 [Homo sapiens]	3.29e-17			TF
dd_Smed_v6_68571_0_1	ref|NP_001139812.1|	NK1 transcription factor-related protein 2 [Homo sapiens]	1.97e-07			TF
dd_Smed_v6_6869_0_1	ref|NP_835455.1|	pancreas transcription factor 1 subunit alpha [Homo sapiens]	1.91e-10			TF
dd_Smed_v6_6889_0_1	ref|XP_011519892.1|	myocyte-specific enhancer factor 2A isoform X16 [Homo sapiens]	1.63e-40			TF
dd_Smed_v6_69324_0_1	ref|XP_016870664.1|	zinc finger protein Gfi-1b isoform X1 [Homo sapiens]	3.84e-14			TF
dd_Smed_v6_7033_0_1	ref|XP_005256014.1|	zinc finger homeobox protein 3 isoform X1 [Homo sapiens]	4.21e-22			TF
dd_Smed_v6_7038_0_1	ref|NP_001238754.1|	transcription factor Sp1 isoform c [Homo sapiens]	7.05e-13			TF
dd_Smed_v6_7040_0_1	ref|NP_001230009.1|	ETS-related transcription factor Elf-5 isoform 3 [Homo sapiens]	1.3e-06			TF
dd_Smed_v6_7091_0_1	ref|NP_001955.1|	early growth response protein 1 [Homo sapiens]	4.21e-34			TF
dd_Smed_v6_7247_0_1	ref|NP_001230009.1|	ETS-related transcription factor Elf-5 isoform 3 [Homo sapiens]	1.26e-06			TF
dd_Smed_v6_72647_0_1	ref|NP_064447.1|	barH-like 2 homeobox protein [Homo sapiens]	1.67e-17			TF
dd_Smed_v6_7324_0_1	ref|XP_016882818.1|	pre-B-cell leukemia transcription factor 4 isoform X5 [Homo sapiens]	3.08e-11			TF
dd_Smed_v6_7442_0_1	ref|XP_016882725.1|	zinc finger protein 91 isoform X2 [Homo sapiens]	1.14e-10			TF
dd_Smed_v6_7535_0_1	ref|XP_005272374.1|	heat shock factor protein 1 isoform X6 [Homo sapiens]	5.14e-36			TF
dd_Smed_v6_7551_0_1	ref|XP_011507684.1|	nuclear receptor subfamily 5 group A member 2 isoform X2 [Homo sapiens]	1.27e-36			TF
dd_Smed_v6_7583_0_1	ref|NP_001032242.1|	forkhead box protein K1 [Homo sapiens]	9.48e-46			TF
dd_Smed_v6_7664_0_1	ref|NP_003421.2|	zinc finger protein 91 isoform 1 [Homo sapiens]	6.79e-09			TF
dd_Smed_v6_7752_0_1	ref|NP_004743.1|	chorion-specific transcription factor GCMb [Homo sapiens]	3.14e-34			TF
dd_Smed_v6_7877_0_1	ref|NP_004489.1|	hepatocyte nuclear factor 6 [Homo sapiens]	3.08e-76			TF
dd_Smed_v6_8018_0_1	ref|NP_005220.2|	ETS domain-containing protein Elk-1 isoform a [Homo sapiens]	2.66e-30			TF
dd_Smed_v6_8158_0_1	ref|NP_004720.1|	zinc finger BED domain-containing protein 1 [Homo sapiens]	3.05e-06			TF
dd_Smed_v6_8179_0_1	ref|XP_011539393.1|	calmodulin-binding transcription activator 1 isoform X10 [Homo sapiens]	1.21e-27			TF
dd_Smed_v6_8190_0_1	ref|NP_001014434.1|	LIM/homeobox protein Lhx9 isoform 2 [Homo sapiens]	2.39e-58			TF
dd_Smed_v6_8205_0_1	ref|XP_011520935.1|	transcription factor AP-4 isoform X1 [Homo sapiens]	5.75e-16			TF
dd_Smed_v6_8252_0_1	ref|NP_005559.2|	LIM/homeobox protein Lhx1 [Homo sapiens]	1.16e-38			TF
dd_Smed_v6_8521_0_1	ref|XP_011518651.1|	zinc finger protein 143 isoform X5 [Homo sapiens]	5.1e-11			TF
dd_Smed_v6_8537_0_1	ref|XP_016870233.1|	nuclear factor interleukin-3-regulated protein isoform X1 [Homo sapiens]	6.15e-06			TF
dd_Smed_v6_85977_0_1	ref|XP_011514504.1|	fez family zinc finger protein 1 isoform X2 [Homo sapiens]	2.57e-47			TF
dd_Smed_v6_86969_0_1	ref|NP_001025036.2|	homeobox protein DBX1 [Homo sapiens]	1.31e-14			TF
dd_Smed_v6_8796_0_1	ref|XP_011523397.1|	retinoic acid receptor alpha isoform X1 [Homo sapiens]	4.73e-24			TF
dd_Smed_v6_8886_0_1	ref|NP_001230010.1|	ETS-related transcription factor Elf-5 isoform 4 [Homo sapiens]	1.14e-06			TF
dd_Smed_v6_89856_0_1	ref|NP_116142.1|	retina and anterior neural fold homeobox protein 2 [Homo sapiens]	9.28e-25			TF
dd_Smed_v6_9061_0_1	ref|NP_776272.1|	homeobox protein Hox-C12 [Homo sapiens]	1.29e-18			TF
dd_Smed_v6_90709_0_1	ref|NP_995582.1|	nuclear receptor subfamily 5 group A member 2 isoform 1 [Homo sapiens]	8.81e-14			TF
dd_Smed_v6_9123_0_1	ref|NP_057430.1|	photoreceptor-specific nuclear receptor isoform a [Homo sapiens]	3.5e-31			TF
dd_Smed_v6_9189_0_1	ref|XP_005254641.1|	nuclear receptor ROR-alpha isoform X3 [Homo sapiens]	5.27e-22			TF
dd_Smed_v6_9282_0_1	ref|NP_001138897.1|	nuclear receptor subfamily 1 group D member 2 isoform 2 [Homo sapiens]	6.46e-24			TF
dd_Smed_v6_93404_0_1	ref|NP_001338903.1|	histone H4 transcription factor isoform 6 [Homo sapiens]	8.71e-14			TF
dd_Smed_v6_9536_0_1	ref|NP_001138870.1|	thyrotroph embryonic factor isoform 2 [Homo sapiens]	1.43e-08			TF
dd_Smed_v6_9596_0_1	ref|NP_835221.2|	homeobox protein DLX-1 isoform 1 [Homo sapiens]	3.42e-13			TF
dd_Smed_v6_9738_0_1	ref|XP_016881877.1|	D site-binding protein isoform X1 [Homo sapiens]	2.15e-09			TF
dd_Smed_v6_97865_0_1	ref|NP_055175.2|	homeobox protein Nkx-2.8 [Homo sapiens]	2.38e-12			TF
dd_Smed_v6_98822_0_1	ref|XP_011509370.1|	homeobox protein Hox-D13 isoform X1 [Homo sapiens]	1.46e-07			TF
dd_Smed_v6_9899_0_1	ref|XP_006712185.1|	protein atonal homolog 8 isoform X2 [Homo sapiens]	7.38e-13			TF
dd_Smed_v6_1399_0_1				Schmidtea mediterranea clone Smed_03084_V2 hypothetical protein mRNA, complete cds	99.444	NoBB
dd_Smed_v6_101139_0_1						NoBB
dd_Smed_v6_10162_0_1						NoBB
dd_Smed_v6_104071_0_1						NoBB
dd_Smed_v6_10429_0_1						NoBB
dd_Smed_v6_10781_0_1						NoBB
dd_Smed_v6_11217_0_1						NoBB
dd_Smed_v6_11391_0_1						NoBB
dd_Smed_v6_11508_0_1						NoBB
dd_Smed_v6_11529_0_1						NoBB
dd_Smed_v6_11747_0_1						NoBB
dd_Smed_v6_12617_0_1						NoBB
dd_Smed_v6_12788_0_1						NoBB
dd_Smed_v6_13667_0_1						NoBB
dd_Smed_v6_13863_0_1						NoBB
dd_Smed_v6_14012_0_1						NoBB
dd_Smed_v6_14167_0_1						NoBB
dd_Smed_v6_14197_0_1						NoBB
dd_Smed_v6_1435_0_1						NoBB
dd_Smed_v6_14912_0_14						NoBB
dd_Smed_v6_15148_0_1						NoBB
dd_Smed_v6_15265_0_1						NoBB
dd_Smed_v6_15470_0_4						NoBB
dd_Smed_v6_15545_0_3						NoBB
dd_Smed_v6_15603_0_1						NoBB
dd_Smed_v6_15712_0_11						NoBB
dd_Smed_v6_16044_0_1						NoBB
dd_Smed_v6_16619_0_1						NoBB
dd_Smed_v6_17333_0_1						NoBB
dd_Smed_v6_17820_0_13						NoBB
dd_Smed_v6_18011_0_1						NoBB
dd_Smed_v6_18170_0_1						NoBB
dd_Smed_v6_18286_0_1						NoBB
dd_Smed_v6_18735_0_1						NoBB
dd_Smed_v6_18956_0_1						NoBB
dd_Smed_v6_19996_0_4						NoBB
dd_Smed_v6_2000_0_1						NoBB
dd_Smed_v6_20252_0_1						NoBB
dd_Smed_v6_20720_0_2						NoBB
dd_Smed_v6_21332_0_1						NoBB
dd_Smed_v6_21826_0_1						NoBB
dd_Smed_v6_22109_0_1						NoBB
dd_Smed_v6_22669_0_1						NoBB
dd_Smed_v6_23121_1_1						NoBB
dd_Smed_v6_23489_0_2						NoBB
dd_Smed_v6_23934_0_1						NoBB
dd_Smed_v6_24358_0_1						NoBB
dd_Smed_v6_24743_0_2						NoBB
dd_Smed_v6_24986_0_1						NoBB
dd_Smed_v6_25068_0_1						NoBB
dd_Smed_v6_25620_0_1						NoBB
dd_Smed_v6_26191_0_1						NoBB
dd_Smed_v6_26443_0_1						NoBB
dd_Smed_v6_26902_0_1						NoBB
dd_Smed_v6_26920_1_1						NoBB
dd_Smed_v6_27043_0_1						NoBB
dd_Smed_v6_27126_0_1						NoBB
dd_Smed_v6_27446_0_1						NoBB
dd_Smed_v6_28182_0_1						NoBB
dd_Smed_v6_28571_0_1						NoBB
dd_Smed_v6_29002_0_1						NoBB
dd_Smed_v6_29225_0_1						NoBB
dd_Smed_v6_29242_0_1						NoBB
dd_Smed_v6_30581_0_1						NoBB
dd_Smed_v6_30618_0_4						NoBB
dd_Smed_v6_31208_0_1						NoBB
dd_Smed_v6_32611_0_1						NoBB
dd_Smed_v6_33351_0_1						NoBB
dd_Smed_v6_33932_0_1						NoBB
dd_Smed_v6_35349_0_2						NoBB
dd_Smed_v6_35351_0_2						NoBB
dd_Smed_v6_35422_0_1						NoBB
dd_Smed_v6_35433_0_3						NoBB
dd_Smed_v6_35907_0_1						NoBB
dd_Smed_v6_36731_0_1						NoBB
dd_Smed_v6_37222_0_1						NoBB
dd_Smed_v6_37666_0_1						NoBB
dd_Smed_v6_39104_0_1						NoBB
dd_Smed_v6_40263_0_1						NoBB
dd_Smed_v6_40349_0_1						NoBB
dd_Smed_v6_40931_0_4						NoBB
dd_Smed_v6_41042_0_1						NoBB
dd_Smed_v6_41533_0_1						NoBB
dd_Smed_v6_41800_0_1						NoBB
dd_Smed_v6_43185_0_1						NoBB
dd_Smed_v6_43254_0_1						NoBB
dd_Smed_v6_43510_0_1						NoBB
dd_Smed_v6_43888_0_1						NoBB
dd_Smed_v6_44623_0_1						NoBB
dd_Smed_v6_44634_0_1						NoBB
dd_Smed_v6_45228_0_1						NoBB
dd_Smed_v6_45979_0_1						NoBB
dd_Smed_v6_46523_0_4						NoBB
dd_Smed_v6_46803_0_1						NoBB
dd_Smed_v6_47114_0_1						NoBB
dd_Smed_v6_47683_0_1						NoBB
dd_Smed_v6_48515_0_3						NoBB
dd_Smed_v6_5079_0_1						NoBB
dd_Smed_v6_5087_0_1						NoBB
dd_Smed_v6_51860_0_1						NoBB
dd_Smed_v6_5558_0_1						NoBB
dd_Smed_v6_57672_0_1						NoBB
dd_Smed_v6_57991_0_1						NoBB
dd_Smed_v6_58075_0_1						NoBB
dd_Smed_v6_58892_0_1						NoBB
dd_Smed_v6_5897_0_1						NoBB
dd_Smed_v6_59606_0_1						NoBB
dd_Smed_v6_59607_0_1						NoBB
dd_Smed_v6_60007_0_1						NoBB
dd_Smed_v6_60019_0_1						NoBB
dd_Smed_v6_60608_0_1						NoBB
dd_Smed_v6_6174_0_1						NoBB
dd_Smed_v6_6197_0_10						NoBB
dd_Smed_v6_62062_0_1						NoBB
dd_Smed_v6_63978_0_1						NoBB
dd_Smed_v6_64053_0_1						NoBB
dd_Smed_v6_64121_0_1						NoBB
dd_Smed_v6_65784_0_1						NoBB
dd_Smed_v6_67722_0_1						NoBB
dd_Smed_v6_6778_0_1	ref|NP_060236.3|	zinc finger protein castor homolog 1 isoform b [Homo sapiens]	8.94e-73			NoBB
dd_Smed_v6_68937_0_1						NoBB
dd_Smed_v6_71029_0_1						NoBB
dd_Smed_v6_71789_0_1						NoBB
dd_Smed_v6_72042_0_1						NoBB
dd_Smed_v6_73252_0_1						NoBB
dd_Smed_v6_7342_0_1						NoBB
dd_Smed_v6_76832_0_1						NoBB
dd_Smed_v6_77728_0_1						NoBB
dd_Smed_v6_79253_0_1						NoBB
dd_Smed_v6_79564_0_1						NoBB
dd_Smed_v6_79846_0_1						NoBB
dd_Smed_v6_81691_0_1						NoBB
dd_Smed_v6_81764_0_1						NoBB
dd_Smed_v6_87605_0_1						NoBB
dd_Smed_v6_89652_0_1						NoBB
dd_Smed_v6_90166_0_1						NoBB
dd_Smed_v6_92666_0_1						NoBB
dd_Smed_v6_97786_0_1						NoBB
dd_Smed_v6_98231_0_1						NoBB
dd_Smed_v6_32371_0_3						NoBB
dd_Smed_v6_3493_0_1						NoBB
dd_Smed_v6_10757_0_1	ref|XP_006724342.1|	coiled-coil domain-containing protein 157 isoform X2 [Homo sapiens]	1.59e-38			NoBB
dd_Smed_v6_11155_0_3						NoBB
dd_Smed_v6_30718_1_1						NoBB
dd_Smed_v6_53281_0_1						NoBB
dd_Smed_v6_31812_0_1						NoBB
dd_Smed_v6_42656_0_2						NoBB
dd_Smed_v6_26260_0_1						NoBB
dd_Smed_v6_31304_0_3						NoBB
dd_Smed_v6_75894_0_1						NoBB
dd_Smed_v6_96091_0_1						NoBB
dd_Smed_v6_96411_0_1						NoBB
dd_Smed_v6_8697_2_1						NoBB
dd_Smed_v6_20239_0_1						NoBB
dd_Smed_v6_4610_0_1						NoBB
dd_Smed_v6_102217_0_1	ref|XP_024309775.1|	protein FAM200B isoform X1 [Homo sapiens]	3.39e-08			NoBB
dd_Smed_v6_10079_0_1	ref|NP_115633.3|	zinc finger MYND domain-containing protein 12 isoform 1 [Homo sapiens]	1.06e-97			NoBB
dd_Smed_v6_10184_0_1						NoBB
dd_Smed_v6_10203_0_1	ref|NP_001034216.2|	zinc finger protein 718 isoform a [Homo sapiens]	5.17e-12			NoBB
dd_Smed_v6_10428_0_1						NoBB
dd_Smed_v6_10446_0_1						NoBB
dd_Smed_v6_10631_0_1						NoBB
dd_Smed_v6_10815_0_1	ref|XP_006712582.1|	zinc finger CCCH domain-containing protein 6 isoform X1 [Homo sapiens]	8.77e-14			NoBB
dd_Smed_v6_10911_0_1	ref|XP_016868655.1|	zinc finger protein 596 isoform X1 [Homo sapiens]	3.63e-16			NoBB
dd_Smed_v6_11413_0_5						NoBB
dd_Smed_v6_11930_0_1						NoBB
dd_Smed_v6_12173_0_1	ref|NP_001243209.1|	zinc finger protein 26 isoform 3 [Homo sapiens]	7.98e-11			NoBB
dd_Smed_v6_12791_0_1	ref|XP_024302291.1|	zinc finger and SCAN domain-containing protein 31 isoform X3 [Homo sapiens]	1.83e-17			NoBB
dd_Smed_v6_13174_0_1						NoBB
dd_Smed_v6_13328_0_13						NoBB
dd_Smed_v6_1345_0_1	ref|NP_219482.1|	zinc finger protein 622 [Homo sapiens]	9e-20			NoBB
dd_Smed_v6_13666_0_1						NoBB
dd_Smed_v6_13790_0_1						NoBB
dd_Smed_v6_13890_0_1	ref|XP_016882859.1|	zinc finger protein 333 isoform X2 [Homo sapiens]	2.53e-22			NoBB
dd_Smed_v6_14028_0_1						NoBB
dd_Smed_v6_14349_0_1						NoBB
dd_Smed_v6_14452_0_5						NoBB
dd_Smed_v6_14629_0_1	ref|NP_001335085.1|	zinc finger protein 525 isoform 1 [Homo sapiens]	2.09e-07			NoBB
dd_Smed_v6_14684_0_3						NoBB
dd_Smed_v6_14937_0_1	ref|NP_001189386.1|	zinc finger protein 816 [Homo sapiens]	2.75e-23			NoBB
dd_Smed_v6_15001_0_1						NoBB
dd_Smed_v6_1555_0_1						NoBB
dd_Smed_v6_15563_1_1						NoBB
dd_Smed_v6_15836_0_1						NoBB
dd_Smed_v6_15852_0_1						NoBB
dd_Smed_v6_16239_0_1						NoBB
dd_Smed_v6_16469_0_3						NoBB
dd_Smed_v6_16660_0_1						NoBB
dd_Smed_v6_17338_0_1						NoBB
dd_Smed_v6_17476_0_1						NoBB
dd_Smed_v6_17723_0_1						NoBB
dd_Smed_v6_17783_0_1						NoBB
dd_Smed_v6_17797_0_1						NoBB
dd_Smed_v6_18122_0_1						NoBB
dd_Smed_v6_18207_0_1	ref|XP_016878474.1|	zinc finger protein 1 homolog isoform X3 [Homo sapiens]	4.37e-07			NoBB
dd_Smed_v6_18422_0_1						NoBB
dd_Smed_v6_18427_0_1						NoBB
dd_Smed_v6_18590_0_2						NoBB
dd_Smed_v6_1864_0_1						NoBB
dd_Smed_v6_18877_0_4						NoBB
dd_Smed_v6_18940_0_1	ref|XP_005270565.1|	zinc finger protein 362 isoform X2 [Homo sapiens]	6.77e-48			NoBB
dd_Smed_v6_19436_0_1	ref|NP_065931.3|	zinc finger protein 530 isoform 1 [Homo sapiens]	5.06e-19			NoBB
dd_Smed_v6_20228_0_1						NoBB
dd_Smed_v6_20477_0_1						NoBB
dd_Smed_v6_21672_0_1						NoBB
dd_Smed_v6_23313_0_1						NoBB
dd_Smed_v6_23402_0_1						NoBB
dd_Smed_v6_23674_0_1						NoBB
dd_Smed_v6_23939_0_2						NoBB
dd_Smed_v6_24095_0_1						NoBB
dd_Smed_v6_24181_0_1						NoBB
dd_Smed_v6_25315_0_1						NoBB
dd_Smed_v6_25433_0_5						NoBB
dd_Smed_v6_26021_0_1						NoBB
dd_Smed_v6_26309_0_1						NoBB
dd_Smed_v6_26567_0_1						NoBB
dd_Smed_v6_26613_0_1						NoBB
dd_Smed_v6_2749_0_1						NoBB
dd_Smed_v6_27803_0_1	ref|XP_006716719.1|	zinc finger protein 7 isoform X5 [Homo sapiens]	2.04e-11			NoBB
dd_Smed_v6_2812_0_1						NoBB
dd_Smed_v6_28129_0_1						NoBB
dd_Smed_v6_28888_0_1	ref|NP_115983.3|	insulinoma-associated protein 2 [Homo sapiens]	2.27e-23			NoBB
dd_Smed_v6_2890_0_1	ref|XP_016882859.1|	zinc finger protein 333 isoform X2 [Homo sapiens]	5.3e-25			NoBB
dd_Smed_v6_28952_0_1						NoBB
dd_Smed_v6_29263_0_1						NoBB
dd_Smed_v6_33295_0_1						NoBB
dd_Smed_v6_34394_0_1						NoBB
dd_Smed_v6_3443_0_1	ref|XP_016882684.1|	zinc finger protein 878 isoform X1 [Homo sapiens]	1.76e-16			NoBB
dd_Smed_v6_34447_0_1						NoBB
dd_Smed_v6_34735_0_9						NoBB
dd_Smed_v6_35550_0_1						NoBB
dd_Smed_v6_35790_0_1						NoBB
dd_Smed_v6_35969_0_1						NoBB
dd_Smed_v6_36544_0_1						NoBB
dd_Smed_v6_38033_0_1	ref|XP_011516613.1|	uncharacterized protein KIAA1958 isoform X1 [Homo sapiens]	4.35e-20			NoBB
dd_Smed_v6_39908_0_1						NoBB
dd_Smed_v6_40000_0_1	ref|XP_005259440.1|	zinc finger protein 835 isoform X1 [Homo sapiens]	1.16e-22			NoBB
dd_Smed_v6_40621_0_1						NoBB
dd_Smed_v6_40635_0_1						NoBB
dd_Smed_v6_42679_0_1						NoBB
dd_Smed_v6_43152_0_1						NoBB
dd_Smed_v6_4381_0_1						NoBB
dd_Smed_v6_4601_0_1	ref|XP_011524969.1|	protein capicua homolog isoform X10 [Homo sapiens]	3.67e-24			NoBB
dd_Smed_v6_4675_0_1						NoBB
dd_Smed_v6_47500_0_1						NoBB
dd_Smed_v6_47659_0_1	ref|NP_660206.2|	high mobility group protein B4 isoform 1 [Homo sapiens]	9.17e-08			NoBB
dd_Smed_v6_4831_0_1						NoBB
dd_Smed_v6_48999_0_1						NoBB
dd_Smed_v6_50305_0_1						NoBB
dd_Smed_v6_51840_0_2	ref|XP_024309775.1|	protein FAM200B isoform X1 [Homo sapiens]	2.03e-21			NoBB
dd_Smed_v6_51873_0_1						NoBB
dd_Smed_v6_5272_0_1						NoBB
dd_Smed_v6_53911_0_1						NoBB
dd_Smed_v6_55586_0_1						NoBB
dd_Smed_v6_56103_0_1						NoBB
dd_Smed_v6_56867_0_1						NoBB
dd_Smed_v6_57030_0_1						NoBB
dd_Smed_v6_57788_0_1						NoBB
dd_Smed_v6_58168_0_1						NoBB
dd_Smed_v6_5875_0_1						NoBB
dd_Smed_v6_5882_0_1						NoBB
dd_Smed_v6_593_0_1						NoBB
dd_Smed_v6_6057_0_1	ref|NP_001308923.1|	zinc finger protein 570 isoform 4 [Homo sapiens]	5.48e-20			NoBB
dd_Smed_v6_6139_0_1	ref|XP_024309754.1|	zinc finger protein 330 isoform X1 [Homo sapiens]	########			NoBB
dd_Smed_v6_6243_0_1	ref|NP_940983.2|	zinc finger CCCH domain-containing protein 6 [Homo sapiens]	2.71e-21			NoBB
dd_Smed_v6_63317_0_1						NoBB
dd_Smed_v6_63336_0_1						NoBB
dd_Smed_v6_63989_0_1						NoBB
dd_Smed_v6_64330_0_1	ref|NP_115983.3|	insulinoma-associated protein 2 [Homo sapiens]	8.74e-11			NoBB
dd_Smed_v6_65482_0_1						NoBB
dd_Smed_v6_6602_0_1	ref|NP_001273627.1|	zinc finger protein 79 isoform c [Homo sapiens]	2.59e-26			NoBB
dd_Smed_v6_6659_0_1	ref|XP_016881842.1|	zinc finger protein 583 isoform X4 [Homo sapiens]	1.52e-16			NoBB
dd_Smed_v6_6767_0_1						NoBB
dd_Smed_v6_67928_0_1						NoBB
dd_Smed_v6_6972_0_1	ref|XP_011524468.1|	zinc finger protein 236 isoform X2 [Homo sapiens]	1.26e-17			NoBB
dd_Smed_v6_7003_0_1	ref|NP_001129203.1|	zinc finger matrin-type protein 4 isoform b [Homo sapiens]	1.64e-12			NoBB
dd_Smed_v6_7190_0_1						NoBB
dd_Smed_v6_73687_0_1						NoBB
dd_Smed_v6_7471_0_1						NoBB
dd_Smed_v6_76885_0_1						NoBB
dd_Smed_v6_76897_0_1						NoBB
dd_Smed_v6_78090_0_1						NoBB
dd_Smed_v6_78313_0_1						NoBB
dd_Smed_v6_8470_3_8						NoBB
dd_Smed_v6_8671_0_1						NoBB
dd_Smed_v6_87472_0_1						NoBB
dd_Smed_v6_8835_0_1						NoBB
dd_Smed_v6_8858_0_1	ref|NP_001357379.1|	zinc finger protein 577 isoform b [Homo sapiens]	3.16e-17			NoBB
dd_Smed_v6_89226_0_1						NoBB
dd_Smed_v6_9007_0_1						NoBB
dd_Smed_v6_9464_0_1	ref|XP_005255615.1|	zinc finger protein 205 isoform X1 [Homo sapiens]	4.16e-18			NoBB
dd_Smed_v6_97499_0_1						NoBB
dd_Smed_v6_9808_0_1						NoBB
dd_Smed_v6_9867_0_1	ref|XP_011513176.1|	zinc finger protein with KRAB and SCAN domains 8 isoform X2 [Homo sapiens]	2.07e-32			NoBB
dd_Smed_v6_67922_0_1						NoBB

## Sheet: TF
Gene ID	Human Best Blast Hit Accession Number	Human Best Blast Hit	E-value	Planarian GenBank Gene Name	Percent Nucloetide Identity	TF?	FSTF?
dd_Smed_v6_21801_0_1	ref|XP_011537084.1|	ALX homeobox protein 1 isoform X1 [Homo sapiens]	1.18e-23	Schmidtea mediterranea aristaless-like homeobox transcription factor (arx) mRNA, complete cds	99.932	TF	Yes
dd_Smed_v6_47123_0_1	ref|NP_001335119.1|	LIM/homeobox protein Lhx6 isoform 6 [Homo sapiens]	7.2e-32	Schmidtea mediterranea arrowhead mRNA, complete cds	100	TF	Yes
dd_Smed_v6_5563_0_1	ref|NP_001316078.1|	tumor protein 63 isoform 11 [Homo sapiens]	8.01e-14	Schmidtea mediterranea clone H.112.3g(T3) SMED-P53 mRNA, complete cds	99.773	TF	Yes
dd_Smed_v6_9050_0_1	ref|NP_821078.1|	transcription factor SOX-5 isoform c [Homo sapiens]	1.32e-46	Schmidtea mediterranea clone Smed_01958_V2 soxP-5 mRNA, partial cds	100	TF	Yes
dd_Smed_v6_15178_0_1	ref|NP_031400.2|	homeobox protein SIX6 [Homo sapiens]	2.54e-84	Schmidtea mediterranea clone Smed_12735_V2 six3-1 mRNA, partial cds	100	TF	Yes
dd_Smed_v6_9165_0_1	ref|XP_011529610.1|	ETS-related transcription factor Elf-4 isoform X3 [Homo sapiens]	4.16e-14	Schmidtea mediterranea clone Smed_34413_V2 ets-1 mRNA, partial cds	99.27	TF	Yes
dd_Smed_v6_9893_0_1	ref|XP_016864682.1|	transcription factor COE1 isoform X2 [Homo sapiens]	0	Schmidtea mediterranea coe protein (coe) mRNA, partial cds	99.554	TF	Yes
dd_Smed_v6_19040_0_1	ref|NP_835221.2|	homeobox protein DLX-1 isoform 1 [Homo sapiens]	1.67e-35	Schmidtea mediterranea distal-less mRNA, complete cds	99.834	TF	Yes
dd_Smed_v6_30720_0_1	ref|NP_036315.1|	forkhead box protein D3 [Homo sapiens]	3.18e-45	Schmidtea mediterranea foxQ2 mRNA, partial cds	97.436	TF	Yes
dd_Smed_v6_50245_0_1				Schmidtea mediterranea foxQ2 mRNA, partial cds	100	TF	Yes
dd_Smed_v6_77831_0_1				Schmidtea mediterranea foxQ2 mRNA, partial cds	100	TF	Yes
dd_Smed_v6_9910_0_1	ref|NP_001361202.1|	transcription factor GATA-4 isoform 3 [Homo sapiens]	2.81e-22	Schmidtea mediterranea GATA456-2 mRNA, complete cds	98.383	TF	Yes
dd_Smed_v6_32934_0_1				Schmidtea mediterranea hesl-1 protein (hesl-1) mRNA, partial cds	99.402	TF	Yes
dd_Smed_v6_47627_0_1	ref|XP_011510090.1|	zinc finger protein 142 isoform X1 [Homo sapiens]	2.22e-18	Schmidtea mediterranea hunchback-like protein mRNA, partial cds	100	TF	Yes
dd_Smed_v6_13056_0_1	ref|XP_006714296.1|	lymphoid enhancer-binding factor 1 isoform X4 [Homo sapiens]	1.02e-43	Schmidtea mediterranea hypothetical protein Smed-tcf7 mRNA, complete cds	100	TF	Yes
dd_Smed_v6_8820_0_1	ref|XP_011541682.1|	insulin gene enhancer protein ISL-1 isoform X1 [Homo sapiens]	1.85e-45	Schmidtea mediterranea insulin gene enhancer protein isl-1 (islet1) mRNA, complete cds	99.945	TF	Yes
dd_Smed_v6_95726_0_1	ref|NP_057354.1|	Krueppel-like factor 2 [Homo sapiens]	7.5e-15	Schmidtea mediterranea klf mRNA, complete cds	99.682	TF	Yes
dd_Smed_v6_11521_0_1	ref|NP_071758.1|	LIM/homeobox protein Lhx5 [Homo sapiens]	2.94e-37	Schmidtea mediterranea lhx1-5-1 mRNA, complete cds	99.91	TF	Yes
dd_Smed_v6_16399_0_1	ref|NP_001009813.1|	homeobox protein Meis3 isoform 2 [Homo sapiens]	4.86e-47	Schmidtea mediterranea meis mRNA, complete cds	98.927	TF	Yes
dd_Smed_v6_12634_0_1	ref|NP_005584.2|	myogenic factor 5 [Homo sapiens]	8.31e-19	Schmidtea mediterranea MyoD-like protein mRNA, complete cds	99.806	TF	Yes
dd_Smed_v6_9259_0_1	ref|NP_001129743.2|	homeobox protein Nkx-2.6 [Homo sapiens]	3.47e-07	Schmidtea mediterranea NK homeobox 4 (nk4) mRNA, partial cds	99.834	TF	Yes
dd_Smed_v6_25344_0_1	ref|NP_660328.2|	homeobox protein Nkx-2.3 [Homo sapiens]	1.04e-17	Schmidtea mediterranea NK homeobox 4 (nk4) mRNA, partial cds	99.72	TF	Yes
dd_Smed_v6_19327_0_1	ref|NP_001277008.1|	NK1 transcription factor-related protein 1 [Homo sapiens]	6.27e-35	Schmidtea mediterranea NK homeobox1-1 (nkx1-1) mRNA, partial cds	99.761	TF	Yes
dd_Smed_v6_14633_0_1	ref|NP_055377.1|	homeobox protein OTX1 [Homo sapiens]	7.51e-17	Schmidtea mediterranea otxA mRNA, complete cds	99.77	TF	Yes
dd_Smed_v6_48430_0_1	ref|NP_001290391.1|	transcription factor Ovo-like 2 isoform 2 [Homo sapiens]	9.98e-33	Schmidtea mediterranea ovo mRNA, complete cds	99.523	TF	Yes
dd_Smed_v6_76069_0_1				Schmidtea mediterranea ovo mRNA, complete cds	100	TF	Yes
dd_Smed_v6_3098_0_1	ref|NP_001317711.1|	pre-B-cell leukemia transcription factor 3 isoform 3 [Homo sapiens]	########	Schmidtea mediterranea PBX mRNA, complete cds	99.915	TF	Yes
dd_Smed_v6_15253_0_1	ref|NP_005020.1|	pituitary homeobox 3 [Homo sapiens]	4.49e-43	Schmidtea mediterranea pitx mRNA, complete cds	99.85	TF	Yes
dd_Smed_v6_8234_0_1	ref|NP_005595.2|	POU domain, class 3, transcription factor 2 [Homo sapiens]	4.15e-79	Schmidtea mediterranea POU2/3-like (POU2/3) mRNA, complete sequence	99.692	TF	Yes
dd_Smed_v6_15555_0_1	ref|NP_002691.1|	POU domain, class 4, transcription factor 3 [Homo sapiens]	1.12e-73	Schmidtea mediterranea pou4l-1 (pou4l-1) mRNA, partial cds	99.915	TF	Yes
dd_Smed_v6_13772_0_1	ref|XP_016857322.1|	prospero homeobox protein 1 isoform X2 [Homo sapiens]	1.98e-49	Schmidtea mediterranea PROX-1 mRNA, complete cds	100	TF	Yes
dd_Smed_v6_16222_0_1	ref|NP_001116079.1|	runt-related transcription factor 1 isoform AML1a [Homo sapiens]	3.44e-28	Schmidtea mediterranea runt-like 1 protein mRNA, complete cds	100	TF	Yes
dd_Smed_v6_17731_0_1	ref|XP_011534374.1|	single-minded homolog 1 isoform X2 [Homo sapiens]	########	Schmidtea mediterranea sim protein (sim) mRNA, partial cds	99.642	TF	Yes
dd_Smed_v6_9774_0_1	ref|NP_005973.1|	homeobox protein SIX1 [Homo sapiens]	########	Schmidtea mediterranea sine oculis 1/2-2-like (Six1/2-2) mRNA, complete sequence	99.744	TF	Yes
dd_Smed_v6_15436_0_1	ref|XP_005264157.1|	homeobox protein SIX2 isoform X1 [Homo sapiens]	########	Schmidtea mediterranea sine oculis-1/2 mRNA, complete cds	99.677	TF	Yes
dd_Smed_v6_6316_0_1	ref|XP_016865723.1|	forkhead box protein P4 isoform X7 [Homo sapiens]	7.13e-23	Schmidtea mediterranea Smed-Albino mRNA, complete cds	99.851	TF	Yes
dd_Smed_v6_13215_0_1	ref|NP_003097.1|	transcription factor SOX-2 [Homo sapiens]	1.51e-40	Schmidtea mediterranea soxB mRNA, complete cds	99.938	TF	Yes
dd_Smed_v6_20944_0_1	ref|NP_004180.1|	transcription factor SOX-14 [Homo sapiens]	6.83e-17	Schmidtea mediterranea soxB2-2 mRNA, complete cds	99.32	TF	Yes
dd_Smed_v6_5942_0_1	ref|NP_003099.1|	transcription factor SOX-11 [Homo sapiens]	1.9e-19	Schmidtea mediterranea SOXP-3 mRNA, partial cds	99.502	TF	Yes
dd_Smed_v6_17385_0_1	ref|NP_001138722.1|	transcription factor Sp9 [Homo sapiens]	1.28e-52	Schmidtea mediterranea sp6-9 mRNA, complete cds	100	TF	Yes
dd_Smed_v6_22585_0_1	ref|NP_003404.1|	zinc finger protein ZIC 3 isoform 1 [Homo sapiens]	5.89e-86	Schmidtea mediterranea strain BCN-10 zinc finger protein A (ZicA) mRNA, complete cds	99.824	TF	Yes
dd_Smed_v6_4075_0_1	ref|NP_001361202.1|	transcription factor GATA-4 isoform 3 [Homo sapiens]	3.28e-33	Schmidtea mediterranea strain CIW4 GATA456 (gata456) mRNA, complete cds	100	TF	Yes
dd_Smed_v6_1694_0_1	ref|NP_004124.5|	hepatocyte nuclear factor 4-gamma isoform 1 [Homo sapiens]	########	Schmidtea mediterranea strain CIW4 HNF4 (hnf4) mRNA, complete cds	99.954	TF	Yes
dd_Smed_v6_8208_0_1	ref|XP_005252500.1|	trans-acting T-cell-specific transcription factor GATA-3 isoform X1 [Homo sapiens]	1.4e-49	Schmidtea mediterranea transcription factor GATA1/2/3b (gata1/2/3b) mRNA, complete cds	99.522	TF	Yes
dd_Smed_v6_17951_0_1	ref|NP_476527.1|	twist-related protein 2 [Homo sapiens]	7.32e-34	Schmidtea mediterranea twist protein (twist) mRNA, partial cds	94.362	TF	Yes
dd_Smed_v6_23249_0_1	ref|NP_997188.2|	forkhead box protein D4 [Homo sapiens]	4.13e-54	Schmidtea mediterranea winged helix/forkhead transcription factor (foxd) mRNA, complete cds	99.846	TF	Yes
dd_Smed_v6_8720_0_1	ref|NP_001269862.1|	zinc finger protein 341 isoform 1 [Homo sapiens]	1.01e-11	Schmidtea mediterranea ZFP-1 mRNA, complete cds	100	TF	Yes
dd_Smed_v6_11113_0_1	ref|NP_001257941.1|	Friend leukemia integration 1 transcription factor isoform 4 [Homo sapiens]	5.74e-57	UNVERIFIED: Schmidtea mediterranea fli1-like mRNA, partial sequence	99.861	TF	Yes
dd_Smed_v6_15035_0_1	ref|NP_001442.2|	forkhead box protein F1 [Homo sapiens]	1.91e-38	UNVERIFIED: Schmidtea mediterranea foxf-like mRNA, partial sequence	100	TF	Yes
dd_Smed_v6_75162_0_1	ref|XP_016881725.1|	zinc finger protein 554 isoform X3 [Homo sapiens]	1.61e-37	UNVERIFIED: Schmidtea mediterranea glass-like mRNA, complete sequence	99.81	TF	Yes
dd_Smed_v6_89703_0_1	ref|NP_001161816.1|	ras-responsive element-binding protein 1 isoform 2 [Homo sapiens]	2.7e-08	UNVERIFIED: Schmidtea mediterranea glass-like mRNA, complete sequence	98.225	TF	Yes
dd_Smed_v6_15144_0_1	ref|NP_004780.3|	LIM/homeobox protein Lhx2 [Homo sapiens]	6.55e-72	UNVERIFIED: Schmidtea mediterranea lhx2/9-like mRNA, partial sequence	100	TF	Yes
dd_Smed_v6_20755_0_1	ref|NP_001350675.1|	LIM/homeobox protein Lhx3 isoform c [Homo sapiens]	3.25e-87	UNVERIFIED: Schmidtea mediterranea lhx3/4-like mRNA, complete sequence	100	TF	Yes
dd_Smed_v6_13898_0_1	ref|NP_149416.1|	homeobox protein Nkx-2.4 [Homo sapiens]	8.75e-32	UNVERIFIED: Schmidtea mediterranea nkx2-like mRNA, partial sequence	99.725	TF	Yes
dd_Smed_v6_11198_0_1	ref|NP_006159.2|	homeobox protein Nkx-6.1 [Homo sapiens]	1.86e-35	UNVERIFIED: Schmidtea mediterranea nkx6-like mRNA, complete sequence	99.856	TF	Yes
dd_Smed_v6_94635_0_1	ref|NP_003260.1|	nuclear receptor subfamily 2 group E member 1 isoform b [Homo sapiens]	1.94e-38	UNVERIFIED: Schmidtea mediterranea nuclear receptor 1-like mRNA, complete sequence	99.443	TF	Yes
dd_Smed_v6_15516_0_1	ref|NP_055377.1|	homeobox protein OTX1 [Homo sapiens]	4.56e-17	UNVERIFIED: Schmidtea mediterranea otxb-like mRNA, complete sequence	99.752	TF	Yes
dd_Smed_v6_35892_0_1	ref|NP_001355820.1|	paired box protein Pax-6 isoform a [Homo sapiens]	6.72e-58	UNVERIFIED: Schmidtea mediterranea pax6b-like mRNA, complete sequence	99.771	TF	Yes
dd_Smed_v6_18952_0_1	ref|XP_024303059.1|	transcriptional repressor scratch 1 isoform X1 [Homo sapiens]	5.98e-77	UNVERIFIED: Schmidtea mediterranea scratch-like mRNA, partial sequence	99.848	TF	Yes
dd_Smed_v6_10216_0_1	ref|NP_003059.1|	zinc finger protein SNAI2 [Homo sapiens]	6.36e-53	UNVERIFIED: Schmidtea mediterranea snail-like mRNA, complete sequence	99.72	TF	Yes
dd_Smed_v6_25321_0_1	ref|NP_003097.1|	transcription factor SOX-2 [Homo sapiens]	1.11e-30	UNVERIFIED: Schmidtea mediterranea soxB-2-like mRNA, complete sequence	99.872	TF	Yes
dd_Smed_v6_13781_0_1	ref|NP_066305.2|	T-cell leukemia homeobox protein 3 [Homo sapiens]	1.06e-39	UNVERIFIED: Schmidtea mediterranea tlx1-like mRNA, partial sequence	100	TF	Yes
dd_Smed_v6_52262_0_1	ref|NP_872321.2|	zinc finger protein 714 [Homo sapiens]	1.69e-28	UNVERIFIED: Schmidtea mediterranea zinc finger protein 2-like mRNA, complete sequence	98.43	TF	Yes
dd_Smed_v6_10718_0_1	ref|XP_016876735.1|	hepatocyte nuclear factor 3-alpha isoform X1 [Homo sapiens]	6.7e-60	Schmidtea mediterranea clone Smed_02872_V2 forkhead box A-1 mRNA, complete cds	99.825	TF	Yes
dd_Smed_v6_17726_0_1	ref|NP_001355820.1|	paired box protein Pax-6 isoform a [Homo sapiens]	4.27e-81	Schmidtea mediterranea clone Smed_03546_V2 Pax6A mRNA, complete cds	99.891	TF	Yes
dd_Smed_v6_15104_0_1	ref|XP_011513135.1|	transcription factor AP-2-alpha isoform X3 [Homo sapiens]	6.21e-91	Schmidtea mediterranea clone SMED_05955_V2 ap2 mRNA, complete cds	99.888	TF	Yes
dd_Smed_v6_5300_1_1	ref|NP_071443.2|	doublesex- and mab-3-related transcription factor A1 [Homo sapiens]	1.35e-06	Schmidtea mediterranea Dmd-1 splice form 1 mRNA, complete cds, alternatively spliced	100	TF	Yes
dd_Smed_v6_10152_0_1	ref|NP_001445.2|	forkhead box protein J1 [Homo sapiens]	2.23e-42	Schmidtea mediterranea forkhead box J1-like protein 4 mRNA, complete cds	100	TF	Yes
dd_Smed_v6_6910_0_1	ref|NP_001442.2|	forkhead box protein F1 [Homo sapiens]	4.42e-45	Schmidtea mediterranea forkhead F-1 (foxF-1) mRNA, partial cds	99.464	TF	Yes
dd_Smed_v6_7470_0_1	ref|NP_000159.3|	transcriptional activator GLI3 [Homo sapiens]	1.58e-76	Schmidtea mediterranea GLI-1 (gli-1) mRNA, complete cds	99.75	TF	Yes
dd_Smed_v6_22479_0_1	ref|XP_016866118.1|	hairy/enhancer-of-split related with YRPW motif protein 2 isoform X1 [Homo sapiens]	1.55e-18	Schmidtea mediterranea hes-like 3 mRNA, partial cds	99.808	TF	Yes
dd_Smed_v6_8104_0_1	ref|NP_003097.1|	transcription factor SOX-2 [Homo sapiens]	2.98e-38	soxB1-2 (not deposited)		TF	Yes
dd_Smed_v6_21717_0_1	ref|NP_002491.3|	neurogenic differentiation factor 1 [Homo sapiens]	2.31e-27	neuroD-1 (not deposited)		TF	Yes
dd_Smed_v6_8606_0_1	ref|NP_001369262.1|	homeobox protein PKNOX2 isoform b [Homo sapiens]	1.05e-61	Schmidtea mediterranea strain AAA-1 PREP homeodomain-like protein (prep) mRNA, complete cds	99.589	TF	Yes
dd_Smed_v6_15732_0_1	ref|NP_001267479.1|	paired box protein Pax-5 isoform 5 [Homo sapiens]	2.28e-49	TPA_inf: Schmidtea mediterranea Pax-beta1 paired domain protein mRNA, partial cds	98.438	TF	No
dd_Smed_v6_14362_0_1	ref|NP_001267479.1|	paired box protein Pax-5 isoform 5 [Homo sapiens]	1.24e-45	TPA_inf: Schmidtea mediterranea Pax-beta2 paired domain protein mRNA, partial cds	99.74	TF	No
dd_Smed_v6_7863_0_1	ref|XP_006720592.1|	homeobox protein Meis2 isoform X10 [Homo sapiens]	7.4e-14	Schmidtea mediterranea homeobox protein meis-like protein mRNA, partial cds	99.787	TF	No
dd_Smed_v6_9906_0_1				Schmidtea mediterranea neuroD-2 protein (neuroD-2) mRNA, partial cds	100	TF	No
dd_Smed_v6_17534_0_1	ref|NP_001612.1|	aryl hydrocarbon receptor [Homo sapiens]	6.89e-93	Schmidtea mediterranea arh protein (arh) mRNA, complete cds	99.455	TF	No
dd_Smed_v6_9171_0_1	ref|XP_005245214.1|	aryl hydrocarbon receptor nuclear translocator isoform X12 [Homo sapiens]	########	Schmidtea mediterranea arnt protein (arnt) mRNA, partial cds	99.908	TF	No
dd_Smed_v6_14753_0_1	ref|NP_065697.1|	achaete-scute homolog 3 [Homo sapiens]	5.96e-08	Schmidtea mediterranea ascl-2 protein (ascl-2) mRNA, partial cds	99.513	TF	No
dd_Smed_v6_2789_0_1				Schmidtea mediterranea clone SMED_00055_V2 fos-1 mRNA, complete cds	99.519	TF	No
dd_Smed_v6_3847_0_1	ref|NP_001129625.1|	cyclic AMP-dependent transcription factor ATF-6 beta isoform b [Homo sapiens]	9.63e-12	Schmidtea mediterranea clone Smed_00780_V2 ATFl1 mRNA, partial cds	99.826	TF	No
dd_Smed_v6_5749_0_1				Schmidtea mediterranea clone Smed_03061_V2 1-Jun mRNA, complete cds	99.902	TF	No
dd_Smed_v6_14611_0_1	ref|NP_001257941.1|	Friend leukemia integration 1 transcription factor isoform 4 [Homo sapiens]	6.24e-57	Schmidtea mediterranea friend leukemia integration 1 mRNA, partial cds	99.927	TF	No
dd_Smed_v6_31435_0_1	ref|NP_006553.2|	transcription factor LBX1 [Homo sapiens]	2.73e-28	Schmidtea mediterranea ladybird (lbx) mRNA, partial cds	100	TF	No
dd_Smed_v6_12873_0_1	ref|NP_006159.2|	homeobox protein Nkx-6.1 [Homo sapiens]	1.83e-36	Schmidtea mediterranea NK homeobox6-2 (nkx6-2) mRNA, complete cds	99.884	TF	No
dd_Smed_v6_21347_0_1	ref|NP_003260.1|	nuclear receptor subfamily 2 group E member 1 isoform b [Homo sapiens]	1.26e-63	Schmidtea mediterranea nuclear receptor TLX-1 (tlx-1) mRNA, complete cds	99.83	TF	No
dd_Smed_v6_10039_0_1	ref|XP_006712005.1|	protein odd-skipped-related 1 isoform X1 [Homo sapiens]	2.33e-41	Schmidtea mediterranea odd skipped-related protein-like (osr) mRNA, partial sequence	97.504	TF	No
dd_Smed_v6_15506_0_1	ref|NP_003059.1|	zinc finger protein SNAI2 [Homo sapiens]	4.94e-39	Schmidtea mediterranea snail-1 mRNA, complete cds	99.786	TF	No
dd_Smed_v6_7824_0_1	ref|NP_001313472.1|	transcription factor Sp4 isoform 3 [Homo sapiens]	1.35e-45	Schmidtea mediterranea Sp5 mRNA, partial cds	99.783	TF	No
dd_Smed_v6_9287_0_1	ref|XP_016883130.1|	teashirt homolog 2 isoform X2 [Homo sapiens]	5.35e-06	Schmidtea mediterranea Teashirt mRNA, partial cds	99.712	TF	No
dd_Smed_v6_52_0_1	ref|NP_057066.2|	Y-box-binding protein 2 [Homo sapiens]	1.39e-18	Schmidtea mediterranea clone Smed_00968_V2 Y box protein-1 mRNA, partial cds	99.734	TF	No
dd_Smed_v6_3565_0_1	ref|NP_001116079.1|	runt-related transcription factor 1 isoform AML1a [Homo sapiens]	2.23e-39	Schmidtea mediterranea clone SMED_02961_V2 runt-2 mRNA, complete cds	100	TF	No
dd_Smed_v6_5853_0_1				Schmidtea mediterranea clone Smed_03434_V2 cAMP responsive element binding protein-1 mRNA, complete cds	99.489	TF	No
dd_Smed_v6_5469_0_1	ref|NP_003122.1|	serum response factor isoform 1 [Homo sapiens]	3.64e-28	Schmidtea mediterranea clone SMED_06579_V2 serum response factor mRNA, complete cds	100	TF	No
dd_Smed_v6_12410_0_1	ref|NP_001955.1|	early growth response protein 1 [Homo sapiens]	2.23e-25	Schmidtea mediterranea clone SMED_07471_V2 early growth response-3 mRNA, complete cds	99.293	TF	No
dd_Smed_v6_9410_0_1	ref|NP_001186810.1|	early growth response protein 3 isoform 3 [Homo sapiens]	2.96e-28	Schmidtea mediterranea clone SMED_09938_V2 early growth response-4 mRNA, complete cds	99.91	TF	No
dd_Smed_v6_3012_0_1	ref|XP_016862602.1|	thyroid hormone receptor beta isoform X2 [Homo sapiens]	2.19e-55	Schmidtea mediterranea clone Smed_13647_V2 thyroid hormone receptor-1 mRNA, partial cds	98.785	TF	No
dd_Smed_v6_22992_0_1	ref|NP_002132.3|	homeobox protein Hox-A4 [Homo sapiens]	3.98e-33	Schmidtea mediterranea clone Smed_13948_V2 hypothetical protein mRNA, partial cds	99.822	TF	No
dd_Smed_v6_52497_0_1	ref|NP_061815.2|	homeobox protein HMX1 isoform 1 [Homo sapiens]	3.56e-32	Schmidtea mediterranea clone Smed_14967_V2 hmx-1 mRNA, complete cds	96.552	TF	No
dd_Smed_v6_7227_0_1	ref|NP_005677.2|	transcription factor SOX-13 [Homo sapiens]	2.76e-13	Schmidtea mediterranea clone Smed_17522_V2 soxP-4 mRNA, complete cds	99.834	TF	No
dd_Smed_v6_9273_0_1	ref|NP_001956.4|	early growth response protein 4 [Homo sapiens]	1.24e-31	Schmidtea mediterranea clone SMED_20251_V2 early growth response-2 mRNA, partial cds	99.703	TF	No
dd_Smed_v6_8871_0_1	ref|XP_011524471.1|	zinc finger protein 236 isoform X4 [Homo sapiens]	6.07e-54	Schmidtea mediterranea clone Smed_37464_V2 zinc finger protein-2 mRNA, partial cds	91.667	TF	No
dd_Smed_v6_5579_0_1	ref|NP_001230164.1|	transcription factor 4 isoform k [Homo sapiens]	4.13e-39	Schmidtea mediterranea da protein (da) mRNA, partial cds	99.475	TF	No
dd_Smed_v6_31674_0_1	ref|XP_011540239.1|	doublesex- and mab-3-related transcription factor A2 isoform X1 [Homo sapiens]	3.42e-21	Schmidtea mediterranea Dmd-2 splice form 1 mRNA, partial cds, alternatively spliced	99.221	TF	No
dd_Smed_v6_13283_0_1	ref|NP_006548.1|	doublesex- and mab-3-related transcription factor 2 isoform 1 [Homo sapiens]	3.48e-33	Schmidtea mediterranea Dmd-3 mRNA, partial cds	99.52	TF	No
dd_Smed_v6_28216_0_1	ref|NP_071443.2|	doublesex- and mab-3-related transcription factor A1 [Homo sapiens]	1.22e-25	Schmidtea mediterranea Dmd-4 mRNA, partial cds	99.351	TF	No
dd_Smed_v6_12722_0_1	ref|NP_542173.2|	class E basic helix-loop-helix protein 23 [Homo sapiens]	1.56e-34	Schmidtea mediterranea e22/23 protein (e22/23) mRNA, partial cds	99	TF	No
dd_Smed_v6_3643_0_1	ref|XP_016876211.1|	transcription factor Dp-1 isoform X8 [Homo sapiens]	1.62e-34	Schmidtea mediterranea E2F dimerization protein (Dp) mRNA, complete cds	99.782	TF	No
dd_Smed_v6_3130_0_1	ref|NP_001941.2|	transcription factor E2F4 [Homo sapiens]	9.36e-48	Schmidtea mediterranea E2F4/5-like protein (E2F4-1) mRNA, complete cds	99.819	TF	No
dd_Smed_v6_3935_0_1	ref|NP_004421.2|	early growth response protein 3 isoform 1 [Homo sapiens]	3.08e-23	Schmidtea mediterranea EGR-1 mRNA, complete cds	99.924	TF	No
dd_Smed_v6_7731_0_1	ref|NP_001956.4|	early growth response protein 4 [Homo sapiens]	1.81e-24	Schmidtea mediterranea EGR-like protein 1 mRNA, complete cds	99.858	TF	No
dd_Smed_v6_8096_0_1	ref|NP_690862.1|	fer3-like protein [Homo sapiens]	6.8e-21	Schmidtea mediterranea fer3l-1 protein (fer3l-1) mRNA, partial cds	99.452	TF	No
dd_Smed_v6_10868_0_1	ref|NP_690862.1|	fer3-like protein [Homo sapiens]	2.33e-27	Schmidtea mediterranea fer3l-2 protein (fer3l-2) mRNA, partial cds	99.38	TF	No
dd_Smed_v6_11053_0_1	ref|NP_690862.1|	fer3-like protein [Homo sapiens]	1.27e-21	Schmidtea mediterranea fer3l-3 protein (fer3l-3) mRNA, partial cds	99.043	TF	No
dd_Smed_v6_14635_0_1	ref|NP_001445.2|	forkhead box protein J1 [Homo sapiens]	2.18e-34	Schmidtea mediterranea forkhead box J1-like protein 1 mRNA, complete cds	99.934	TF	No
dd_Smed_v6_103874_0_1	ref|NP_001445.2|	forkhead box protein J1 [Homo sapiens]	3.73e-26	Schmidtea mediterranea forkhead box J1-like protein 3 mRNA, partial cds	100	TF	No
dd_Smed_v6_46372_0_1	ref|XP_011509271.2|	zinc finger protein GLI2 isoform X1 [Homo sapiens]	9.61e-72	Schmidtea mediterranea GLI-2 (gli-2) mRNA, complete cds	100	TF	No
dd_Smed_v6_17566_0_1	ref|XP_016855898.1|	zinc finger protein GLIS1 isoform X2 [Homo sapiens]	1.04e-71	Schmidtea mediterranea GLI-3 (gli-3) mRNA, complete cds	99.84	TF	No
dd_Smed_v6_17332_0_1	ref|NP_001010926.1|	transcription factor HES-5 [Homo sapiens]	2.5e-14	Schmidtea mediterranea hesl-2 protein (hesl-2) mRNA, partial cds	100	TF	No
dd_Smed_v6_31217_0_1	ref|NP_005589.1|	helix-loop-helix protein 1 [Homo sapiens]	1.67e-25	Schmidtea mediterranea hlh1 protein (hlh1) mRNA, partial cds	98.932	TF	No
dd_Smed_v6_2442_0_1	ref|NP_710160.1|	homeobox protein Hox-C6 isoform 2 [Homo sapiens]	4.96e-31	Schmidtea mediterranea HoxD-like protein (hoxD) mRNA, complete cds	100	TF	No
dd_Smed_v6_62255_0_1	ref|NP_002135.2|	homeobox protein Hox-B1 [Homo sapiens]	2.43e-22	Schmidtea mediterranea hypothetical protein Smed-Hox1 mRNA, complete cds	100	TF	No
dd_Smed_v6_25769_0_1	ref|NP_000200.1|	pancreas/duodenum homeobox protein 1 [Homo sapiens]	2.3e-15	Schmidtea mediterranea hypothetical protein Smed-Hox3b mRNA, complete cds	100	TF	No
dd_Smed_v6_16227_0_1	ref|NP_004493.3|	homeobox protein Hox-B7 [Homo sapiens]	5.02e-23	Schmidtea mediterranea hypothetical protein Smed-Lox5a mRNA, partial cds	100	TF	No
dd_Smed_v6_22524_0_1	ref|NP_004493.3|	homeobox protein Hox-B7 [Homo sapiens]	5.37e-37	Schmidtea mediterranea hypothetical protein Smed-lox5b mRNA, complete cds	100	TF	No
dd_Smed_v6_16021_0_1	ref|NP_076922.1|	homeobox protein Hox-B9 [Homo sapiens]	3.14e-15	Schmidtea mediterranea hypothetical protein Smed-Post-2a mRNA, complete cds	100	TF	No
dd_Smed_v6_12467_0_1	ref|NP_776272.1|	homeobox protein Hox-C12 [Homo sapiens]	3.03e-15	Schmidtea mediterranea hypothetical protein Smed-Post-2c mRNA, complete cds	100	TF	No
dd_Smed_v6_4878_0_1				Schmidtea mediterranea JUNLI-1 mRNA, complete cds	99.738	TF	No
dd_Smed_v6_3140_0_1	ref|NP_937848.1|	max-like protein X isoform alpha [Homo sapiens]	3.34e-25	Schmidtea mediterranea max-like protein x mRNA, partial cds	99.868	TF	No
dd_Smed_v6_7938_0_1	ref|NP_001341533.1|	microphthalmia-associated transcription factor isoform 9 [Homo sapiens]	2.07e-11	Schmidtea mediterranea mitfl-1 protein (mitfl-1) mRNA, partial cds	99.791	TF	No
dd_Smed_v6_7316_0_1	ref|NP_996888.1|	upstream stimulatory factor 1 isoform 2 [Homo sapiens]	1e-09	Schmidtea mediterranea mitfl-2 protein (mitfl-2) mRNA, partial cds	99.501	TF	No
dd_Smed_v6_7738_0_1	ref|NP_001161299.2|	transcription factor EB isoform 2 [Homo sapiens]	6.5e-08	Schmidtea mediterranea mitfl-3 protein (mitfl-3) mRNA, partial cds	98.92	TF	No
dd_Smed_v6_9226_0_1	ref|XP_006719356.1|	MLX-interacting protein isoform X4 [Homo sapiens]	6.6e-30	Schmidtea mediterranea mlxipl protein (mlxipl) mRNA, partial cds	99.881	TF	No
dd_Smed_v6_75180_0_1	ref|NP_116142.1|	retina and anterior neural fold homeobox protein 2 [Homo sapiens]	2.04e-32	Schmidtea mediterranea mRNA for retinal homeobox protein Rx (Rx gene), asexual strain	99.112	TF	No
dd_Smed_v6_17498_0_1	ref|NP_001164237.1|	ligand-dependent corepressor isoform 2 [Homo sapiens]	9.96e-12	Schmidtea mediterranea mushroom body large-type Kenyon-related protein mRNA, complete cds	99.722	TF	No
dd_Smed_v6_4415_0_1	ref|NP_006445.1|	max dimerization protein 4 [Homo sapiens]	2.5e-06	Schmidtea mediterranea mxi-1 protein (mxi-1) mRNA, partial cds	99.621	TF	No
dd_Smed_v6_4048_0_1				Schmidtea mediterranea mxi-2 protein (mxi-2) mRNA, partial cds	99.699	TF	No
dd_Smed_v6_4860_0_1	ref|NP_068351.1|	nuclear transcription factor Y subunit alpha isoform 2 [Homo sapiens]	4.54e-25	Schmidtea mediterranea nuclear factor-Y subunit A1 (NF-YA1) mRNA, complete cds	100	TF	No
dd_Smed_v6_8585_0_1	ref|NP_068351.1|	nuclear transcription factor Y subunit alpha isoform 2 [Homo sapiens]	4.04e-27	Schmidtea mediterranea nuclear factor-Y subunit A2 (NF-YA2) mRNA, complete cds	99.748	TF	No
dd_Smed_v6_5828_0_1	ref|XP_024304753.1|	nuclear transcription factor Y subunit beta isoform X2 [Homo sapiens]	1.34e-35	Schmidtea mediterranea nuclear factor-Y subunit B (NF-YB) mRNA, complete cds	100	TF	No
dd_Smed_v6_2532_0_1	ref|XP_011515547.1|	sperm-associated antigen 1 isoform X6 [Homo sapiens]	6.95e-56	Schmidtea mediterranea nuclear factor-Y subunit B2 (NF-YB2) mRNA, complete cds	100	TF	No
dd_Smed_v6_5610_0_1	ref|NP_001136062.1|	nuclear transcription factor Y subunit gamma isoform 5 [Homo sapiens]	1.59e-41	Schmidtea mediterranea nuclear factor-Y subunit C (NF-YC) mRNA, complete cds	100	TF	No
dd_Smed_v6_4795_0_1	ref|NP_001305687.1|	transcriptional repressor NF-X1 isoform 4 [Homo sapiens]	########	Schmidtea mediterranea nuclear transcription factor X-box binding 1 mRNA, partial cds	99.742	TF	No
dd_Smed_v6_21323_0_1	ref|XP_005260965.1|	oligodendrocyte transcription factor 2 isoform X1 [Homo sapiens]	1.02e-30	Schmidtea mediterranea olig2 protein (olig2) mRNA, partial cds	99.614	TF	No
dd_Smed_v6_17397_0_1	ref|NP_835455.1|	pancreas transcription factor 1 subunit alpha [Homo sapiens]	1.76e-26	Schmidtea mediterranea ptf-1 protein (ptf-1) mRNA, partial cds	99.621	TF	No
dd_Smed_v6_29462_0_1	ref|NP_835455.1|	pancreas transcription factor 1 subunit alpha [Homo sapiens]	8.57e-30	Schmidtea mediterranea ptf-2 protein (ptf-2) mRNA, partial cds	99.673	TF	No
dd_Smed_v6_28567_0_1	ref|NP_835455.1|	pancreas transcription factor 1 subunit alpha [Homo sapiens]	1.81e-17	Schmidtea mediterranea ptf-3 protein (ptf-3) mRNA, partial cds	99.615	TF	No
dd_Smed_v6_13704_0_1	ref|NP_835455.1|	pancreas transcription factor 1 subunit alpha [Homo sapiens]	1.09e-29	Schmidtea mediterranea ptf-4 protein (ptf-4) mRNA, partial cds	100	TF	No
dd_Smed_v6_6877_0_1	ref|XP_011530266.1|	mothers against decapentaplegic homolog 1 isoform X1 [Homo sapiens]	0	Schmidtea mediterranea Smad1 mRNA, complete cds	99.488	TF	No
dd_Smed_v6_6079_0_1	ref|XP_011530266.1|	mothers against decapentaplegic homolog 1 isoform X1 [Homo sapiens]	########	Schmidtea mediterranea Smad2/3 mRNA, partial cds	99.797	TF	No
dd_Smed_v6_1923_0_1	ref|NP_005350.1|	mothers against decapentaplegic homolog 4 [Homo sapiens]	1.2e-91	Schmidtea mediterranea smad4 mRNA, complete cds	99.541	TF	No
dd_Smed_v6_8483_0_1	ref|NP_008874.2|	transcription factor SOX-12 [Homo sapiens]	1.81e-06	Schmidtea mediterranea SOXP-2 mRNA, complete cds	99.732	TF	No
dd_Smed_v6_3641_0_1	ref|XP_016884411.1|	sterol regulatory element-binding protein 2 isoform X4 [Homo sapiens]	9.47e-14	Schmidtea mediterranea srebp protein (srebp) mRNA, partial cds	99.433	TF	No
dd_Smed_v6_16070_0_1	ref|NP_005089.2|	musculin [Homo sapiens]	1.2e-11	Schmidtea mediterranea strain CIW4 clone 1G06 musculin mRNA, partial cds	99.788	TF	No
dd_Smed_v6_19757_0_1	ref|NP_005350.1|	mothers against decapentaplegic homolog 4 [Homo sapiens]	2.64e-53	Schmidtea mediterranea strain CIW4 clone 5B08 mothers against decapentaplegic 4-like protein mRNA, complete cds	100	TF	No
dd_Smed_v6_11935_0_1	ref|NP_068780.2|	transcriptional enhancer factor TEF-1 [Homo sapiens]	5.29e-71	Schmidtea mediterranea strain CIW4 SD1 (sd1) mRNA, complete cds	99.851	TF	No
dd_Smed_v6_7458_0_1	ref|NP_003205.2|	transcriptional enhancer factor TEF-5 [Homo sapiens]	########	Schmidtea mediterranea strain CIW4 SD2 (sd2) mRNA, complete cds	99.891	TF	No
dd_Smed_v6_12210_0_1	ref|NP_001243500.1|	retinoic acid receptor RXR-gamma isoform c [Homo sapiens]	4.02e-72	Schmidtea mediterranea strain Pushchino1 retinoid X receptor (rxr) mRNA, partial cds	99.624	TF	No
dd_Smed_v6_26182_0_1	ref|NP_005983.1|	T-box transcription factor TBX1 isoform B [Homo sapiens]	3.47e-70	Schmidtea mediterranea T-box 1/10 protein mRNA, complete cds	100	TF	No
dd_Smed_v6_9460_0_2	ref|NP_005985.3|	T-box transcription factor TBX2 [Homo sapiens]	1.97e-71	Schmidtea mediterranea T-box 2/3a protein mRNA, complete cds	100	TF	No
dd_Smed_v6_17143_0_1	ref|NP_005985.3|	T-box transcription factor TBX2 [Homo sapiens]	3.48e-69	Schmidtea mediterranea T-box 2/3b protein mRNA, complete cds	100	TF	No
dd_Smed_v6_11693_0_1	ref|NP_005985.3|	T-box transcription factor TBX2 [Homo sapiens]	########	Schmidtea mediterranea T-box 2/3c protein mRNA, complete cds	100	TF	No
dd_Smed_v6_19890_0_1	ref|NP_001071121.1|	T-box transcription factor TBX20 isoform 1 [Homo sapiens]	########	Schmidtea mediterranea T-box 20 protein mRNA, complete cds	100	TF	No
dd_Smed_v6_16646_0_1	ref|XP_016857682.1|	T-cell acute lymphocytic leukemia protein 1 isoform X3 [Homo sapiens]	7.56e-18	Schmidtea mediterranea tal protein (tal) mRNA, partial cds	99.197	TF	No
dd_Smed_v6_9140_0_1	ref|NP_001159591.1|	lymphoid enhancer-binding factor 1 isoform 4 [Homo sapiens]	2.08e-38	Schmidtea mediterranea TCF-2 mRNA, complete cds	99.967	TF	No
dd_Smed_v6_8152_0_1	ref|XP_011541915.1|	transcription factor 7 isoform X13 [Homo sapiens]	3.25e-44	Schmidtea mediterranea TCF-3 mRNA, complete cds	99.963	TF	No
dd_Smed_v6_4998_1_1	ref|XP_006716679.1|	basic helix-loop-helix transcription factor scleraxis isoform X1 [Homo sapiens]	7.85e-17	Schmidtea mediterranea TCF15 mRNA, complete cds	98.855	TF	No
dd_Smed_v6_4871_0_1	ref|NP_001308079.1|	upstream stimulatory factor 2 isoform 3 [Homo sapiens]	5.28e-10	Schmidtea mediterranea usf protein (usf) mRNA, partial cds	99.699	TF	No
dd_Smed_v6_415_0_1	ref|NP_005071.2|	X-box-binding protein 1 isoform XBP1(U) [Homo sapiens]	3.77e-11	Schmidtea mediterranea X-box binding protein 1 (xbp1) mRNA, partial cds	99.792	TF	No
dd_Smed_v6_10038_0_1	ref|XP_016872086.1|	zinc finger E-box-binding homeobox 1 isoform X1 [Homo sapiens]	1.3e-38	Schmidtea mediterranea Zeb-1 mRNA, complete cds	100	TF	No
dd_Smed_v6_15531_0_1	ref|NP_009060.2|	zinc finger protein ZIC 2 [Homo sapiens]	1.29e-79	Schmidtea mediterranea zinc finger protein of the cerebellum 2 (zic-2) mRNA, partial cds	99.011	TF	No
dd_Smed_v6_25570_0_1	ref|XP_011519173.1|	Y-box-binding protein 3 isoform X3 [Homo sapiens]	6.76e-32	TPA_inf: Schmidtea mediterranea Y box protein 4-like protein mRNA, complete cds	99.846	TF	No
dd_Smed_v6_18505_0_1	ref|NP_002439.2|	homeobox protein MSX-1 [Homo sapiens]	6.64e-41	Schmidtea mediterranea mRNA for msh1 protein	99.003	TF	No
dd_Smed_v6_16524_0_1	ref|NP_002439.2|	homeobox protein MSX-1 [Homo sapiens]	3.34e-37	Schmidtea mediterranea mRNA for msh2 protein	96.487	TF	No
dd_Smed_v6_2884_0_1	ref|XP_024304753.1|	nuclear transcription factor Y subunit beta isoform X2 [Homo sapiens]	7.67e-06			TF
dd_Smed_v6_7949_0_1	ref|NP_056066.2|	ATM interactor isoform 1 [Homo sapiens]	3.7e-09			TF
dd_Smed_v6_31950_0_1	ref|NP_001159591.1|	lymphoid enhancer-binding factor 1 isoform 4 [Homo sapiens]	8e-06			TF
dd_Smed_v6_4685_0_1	ref|NP_001358357.1|	cyclic AMP-responsive element-binding protein 1 isoform D [Homo sapiens]	3.44e-10			TF
dd_Smed_v6_73714_0_1	ref|NP_061815.2|	homeobox protein HMX1 isoform 1 [Homo sapiens]	2.15e-06			TF
dd_Smed_v6_9099_0_2	ref|XP_005272374.1|	heat shock factor protein 1 isoform X6 [Homo sapiens]	3.39e-27			TF
dd_Smed_v6_92855_0_1	ref|NP_001025036.2|	homeobox protein DBX1 [Homo sapiens]	9.25e-06			TF
dd_Smed_v6_12851_0_1	ref|NP_001355229.1|	general transcription factor II-I repeat domain-containing protein 2A isoform 3 [Homo sapiens]	1.34e-18			TF
dd_Smed_v6_5317_0_1	ref|XP_011519892.1|	myocyte-specific enhancer factor 2A isoform X16 [Homo sapiens]	1.62e-46			TF
dd_Smed_v6_10007_0_1	ref|XP_011507842.1|	LIM homeobox transcription factor 1-alpha isoform X2 [Homo sapiens]	5.44e-32			TF
dd_Smed_v6_10092_0_1	ref|NP_003394.1|	transcriptional repressor protein YY1 [Homo sapiens]	1.65e-71			TF
dd_Smed_v6_10103_0_1	ref|NP_001003699.1|	ras-responsive element-binding protein 1 isoform 1 [Homo sapiens]	1.68e-15			TF
dd_Smed_v6_10109_0_1	ref|NP_775929.2|	zinc finger protein 660 [Homo sapiens]	8.42e-27			TF
dd_Smed_v6_10201_0_1	ref|NP_821078.1|	transcription factor SOX-5 isoform c [Homo sapiens]	2.5e-49			TF
dd_Smed_v6_10219_0_1	ref|NP_001267479.1|	paired box protein Pax-5 isoform 5 [Homo sapiens]	3.72e-73			TF
dd_Smed_v6_1032_0_1	ref|NP_443086.1|	cyclic AMP-responsive element-binding protein 3-like protein 1 [Homo sapiens]	2.16e-33			TF
dd_Smed_v6_10320_0_1	ref|XP_024308731.1|	B-cell lymphoma/leukemia 11A isoform X7 [Homo sapiens]	7.53e-36			TF
dd_Smed_v6_10427_0_1	ref|NP_001315029.1|	estrogen receptor isoform 4 [Homo sapiens]	5.54e-33			TF
dd_Smed_v6_10673_0_1	ref|XP_016873327.1|	putative transcription factor Ovo-like 1 isoform X1 [Homo sapiens]	2.34e-49			TF
dd_Smed_v6_10792_0_1	ref|XP_011520937.1|	transcription factor AP-4 isoform X2 [Homo sapiens]	8.59e-07			TF
dd_Smed_v6_10894_0_1	ref|XP_024302360.1|	TATA box-binding protein-like protein 1 isoform X1 [Homo sapiens]	5.03e-24			TF
dd_Smed_v6_11118_0_1	ref|NP_001268223.1|	zinc finger protein 281 isoform 2 [Homo sapiens]	7.41e-08			TF
dd_Smed_v6_11150_0_1	ref|NP_006483.2|	homeobox protein aristaless-like 3 [Homo sapiens]	2.15e-19			TF
dd_Smed_v6_11170_0_1	ref|NP_001165556.1|	TATA-box-binding protein isoform 2 [Homo sapiens]	4.5e-38			TF
dd_Smed_v6_11201_0_1	ref|NP_001269586.1|	zinc finger protein 143 isoform 3 [Homo sapiens]	1.46e-11			TF
dd_Smed_v6_11337_0_1	ref|NP_001362710.1|	forkhead box protein N2 isoform b [Homo sapiens]	8.5e-28			TF
dd_Smed_v6_114_0_1	ref|XP_011519173.1|	Y-box-binding protein 3 isoform X3 [Homo sapiens]	3.78e-27			TF
dd_Smed_v6_11406_0_1	ref|NP_998759.1|	transcription factor RFX4 isoform c [Homo sapiens]	2.67e-46			TF
dd_Smed_v6_11461_0_1	ref|NP_001230023.1|	heat shock factor protein 2 isoform c [Homo sapiens]	5.35e-15			TF
dd_Smed_v6_11500_0_1	ref|XP_011512281.1|	iroquois-class homeodomain protein IRX-2 isoform X1 [Homo sapiens]	3.9e-37			TF
dd_Smed_v6_11647_0_1	ref|XP_011529865.1|	PR domain zinc finger protein 5 isoform X3 [Homo sapiens]	2.22e-09			TF
dd_Smed_v6_11714_0_1	ref|NP_001070942.1|	nuclear receptor subfamily 1 group I member 3 isoform 8 [Homo sapiens]	4.66e-18			TF
dd_Smed_v6_11840_0_1	ref|XP_011534366.1|	PR domain zinc finger protein 1 isoform X4 [Homo sapiens]	2.29e-54			TF
dd_Smed_v6_11893_0_1	ref|NP_001278769.1|	DNA-binding protein Ikaros isoform Ik-6 [Homo sapiens]	2.53e-10			TF
dd_Smed_v6_11975_0_1	ref|NP_031400.2|	homeobox protein SIX6 [Homo sapiens]	########			TF
dd_Smed_v6_12010_0_1	ref|XP_016873327.1|	putative transcription factor Ovo-like 1 isoform X1 [Homo sapiens]	2.44e-51			TF
dd_Smed_v6_12068_0_1	ref|XP_016875006.1|	POU domain, class 6, transcription factor 1 isoform X5 [Homo sapiens]	2.55e-14			TF
dd_Smed_v6_12170_0_1	ref|NP_060886.1|	forkhead box protein J2 [Homo sapiens]	3.47e-26			TF
dd_Smed_v6_12229_0_1	ref|XP_016874736.1|	nuclear receptor subfamily 4 group A member 1 isoform X2 [Homo sapiens]	1.45e-50			TF
dd_Smed_v6_12249_0_1	ref|NP_945322.1|	histone H4 transcription factor isoform 1 [Homo sapiens]	4.63e-53			TF
dd_Smed_v6_12264_0_1	ref|XP_016875874.1|	Krueppel-like factor 12 isoform X7 [Homo sapiens]	8.22e-39			TF
dd_Smed_v6_12317_0_1	ref|NP_001035091.1|	homeobox protein MOX-1 isoform 3 [Homo sapiens]	3.43e-26			TF
dd_Smed_v6_12501_0_1	ref|NP_001372724.1|	zinc finger protein 384 isoform b [Homo sapiens]	1.58e-41			TF
dd_Smed_v6_12677_0_1	ref|XP_011531441.1|	protein atonal homolog 8 isoform X1 [Homo sapiens]	3.41e-12			TF
dd_Smed_v6_12699_0_1	ref|NP_001278850.1|	retinoic acid receptor RXR-alpha isoform c [Homo sapiens]	4.55e-80			TF
dd_Smed_v6_12884_0_1	ref|NP_001165556.1|	TATA-box-binding protein isoform 2 [Homo sapiens]	3.89e-06			TF
dd_Smed_v6_13005_0_1	ref|NP_005188.2|	forkhead box protein N3 isoform 2 [Homo sapiens]	1.22e-24			TF
dd_Smed_v6_13009_0_1	ref|NP_001185781.1|	forkhead box protein J3 isoform 2 [Homo sapiens]	3.82e-16			TF
dd_Smed_v6_13010_0_1	ref|NP_001159490.1|	POU domain, class 6, transcription factor 2 isoform 2 [Homo sapiens]	3.88e-72			TF
dd_Smed_v6_13341_0_1	ref|XP_016859825.1|	B-cell lymphoma/leukemia 11A isoform X8 [Homo sapiens]	3.56e-36			TF
dd_Smed_v6_13343_0_1	ref|NP_004780.3|	LIM/homeobox protein Lhx2 [Homo sapiens]	5.03e-29			TF
dd_Smed_v6_13371_0_1	ref|XP_011507842.1|	LIM homeobox transcription factor 1-alpha isoform X2 [Homo sapiens]	6.33e-46			TF
dd_Smed_v6_13462_0_1	ref|NP_001193955.1|	POU domain, class 2, transcription factor 2 isoform 3 [Homo sapiens]	4.12e-24			TF
dd_Smed_v6_13474_0_1	ref|NP_001358874.1|	AT-rich interactive domain-containing protein 3C isoform 2 [Homo sapiens]	2.61e-70			TF
dd_Smed_v6_13691_0_1	ref|NP_955366.1|	thyroid hormone receptor alpha isoform 1 [Homo sapiens]	1.55e-26			TF
dd_Smed_v6_13753_0_1	ref|NP_001161816.1|	ras-responsive element-binding protein 1 isoform 2 [Homo sapiens]	2.37e-15			TF
dd_Smed_v6_13843_0_1	ref|XP_005250207.1|	Homeobox protein cut-like 1 isoform X1 [Homo sapiens]	1.55e-34			TF
dd_Smed_v6_14067_0_1	ref|NP_148934.1|	nuclear receptor subfamily 1 group I member 2 isoform 3 [Homo sapiens]	1.14e-16			TF
dd_Smed_v6_14115_0_1	ref|XP_011507842.1|	LIM homeobox transcription factor 1-alpha isoform X2 [Homo sapiens]	5.54e-33			TF
dd_Smed_v6_14176_0_1	ref|XP_011527224.1|	sal-like protein 4 isoform X1 [Homo sapiens]	3.89e-18			TF
dd_Smed_v6_14213_0_1	ref|NP_001035373.1|	doublesex- and mab-3-related transcription factor C2 [Homo sapiens]	5.93e-09			TF
dd_Smed_v6_14656_0_1	ref|XP_016865334.1|	iroquois-class homeodomain protein IRX-1 isoform X1 [Homo sapiens]	4.8e-29			TF
dd_Smed_v6_14712_0_1	ref|NP_001248368.1|	ETS translocation variant 4 isoform 3 [Homo sapiens]	2.06e-46			TF
dd_Smed_v6_14824_0_1	ref|XP_011517372.1|	zinc finger protein Gfi-1b isoform X2 [Homo sapiens]	4.16e-80			TF
dd_Smed_v6_14910_0_1	ref|NP_001300981.1|	Krueppel-like factor 4 isoform 1 [Homo sapiens]	2.5e-23			TF
dd_Smed_v6_15107_0_1	ref|XP_016866879.1|	chorion-specific transcription factor GCMa isoform X1 [Homo sapiens]	3.12e-51			TF
dd_Smed_v6_15324_0_1	ref|XP_011524242.1|	CXXC-type zinc finger protein 1 isoform X1 [Homo sapiens]	7.24e-12			TF
dd_Smed_v6_15471_0_1	ref|NP_005973.1|	homeobox protein SIX1 [Homo sapiens]	6.89e-51			TF
dd_Smed_v6_15473_0_1	ref|NP_004421.2|	early growth response protein 3 isoform 1 [Homo sapiens]	9.58e-09			TF
dd_Smed_v6_15486_0_1	ref|XP_016877995.1|	DNA-binding protein RFX7 isoform X1 [Homo sapiens]	1.78e-27			TF
dd_Smed_v6_15745_0_1	ref|XP_005255832.1|	transcriptional repressor CTCF isoform X2 [Homo sapiens]	2.62e-11			TF
dd_Smed_v6_15865_0_1	ref|XP_016874736.1|	nuclear receptor subfamily 4 group A member 1 isoform X2 [Homo sapiens]	7.97e-49			TF
dd_Smed_v6_16007_0_1	ref|NP_064447.1|	barH-like 2 homeobox protein [Homo sapiens]	1.79e-43			TF
dd_Smed_v6_16277_0_1	ref|NP_001186810.1|	early growth response protein 3 isoform 3 [Homo sapiens]	7.42e-25			TF
dd_Smed_v6_16297_0_1	ref|NP_005242.1|	forkhead box protein C2 [Homo sapiens]	1.85e-55			TF
dd_Smed_v6_16388_0_1	ref|NP_599024.1|	nuclear receptor ROR-alpha isoform d [Homo sapiens]	1.54e-19			TF
dd_Smed_v6_16466_0_1	ref|NP_005240.3|	forkhead box protein G1 [Homo sapiens]	3.53e-36			TF
dd_Smed_v6_16472_0_1	ref|NP_004489.1|	hepatocyte nuclear factor 6 [Homo sapiens]	2.45e-85			TF
dd_Smed_v6_16955_0_1	ref|NP_068745.2|	homeobox protein aristaless-like 4 [Homo sapiens]	2.34e-32			TF
dd_Smed_v6_17324_0_1	ref|NP_000298.3|	POU domain, class 3, transcription factor 4 [Homo sapiens]	2.24e-88			TF
dd_Smed_v6_17352_0_1	ref|XP_005256194.1|	iroquois-class homeodomain protein IRX-6 isoform X1 [Homo sapiens]	1.39e-38			TF
dd_Smed_v6_17393_0_1	ref|XP_005252500.1|	trans-acting T-cell-specific transcription factor GATA-3 isoform X1 [Homo sapiens]	3.55e-64			TF
dd_Smed_v6_17749_0_1	ref|NP_997188.2|	forkhead box protein D4 [Homo sapiens]	6.51e-48			TF
dd_Smed_v6_18125_0_1	ref|NP_077311.2|	iroquois-class homeodomain protein IRX-6 [Homo sapiens]	4.79e-34			TF
dd_Smed_v6_18147_0_1	ref|NP_001980.1|	homeobox even-skipped homolog protein 1 isoform 1 [Homo sapiens]	2.14e-27			TF
dd_Smed_v6_18389_0_1	ref|NP_005242.1|	forkhead box protein C2 [Homo sapiens]	3.25e-49			TF
dd_Smed_v6_1854_0_1	ref|NP_982260.3|	achaete-scute homolog 4 [Homo sapiens]	4.42e-11			TF
dd_Smed_v6_18719_0_1	ref|NP_064447.1|	barH-like 2 homeobox protein [Homo sapiens]	4.56e-46			TF
dd_Smed_v6_18963_0_1	ref|NP_003394.1|	transcriptional repressor protein YY1 [Homo sapiens]	2.18e-49			TF
dd_Smed_v6_18972_0_1	ref|NP_001277008.1|	NK1 transcription factor-related protein 1 [Homo sapiens]	1.06e-33			TF
dd_Smed_v6_19255_0_1	ref|NP_005241.1|	forkhead box protein L1 [Homo sapiens]	3.56e-48			TF
dd_Smed_v6_19286_0_1	ref|NP_878314.1|	visual system homeobox 2 [Homo sapiens]	4.2e-62			TF
dd_Smed_v6_19326_0_1	ref|NP_115485.1|	homeobox protein orthopedia [Homo sapiens]	1.07e-28			TF
dd_Smed_v6_19859_0_1	ref|XP_011534366.1|	PR domain zinc finger protein 1 isoform X4 [Homo sapiens]	1.97e-55			TF
dd_Smed_v6_20096_0_1	ref|NP_001418.2|	homeobox protein engrailed-2 [Homo sapiens]	2.84e-42			TF
dd_Smed_v6_20282_0_1	ref|NP_001248368.1|	ETS translocation variant 4 isoform 3 [Homo sapiens]	3.86e-35			TF
dd_Smed_v6_20296_0_1	ref|XP_011509368.1|	homeobox protein Hox-D3 isoform X1 [Homo sapiens]	3.32e-21			TF
dd_Smed_v6_209_0_1	ref|XP_011519173.1|	Y-box-binding protein 3 isoform X3 [Homo sapiens]	2.64e-27			TF
dd_Smed_v6_2092_0_1	ref|NP_001155894.1|	protein C-ets-1 isoform 3 [Homo sapiens]	7.79e-41			TF
dd_Smed_v6_21730_0_1	ref|NP_001230164.1|	transcription factor 4 isoform k [Homo sapiens]	3.28e-17			TF
dd_Smed_v6_22163_0_1	ref|NP_001073930.1|	homeobox protein unc-4 homolog [Homo sapiens]	1.51e-40			TF
dd_Smed_v6_22331_0_1	ref|XP_016857322.1|	prospero homeobox protein 1 isoform X2 [Homo sapiens]	2.97e-48			TF
dd_Smed_v6_22626_0_1	ref|XP_011521304.1|	TOX high mobility group box family member 3 isoform X4 [Homo sapiens]	1.2e-13			TF
dd_Smed_v6_24257_0_1	ref|NP_008827.2|	homeobox protein Hox-A7 [Homo sapiens]	7.58e-32			TF
dd_Smed_v6_24412_0_1	ref|NP_057430.1|	photoreceptor-specific nuclear receptor isoform a [Homo sapiens]	2.56e-44			TF
dd_Smed_v6_25110_0_1	ref|NP_001186810.1|	early growth response protein 3 isoform 3 [Homo sapiens]	2.19e-29			TF
dd_Smed_v6_25197_0_1	ref|NP_004489.1|	hepatocyte nuclear factor 6 [Homo sapiens]	2.7e-78			TF
dd_Smed_v6_25420_0_1	ref|NP_003260.1|	nuclear receptor subfamily 2 group E member 1 isoform b [Homo sapiens]	9.47e-36			TF
dd_Smed_v6_25608_0_1	ref|XP_024303059.1|	transcriptional repressor scratch 1 isoform X1 [Homo sapiens]	1.7e-32			TF
dd_Smed_v6_26394_0_1	ref|NP_060478.3|	fez family zinc finger protein 2 [Homo sapiens]	9.83e-87			TF
dd_Smed_v6_26877_0_1	ref|NP_005163.1|	protein atonal homolog 1 [Homo sapiens]	1.35e-16			TF
dd_Smed_v6_2716_0_1	ref|XP_006723629.1|	homeobox protein Nkx-2.2 isoform X1 [Homo sapiens]	4.11e-32	nkx2.2 (not deposited)		TF
dd_Smed_v6_27418_0_1	ref|XP_016863217.1|	protein lin-54 homolog isoform X2 [Homo sapiens]	1.44e-21			TF
dd_Smed_v6_28005_0_1	ref|NP_001257941.1|	Friend leukemia integration 1 transcription factor isoform 4 [Homo sapiens]	4.25e-52			TF
dd_Smed_v6_28517_0_1	ref|XP_006712005.1|	protein odd-skipped-related 1 isoform X1 [Homo sapiens]	1.62e-34			TF
dd_Smed_v6_28804_0_1	ref|NP_001355859.1|	paired box protein Pax-6 isoform o [Homo sapiens]	5.86e-18			TF
dd_Smed_v6_28958_0_1	ref|XP_016862543.1|	short stature homeobox protein 2 isoform X2 [Homo sapiens]	2.18e-25			TF
dd_Smed_v6_29211_0_1	ref|NP_005160.2|	paired mesoderm homeobox protein 2A [Homo sapiens]	1.12e-35			TF
dd_Smed_v6_2946_0_1	ref|NP_899052.1|	zinc finger protein Aiolos isoform 3 [Homo sapiens]	6.76e-12			TF
dd_Smed_v6_3040_0_1	ref|NP_005929.2|	forkhead box protein O4 isoform 1 [Homo sapiens]	9.22e-25			TF
dd_Smed_v6_30453_0_1	ref|NP_004488.2|	hepatocyte nuclear factor 3-gamma [Homo sapiens]	1.03e-34			TF
dd_Smed_v6_30562_0_1	ref|NP_002691.1|	POU domain, class 4, transcription factor 3 [Homo sapiens]	6.04e-80			TF
dd_Smed_v6_31705_0_1	ref|NP_067016.3|	homeobox protein Hox-D12 [Homo sapiens]	3.59e-06			TF
dd_Smed_v6_31784_0_1	ref|XP_011507842.1|	LIM homeobox transcription factor 1-alpha isoform X2 [Homo sapiens]	1.59e-43			TF
dd_Smed_v6_32297_0_1	ref|NP_005225.2|	nuclear receptor subfamily 2 group F member 6 [Homo sapiens]	3.48e-30			TF
dd_Smed_v6_3242_0_1	ref|NP_001165556.1|	TATA-box-binding protein isoform 2 [Homo sapiens]	1.74e-49			TF
dd_Smed_v6_33286_0_1	ref|NP_005645.1|	COUP transcription factor 1 [Homo sapiens]	########			TF
dd_Smed_v6_33456_0_1	ref|XP_006723629.1|	homeobox protein Nkx-2.2 isoform X1 [Homo sapiens]	1.64e-26			TF
dd_Smed_v6_33575_0_1	ref|NP_001180.1|	homeobox protein Nkx-3.2 [Homo sapiens]	6.96e-23			TF
dd_Smed_v6_3410_0_1	ref|NP_660087.1|	protein max isoform b [Homo sapiens]	3.84e-16			TF
dd_Smed_v6_34144_0_1	ref|NP_001128323.2|	transcription factor 7 isoform 3 [Homo sapiens]	5e-47			TF
dd_Smed_v6_34285_0_1	ref|NP_001180.1|	homeobox protein Nkx-3.2 [Homo sapiens]	1.72e-23			TF
dd_Smed_v6_347_0_1	ref|NP_057066.2|	Y-box-binding protein 2 [Homo sapiens]	2.33e-28			TF
dd_Smed_v6_35_0_1	ref|NP_057066.2|	Y-box-binding protein 2 [Homo sapiens]	1.79e-17			TF
dd_Smed_v6_35379_0_1	ref|NP_665804.1|	insulin gene enhancer protein ISL-2 [Homo sapiens]	2.14e-21			TF
dd_Smed_v6_3638_0_1	ref|NP_057079.2|	Krueppel-like factor 13 isoform 1 [Homo sapiens]	1.19e-33			TF
dd_Smed_v6_36480_0_1	ref|XP_005263202.1|	PR domain zinc finger protein 8 isoform X7 [Homo sapiens]	1.81e-21			TF
dd_Smed_v6_36521_0_1	ref|NP_009015.1|	transcription factor SOX-21 [Homo sapiens]	2.27e-48			TF
dd_Smed_v6_36618_0_1	ref|XP_011515874.1|	PR domain zinc finger protein 14 isoform X1 [Homo sapiens]	9.39e-85			TF
dd_Smed_v6_36829_0_1	ref|NP_620689.1|	homeobox protein ARX [Homo sapiens]	1.2e-24			TF
dd_Smed_v6_37276_0_1	ref|NP_001257941.1|	Friend leukemia integration 1 transcription factor isoform 4 [Homo sapiens]	4.6e-11			TF
dd_Smed_v6_37930_0_1	ref|NP_058628.3|	homeobox protein SIX2 [Homo sapiens]	1.17e-72			TF
dd_Smed_v6_38342_0_1	ref|NP_000298.3|	POU domain, class 3, transcription factor 4 [Homo sapiens]	1.33e-64			TF
dd_Smed_v6_392_0_1	ref|NP_004550.2|	Y-box-binding protein 1 [Homo sapiens]	7.99e-17			TF
dd_Smed_v6_39758_0_1	ref|XP_016876735.1|	hepatocyte nuclear factor 3-alpha isoform X1 [Homo sapiens]	4.09e-57			TF
dd_Smed_v6_40386_0_1	ref|NP_001257941.1|	Friend leukemia integration 1 transcription factor isoform 4 [Homo sapiens]	2.71e-37			TF
dd_Smed_v6_41553_0_1	ref|NP_031400.2|	homeobox protein SIX6 [Homo sapiens]	1.13e-80			TF
dd_Smed_v6_4163_0_1	ref|NP_001244.1|	cell division cycle 5-like protein [Homo sapiens]	########			TF
dd_Smed_v6_4263_0_1	ref|XP_016863219.1|	protein lin-54 homolog isoform X3 [Homo sapiens]	7.15e-55			TF
dd_Smed_v6_42763_0_1	ref|XP_016877955.1|	nuclear receptor ROR-alpha isoform X5 [Homo sapiens]	1.05e-23			TF
dd_Smed_v6_44424_0_1	ref|XP_011538047.1|	T-cell leukemia homeobox protein 1 isoform X2 [Homo sapiens]	9.58e-08			TF
dd_Smed_v6_4500_0_1	ref|NP_004505.2|	forkhead box protein K2 [Homo sapiens]	1.48e-47			TF
dd_Smed_v6_45275_0_1	ref|NP_002577.2|	pre-B-cell leukemia transcription factor 2 [Homo sapiens]	5.64e-07			TF
dd_Smed_v6_4539_0_1	ref|NP_443086.1|	cyclic AMP-responsive element-binding protein 3-like protein 1 [Homo sapiens]	4.57e-34			TF
dd_Smed_v6_46209_0_1	ref|NP_001273187.1|	homeobox protein PKNOX1 isoform 2 [Homo sapiens]	3.91e-28			TF
dd_Smed_v6_4708_0_1	ref|XP_011540189.1|	transcription factor HIVEP3 isoform X5 [Homo sapiens]	2.88e-12			TF
dd_Smed_v6_4714_0_1	ref|XP_011524242.1|	CXXC-type zinc finger protein 1 isoform X1 [Homo sapiens]	2.3e-14			TF
dd_Smed_v6_48508_0_1	ref|XP_016857322.1|	prospero homeobox protein 1 isoform X2 [Homo sapiens]	6.9e-52			TF
dd_Smed_v6_49026_0_1	ref|XP_016870665.1|	zinc finger protein Gfi-1b isoform X3 [Homo sapiens]	1.67e-15			TF
dd_Smed_v6_49794_0_1	ref|NP_067633.2|	PR domain zinc finger protein 13 [Homo sapiens]	2.07e-35			TF
dd_Smed_v6_49879_0_1	ref|XP_011530999.1|	homeobox protein EMX1 isoform X2 [Homo sapiens]	5.63e-17			TF
dd_Smed_v6_49988_0_1	ref|NP_874359.2|	transcription factor Sp8 isoform 1 [Homo sapiens]	3.17e-37			TF
dd_Smed_v6_50187_0_1	ref|NP_055377.1|	homeobox protein OTX1 [Homo sapiens]	7.87e-06			TF
dd_Smed_v6_5058_0_1	ref|XP_016882751.1|	zinc finger protein 226 isoform X1 [Homo sapiens]	2.38e-35			TF
dd_Smed_v6_50662_0_1	ref|XP_005255832.1|	transcriptional repressor CTCF isoform X2 [Homo sapiens]	1.41e-11			TF
dd_Smed_v6_5200_0_1	ref|NP_001070949.1|	nuclear receptor subfamily 1 group I member 3 isoform 4 [Homo sapiens]	5.48e-22			TF
dd_Smed_v6_528_0_1	ref|NP_004550.2|	Y-box-binding protein 1 [Homo sapiens]	3.85e-20			TF
dd_Smed_v6_5281_0_1	ref|XP_011511808.1|	cell growth-regulating nucleolar protein isoform X1 [Homo sapiens]	2.13e-08			TF
dd_Smed_v6_54422_0_1	ref|NP_001091639.1|	brain-specific homeobox protein homolog [Homo sapiens]	1.84e-29			TF
dd_Smed_v6_5471_0_1	ref|NP_002690.3|	POU domain, class 3, transcription factor 1 [Homo sapiens]	1.45e-12			TF
dd_Smed_v6_56011_0_1	ref|NP_001003795.1|	general transcription factor II-I repeat domain-containing protein 2B isoform 1 [Homo sapiens]	9.43e-10			TF
dd_Smed_v6_56082_0_1	ref|XP_011530999.1|	homeobox protein EMX1 isoform X2 [Homo sapiens]	5.59e-27			TF
dd_Smed_v6_5636_0_1	ref|XP_016870490.1|	transcription factor RFX3 isoform X6 [Homo sapiens]	########			TF
dd_Smed_v6_5642_0_1	ref|NP_001244097.1|	ETS domain-containing protein Elk-1 isoform b [Homo sapiens]	8.19e-11			TF
dd_Smed_v6_5714_0_1	ref|NP_001273984.1|	zinc finger protein with KRAB and SCAN domains 1 isoform c [Homo sapiens]	1.08e-18			TF
dd_Smed_v6_5767_0_1	ref|NP_001032242.1|	forkhead box protein K1 [Homo sapiens]	8.04e-49			TF
dd_Smed_v6_5978_0_1	ref|NP_001354638.1|	nuclear factor of activated T-cells 5 isoform e [Homo sapiens]	1.12e-80			TF
dd_Smed_v6_60078_0_1	ref|NP_054698.1|	paired box protein Pax-8 isoform PAX8E [Homo sapiens]	1.3e-26			TF
dd_Smed_v6_6015_0_1	ref|NP_036523.1|	SAM pointed domain-containing Ets transcription factor isoform 1 [Homo sapiens]	2.75e-20			TF
dd_Smed_v6_60435_0_1	ref|XP_006714144.1|	protein lin-54 homolog isoform X1 [Homo sapiens]	1.36e-11			TF
dd_Smed_v6_6050_0_1	ref|XP_011530266.1|	mothers against decapentaplegic homolog 1 isoform X1 [Homo sapiens]	0			TF
dd_Smed_v6_6114_0_1	ref|NP_001009813.1|	homeobox protein Meis3 isoform 2 [Homo sapiens]	1.69e-42			TF
dd_Smed_v6_61183_0_1	ref|NP_056953.2|	peroxisome proliferator-activated receptor gamma isoform 2 [Homo sapiens]	1e-06			TF
dd_Smed_v6_6220_0_1	ref|XP_016855861.1|	cyclic AMP-responsive element-binding protein 3-like protein 4 isoform X2 [Homo sapiens]	9.51e-23			TF
dd_Smed_v6_63359_0_1	ref|NP_001263380.1|	dorsal root ganglia homeobox protein [Homo sapiens]	2.22e-37			TF
dd_Smed_v6_63520_0_1	ref|NP_001159591.1|	lymphoid enhancer-binding factor 1 isoform 4 [Homo sapiens]	4.66e-33			TF
dd_Smed_v6_6374_0_1	ref|NP_001350577.1|	REST corepressor 2 isoform 2 [Homo sapiens]	1.02e-16			TF
dd_Smed_v6_64051_0_1	ref|NP_001165556.1|	TATA-box-binding protein isoform 2 [Homo sapiens]	1.17e-10			TF
dd_Smed_v6_6481_0_1	ref|XP_006714144.1|	protein lin-54 homolog isoform X1 [Homo sapiens]	6.5e-23			TF
dd_Smed_v6_6496_0_1	ref|NP_001248368.1|	ETS translocation variant 4 isoform 3 [Homo sapiens]	1.62e-08			TF
dd_Smed_v6_6536_0_1	ref|NP_001351284.1|	myocyte-specific enhancer factor 2C isoform 16 [Homo sapiens]	2.57e-08			TF
dd_Smed_v6_65503_0_1	ref|NP_064448.1|	barH-like 1 homeobox protein [Homo sapiens]	3.96e-20			TF
dd_Smed_v6_6623_0_1	ref|NP_001230009.1|	ETS-related transcription factor Elf-5 isoform 3 [Homo sapiens]	4.44e-10			TF
dd_Smed_v6_6626_0_1	ref|XP_011529610.1|	ETS-related transcription factor Elf-4 isoform X3 [Homo sapiens]	4.87e-26			TF
dd_Smed_v6_6636_0_1	ref|NP_002451.2|	interferon regulatory factor 4 isoform 1 [Homo sapiens]	2.62e-30			TF
dd_Smed_v6_6684_0_1	ref|NP_003394.1|	transcriptional repressor protein YY1 [Homo sapiens]	6.11e-66			TF
dd_Smed_v6_6729_0_1	ref|NP_149416.1|	homeobox protein Nkx-2.4 [Homo sapiens]	2.31e-31			TF
dd_Smed_v6_6764_0_1	ref|NP_116208.3|	zinc finger protein 341 isoform 2 [Homo sapiens]	5.19e-42			TF
dd_Smed_v6_6842_0_1	ref|XP_005259428.1|	zinc finger protein 628 isoform X2 [Homo sapiens]	3.29e-17			TF
dd_Smed_v6_68571_0_1	ref|NP_001139812.1|	NK1 transcription factor-related protein 2 [Homo sapiens]	1.97e-07			TF
dd_Smed_v6_6869_0_1	ref|NP_835455.1|	pancreas transcription factor 1 subunit alpha [Homo sapiens]	1.91e-10			TF
dd_Smed_v6_6889_0_1	ref|XP_011519892.1|	myocyte-specific enhancer factor 2A isoform X16 [Homo sapiens]	1.63e-40			TF
dd_Smed_v6_69324_0_1	ref|XP_016870664.1|	zinc finger protein Gfi-1b isoform X1 [Homo sapiens]	3.84e-14			TF
dd_Smed_v6_7033_0_1	ref|XP_005256014.1|	zinc finger homeobox protein 3 isoform X1 [Homo sapiens]	4.21e-22			TF
dd_Smed_v6_7038_0_1	ref|NP_001238754.1|	transcription factor Sp1 isoform c [Homo sapiens]	7.05e-13			TF
dd_Smed_v6_7040_0_1	ref|NP_001230009.1|	ETS-related transcription factor Elf-5 isoform 3 [Homo sapiens]	1.3e-06			TF
dd_Smed_v6_7091_0_1	ref|NP_001955.1|	early growth response protein 1 [Homo sapiens]	4.21e-34			TF
dd_Smed_v6_7247_0_1	ref|NP_001230009.1|	ETS-related transcription factor Elf-5 isoform 3 [Homo sapiens]	1.26e-06			TF
dd_Smed_v6_72647_0_1	ref|NP_064447.1|	barH-like 2 homeobox protein [Homo sapiens]	1.67e-17			TF
dd_Smed_v6_7324_0_1	ref|XP_016882818.1|	pre-B-cell leukemia transcription factor 4 isoform X5 [Homo sapiens]	3.08e-11			TF
dd_Smed_v6_7442_0_1	ref|XP_016882725.1|	zinc finger protein 91 isoform X2 [Homo sapiens]	1.14e-10			TF
dd_Smed_v6_7535_0_1	ref|XP_005272374.1|	heat shock factor protein 1 isoform X6 [Homo sapiens]	5.14e-36			TF
dd_Smed_v6_7551_0_1	ref|XP_011507684.1|	nuclear receptor subfamily 5 group A member 2 isoform X2 [Homo sapiens]	1.27e-36			TF
dd_Smed_v6_7583_0_1	ref|NP_001032242.1|	forkhead box protein K1 [Homo sapiens]	9.48e-46			TF
dd_Smed_v6_7664_0_1	ref|NP_003421.2|	zinc finger protein 91 isoform 1 [Homo sapiens]	6.79e-09			TF
dd_Smed_v6_7752_0_1	ref|NP_004743.1|	chorion-specific transcription factor GCMb [Homo sapiens]	3.14e-34			TF
dd_Smed_v6_7877_0_1	ref|NP_004489.1|	hepatocyte nuclear factor 6 [Homo sapiens]	3.08e-76			TF
dd_Smed_v6_8018_0_1	ref|NP_005220.2|	ETS domain-containing protein Elk-1 isoform a [Homo sapiens]	2.66e-30			TF
dd_Smed_v6_8158_0_1	ref|NP_004720.1|	zinc finger BED domain-containing protein 1 [Homo sapiens]	3.05e-06			TF
dd_Smed_v6_8179_0_1	ref|XP_011539393.1|	calmodulin-binding transcription activator 1 isoform X10 [Homo sapiens]	1.21e-27			TF
dd_Smed_v6_8190_0_1	ref|NP_001014434.1|	LIM/homeobox protein Lhx9 isoform 2 [Homo sapiens]	2.39e-58			TF
dd_Smed_v6_8205_0_1	ref|XP_011520935.1|	transcription factor AP-4 isoform X1 [Homo sapiens]	5.75e-16			TF
dd_Smed_v6_8252_0_1	ref|NP_005559.2|	LIM/homeobox protein Lhx1 [Homo sapiens]	1.16e-38			TF
dd_Smed_v6_8521_0_1	ref|XP_011518651.1|	zinc finger protein 143 isoform X5 [Homo sapiens]	5.1e-11			TF
dd_Smed_v6_8537_0_1	ref|XP_016870233.1|	nuclear factor interleukin-3-regulated protein isoform X1 [Homo sapiens]	6.15e-06			TF
dd_Smed_v6_85977_0_1	ref|XP_011514504.1|	fez family zinc finger protein 1 isoform X2 [Homo sapiens]	2.57e-47			TF
dd_Smed_v6_86969_0_1	ref|NP_001025036.2|	homeobox protein DBX1 [Homo sapiens]	1.31e-14			TF
dd_Smed_v6_8796_0_1	ref|XP_011523397.1|	retinoic acid receptor alpha isoform X1 [Homo sapiens]	4.73e-24			TF
dd_Smed_v6_8886_0_1	ref|NP_001230010.1|	ETS-related transcription factor Elf-5 isoform 4 [Homo sapiens]	1.14e-06			TF
dd_Smed_v6_89856_0_1	ref|NP_116142.1|	retina and anterior neural fold homeobox protein 2 [Homo sapiens]	9.28e-25			TF
dd_Smed_v6_9061_0_1	ref|NP_776272.1|	homeobox protein Hox-C12 [Homo sapiens]	1.29e-18			TF
dd_Smed_v6_90709_0_1	ref|NP_995582.1|	nuclear receptor subfamily 5 group A member 2 isoform 1 [Homo sapiens]	8.81e-14			TF
dd_Smed_v6_9123_0_1	ref|NP_057430.1|	photoreceptor-specific nuclear receptor isoform a [Homo sapiens]	3.5e-31			TF
dd_Smed_v6_9189_0_1	ref|XP_005254641.1|	nuclear receptor ROR-alpha isoform X3 [Homo sapiens]	5.27e-22			TF
dd_Smed_v6_9282_0_1	ref|NP_001138897.1|	nuclear receptor subfamily 1 group D member 2 isoform 2 [Homo sapiens]	6.46e-24			TF
dd_Smed_v6_93404_0_1	ref|NP_001338903.1|	histone H4 transcription factor isoform 6 [Homo sapiens]	8.71e-14			TF
dd_Smed_v6_9536_0_1	ref|NP_001138870.1|	thyrotroph embryonic factor isoform 2 [Homo sapiens]	1.43e-08			TF
dd_Smed_v6_9596_0_1	ref|NP_835221.2|	homeobox protein DLX-1 isoform 1 [Homo sapiens]	3.42e-13			TF
dd_Smed_v6_9738_0_1	ref|XP_016881877.1|	D site-binding protein isoform X1 [Homo sapiens]	2.15e-09			TF
dd_Smed_v6_97865_0_1	ref|NP_055175.2|	homeobox protein Nkx-2.8 [Homo sapiens]	2.38e-12			TF
dd_Smed_v6_98822_0_1	ref|XP_011509370.1|	homeobox protein Hox-D13 isoform X1 [Homo sapiens]	1.46e-07			TF
dd_Smed_v6_9899_0_1	ref|XP_006712185.1|	protein atonal homolog 8 isoform X2 [Homo sapiens]	7.38e-13			TF

## Sheet: TF (additional)
Gene ID	Human Best Blast Hit Accession Number	Human Best Blast Hit	E-value	Planarian Gene Name	Percent Nucloetide Identity	TF?	FSTF?
dd_Smed_v6_11372_0_1	NP_001275504.1	eyes absent homolog 1 isoform 5 [Homo sapiens]	2e-157	eya	N/A	TF	Yes
dd_Smed_v6_15951_0_1				meis (partial, with dd16375, dd16399)	N/A	TF	Yes
dd_Smed_v6_16375_0_1				meis (partial, with dd16375, dd16399)	N/A	TF	Yes

## Sheet: BB
Gene ID	Human Best Blast Hit Accession Number	Human Best Blast Hit	E-value	Planarian Gene Name	Percent Nucloetide Identity	TF?	FSTF?
dd_Smed_v6_1399_0_1				Schmidtea mediterranea clone Smed_03084_V2 hypothetical protein mRNA, complete cds	99.444	NoBB	No
dd_Smed_v6_101139_0_1						NoBB
dd_Smed_v6_10162_0_1						NoBB
dd_Smed_v6_104071_0_1						NoBB
dd_Smed_v6_10429_0_1						NoBB
dd_Smed_v6_10781_0_1						NoBB
dd_Smed_v6_11217_0_1						NoBB
dd_Smed_v6_11391_0_1						NoBB
dd_Smed_v6_11508_0_1						NoBB
dd_Smed_v6_11529_0_1						NoBB
dd_Smed_v6_11747_0_1						NoBB
dd_Smed_v6_12617_0_1						NoBB
dd_Smed_v6_12788_0_1						NoBB
dd_Smed_v6_13667_0_1						NoBB
dd_Smed_v6_13863_0_1						NoBB
dd_Smed_v6_14012_0_1						NoBB
dd_Smed_v6_14167_0_1						NoBB
dd_Smed_v6_14197_0_1						NoBB
dd_Smed_v6_1435_0_1						NoBB
dd_Smed_v6_14912_0_14						NoBB
dd_Smed_v6_15148_0_1						NoBB
dd_Smed_v6_15265_0_1						NoBB
dd_Smed_v6_15470_0_4						NoBB
dd_Smed_v6_15545_0_3						NoBB
dd_Smed_v6_15603_0_1						NoBB
dd_Smed_v6_15712_0_11						NoBB
dd_Smed_v6_16044_0_1						NoBB
dd_Smed_v6_16619_0_1						NoBB
dd_Smed_v6_17333_0_1						NoBB
dd_Smed_v6_17820_0_13						NoBB
dd_Smed_v6_18011_0_1						NoBB
dd_Smed_v6_18170_0_1						NoBB
dd_Smed_v6_18286_0_1						NoBB
dd_Smed_v6_18735_0_1						NoBB
dd_Smed_v6_18956_0_1						NoBB
dd_Smed_v6_19996_0_4						NoBB
dd_Smed_v6_2000_0_1						NoBB
dd_Smed_v6_20252_0_1						NoBB
dd_Smed_v6_20720_0_2						NoBB
dd_Smed_v6_21332_0_1						NoBB
dd_Smed_v6_21826_0_1						NoBB
dd_Smed_v6_22109_0_1						NoBB
dd_Smed_v6_22669_0_1						NoBB
dd_Smed_v6_23121_1_1						NoBB
dd_Smed_v6_23489_0_2						NoBB
dd_Smed_v6_23934_0_1						NoBB
dd_Smed_v6_24358_0_1						NoBB
dd_Smed_v6_24743_0_2						NoBB
dd_Smed_v6_24986_0_1						NoBB
dd_Smed_v6_25068_0_1						NoBB
dd_Smed_v6_25620_0_1						NoBB
dd_Smed_v6_26191_0_1						NoBB
dd_Smed_v6_26443_0_1						NoBB
dd_Smed_v6_26902_0_1						NoBB
dd_Smed_v6_26920_1_1						NoBB
dd_Smed_v6_27043_0_1						NoBB
dd_Smed_v6_27126_0_1						NoBB
dd_Smed_v6_27446_0_1						NoBB
dd_Smed_v6_28182_0_1						NoBB
dd_Smed_v6_28571_0_1						NoBB
dd_Smed_v6_29002_0_1						NoBB
dd_Smed_v6_29225_0_1						NoBB
dd_Smed_v6_29242_0_1						NoBB
dd_Smed_v6_30581_0_1						NoBB
dd_Smed_v6_30618_0_4						NoBB
dd_Smed_v6_31208_0_1						NoBB
dd_Smed_v6_32611_0_1						NoBB
dd_Smed_v6_33351_0_1						NoBB
dd_Smed_v6_33932_0_1						NoBB
dd_Smed_v6_35349_0_2						NoBB
dd_Smed_v6_35351_0_2						NoBB
dd_Smed_v6_35422_0_1						NoBB
dd_Smed_v6_35433_0_3						NoBB
dd_Smed_v6_35907_0_1						NoBB
dd_Smed_v6_36731_0_1						NoBB
dd_Smed_v6_37222_0_1						NoBB
dd_Smed_v6_37666_0_1						NoBB
dd_Smed_v6_39104_0_1						NoBB
dd_Smed_v6_40263_0_1						NoBB
dd_Smed_v6_40349_0_1						NoBB
dd_Smed_v6_40931_0_4						NoBB
dd_Smed_v6_41042_0_1						NoBB
dd_Smed_v6_41533_0_1						NoBB
dd_Smed_v6_41800_0_1						NoBB
dd_Smed_v6_43185_0_1						NoBB
dd_Smed_v6_43254_0_1						NoBB
dd_Smed_v6_43510_0_1						NoBB
dd_Smed_v6_43888_0_1						NoBB
dd_Smed_v6_44623_0_1						NoBB
dd_Smed_v6_44634_0_1						NoBB
dd_Smed_v6_45228_0_1						NoBB
dd_Smed_v6_45979_0_1						NoBB
dd_Smed_v6_46523_0_4						NoBB
dd_Smed_v6_46803_0_1						NoBB
dd_Smed_v6_47114_0_1						NoBB
dd_Smed_v6_47683_0_1						NoBB
dd_Smed_v6_48515_0_3						NoBB
dd_Smed_v6_5079_0_1						NoBB
dd_Smed_v6_5087_0_1						NoBB
dd_Smed_v6_51860_0_1						NoBB
dd_Smed_v6_5558_0_1						NoBB
dd_Smed_v6_57672_0_1						NoBB
dd_Smed_v6_57991_0_1						NoBB
dd_Smed_v6_58075_0_1						NoBB
dd_Smed_v6_58892_0_1						NoBB
dd_Smed_v6_5897_0_1						NoBB
dd_Smed_v6_59606_0_1						NoBB
dd_Smed_v6_59607_0_1						NoBB
dd_Smed_v6_60007_0_1						NoBB
dd_Smed_v6_60019_0_1						NoBB
dd_Smed_v6_60608_0_1						NoBB
dd_Smed_v6_6174_0_1						NoBB
dd_Smed_v6_6197_0_10						NoBB
dd_Smed_v6_62062_0_1						NoBB
dd_Smed_v6_63978_0_1						NoBB
dd_Smed_v6_64053_0_1						NoBB
dd_Smed_v6_64121_0_1						NoBB
dd_Smed_v6_65784_0_1						NoBB
dd_Smed_v6_67722_0_1						NoBB
dd_Smed_v6_6778_0_1	ref|NP_060236.3|	zinc finger protein castor homolog 1 isoform b [Homo sapiens]	8.94e-73			NoBB
dd_Smed_v6_68937_0_1						NoBB
dd_Smed_v6_71029_0_1						NoBB
dd_Smed_v6_71789_0_1						NoBB
dd_Smed_v6_72042_0_1						NoBB
dd_Smed_v6_73252_0_1						NoBB
dd_Smed_v6_7342_0_1						NoBB
dd_Smed_v6_76832_0_1						NoBB
dd_Smed_v6_77728_0_1						NoBB
dd_Smed_v6_79253_0_1						NoBB
dd_Smed_v6_79564_0_1						NoBB
dd_Smed_v6_79846_0_1						NoBB
dd_Smed_v6_81691_0_1						NoBB
dd_Smed_v6_81764_0_1						NoBB
dd_Smed_v6_87605_0_1						NoBB
dd_Smed_v6_89652_0_1						NoBB
dd_Smed_v6_90166_0_1						NoBB
dd_Smed_v6_92666_0_1						NoBB
dd_Smed_v6_97786_0_1						NoBB
dd_Smed_v6_98231_0_1						NoBB
dd_Smed_v6_32371_0_3						NoBB
dd_Smed_v6_3493_0_1						NoBB
dd_Smed_v6_10757_0_1	ref|XP_006724342.1|	coiled-coil domain-containing protein 157 isoform X2 [Homo sapiens]	1.59e-38			NoBB
dd_Smed_v6_11155_0_3						NoBB
dd_Smed_v6_30718_1_1						NoBB
dd_Smed_v6_53281_0_1						NoBB
dd_Smed_v6_31812_0_1						NoBB
dd_Smed_v6_42656_0_2						NoBB
dd_Smed_v6_26260_0_1						NoBB
dd_Smed_v6_31304_0_3						NoBB
dd_Smed_v6_75894_0_1						NoBB
dd_Smed_v6_96091_0_1						NoBB
dd_Smed_v6_96411_0_1						NoBB
dd_Smed_v6_8697_2_1						NoBB
dd_Smed_v6_20239_0_1						NoBB
dd_Smed_v6_4610_0_1						NoBB
dd_Smed_v6_102217_0_1	ref|XP_024309775.1|	protein FAM200B isoform X1 [Homo sapiens]	3.39e-08			NoBB
dd_Smed_v6_10079_0_1	ref|NP_115633.3|	zinc finger MYND domain-containing protein 12 isoform 1 [Homo sapiens]	1.06e-97			NoBB
dd_Smed_v6_10184_0_1						NoBB
dd_Smed_v6_10203_0_1	ref|NP_001034216.2|	zinc finger protein 718 isoform a [Homo sapiens]	5.17e-12			NoBB
dd_Smed_v6_10428_0_1						NoBB
dd_Smed_v6_10446_0_1						NoBB
dd_Smed_v6_10631_0_1						NoBB
dd_Smed_v6_10815_0_1	ref|XP_006712582.1|	zinc finger CCCH domain-containing protein 6 isoform X1 [Homo sapiens]	8.77e-14			NoBB
dd_Smed_v6_10911_0_1	ref|XP_016868655.1|	zinc finger protein 596 isoform X1 [Homo sapiens]	3.63e-16			NoBB
dd_Smed_v6_11413_0_5						NoBB
dd_Smed_v6_11930_0_1						NoBB
dd_Smed_v6_12173_0_1	ref|NP_001243209.1|	zinc finger protein 26 isoform 3 [Homo sapiens]	7.98e-11			NoBB
dd_Smed_v6_12791_0_1	ref|XP_024302291.1|	zinc finger and SCAN domain-containing protein 31 isoform X3 [Homo sapiens]	1.83e-17			NoBB
dd_Smed_v6_13174_0_1						NoBB
dd_Smed_v6_13328_0_13						NoBB
dd_Smed_v6_1345_0_1	ref|NP_219482.1|	zinc finger protein 622 [Homo sapiens]	9e-20			NoBB
dd_Smed_v6_13666_0_1						NoBB
dd_Smed_v6_13790_0_1						NoBB
dd_Smed_v6_13890_0_1	ref|XP_016882859.1|	zinc finger protein 333 isoform X2 [Homo sapiens]	2.53e-22			NoBB
dd_Smed_v6_14028_0_1						NoBB
dd_Smed_v6_14349_0_1						NoBB
dd_Smed_v6_14452_0_5						NoBB
dd_Smed_v6_14629_0_1	ref|NP_001335085.1|	zinc finger protein 525 isoform 1 [Homo sapiens]	2.09e-07			NoBB
dd_Smed_v6_14684_0_3						NoBB
dd_Smed_v6_14937_0_1	ref|NP_001189386.1|	zinc finger protein 816 [Homo sapiens]	2.75e-23			NoBB
dd_Smed_v6_15001_0_1						NoBB
dd_Smed_v6_1555_0_1						NoBB
dd_Smed_v6_15563_1_1						NoBB
dd_Smed_v6_15836_0_1						NoBB
dd_Smed_v6_15852_0_1						NoBB
dd_Smed_v6_16239_0_1						NoBB
dd_Smed_v6_16469_0_3						NoBB
dd_Smed_v6_16660_0_1						NoBB
dd_Smed_v6_17338_0_1						NoBB
dd_Smed_v6_17476_0_1						NoBB
dd_Smed_v6_17723_0_1						NoBB
dd_Smed_v6_17783_0_1						NoBB
dd_Smed_v6_17797_0_1						NoBB
dd_Smed_v6_18122_0_1						NoBB
dd_Smed_v6_18207_0_1	ref|XP_016878474.1|	zinc finger protein 1 homolog isoform X3 [Homo sapiens]	4.37e-07			NoBB
dd_Smed_v6_18422_0_1						NoBB
dd_Smed_v6_18427_0_1						NoBB
dd_Smed_v6_18590_0_2						NoBB
dd_Smed_v6_1864_0_1						NoBB
dd_Smed_v6_18877_0_4						NoBB
dd_Smed_v6_18940_0_1	ref|XP_005270565.1|	zinc finger protein 362 isoform X2 [Homo sapiens]	6.77e-48			NoBB
dd_Smed_v6_19436_0_1	ref|NP_065931.3|	zinc finger protein 530 isoform 1 [Homo sapiens]	5.06e-19			NoBB
dd_Smed_v6_20228_0_1						NoBB
dd_Smed_v6_20477_0_1						NoBB
dd_Smed_v6_21672_0_1						NoBB
dd_Smed_v6_23313_0_1						NoBB
dd_Smed_v6_23402_0_1						NoBB
dd_Smed_v6_23674_0_1						NoBB
dd_Smed_v6_23939_0_2						NoBB
dd_Smed_v6_24095_0_1						NoBB
dd_Smed_v6_24181_0_1						NoBB
dd_Smed_v6_25315_0_1						NoBB
dd_Smed_v6_25433_0_5						NoBB
dd_Smed_v6_26021_0_1						NoBB
dd_Smed_v6_26309_0_1						NoBB
dd_Smed_v6_26567_0_1						NoBB
dd_Smed_v6_26613_0_1						NoBB
dd_Smed_v6_2749_0_1						NoBB
dd_Smed_v6_27803_0_1	ref|XP_006716719.1|	zinc finger protein 7 isoform X5 [Homo sapiens]	2.04e-11			NoBB
dd_Smed_v6_2812_0_1						NoBB
dd_Smed_v6_28129_0_1						NoBB
dd_Smed_v6_28888_0_1	ref|NP_115983.3|	insulinoma-associated protein 2 [Homo sapiens]	2.27e-23			NoBB
dd_Smed_v6_2890_0_1	ref|XP_016882859.1|	zinc finger protein 333 isoform X2 [Homo sapiens]	5.3e-25			NoBB
dd_Smed_v6_28952_0_1						NoBB
dd_Smed_v6_29263_0_1						NoBB
dd_Smed_v6_33295_0_1						NoBB
dd_Smed_v6_34394_0_1						NoBB
dd_Smed_v6_3443_0_1	ref|XP_016882684.1|	zinc finger protein 878 isoform X1 [Homo sapiens]	1.76e-16			NoBB
dd_Smed_v6_34447_0_1						NoBB
dd_Smed_v6_34735_0_9						NoBB
dd_Smed_v6_35550_0_1						NoBB
dd_Smed_v6_35790_0_1						NoBB
dd_Smed_v6_35969_0_1						NoBB
dd_Smed_v6_36544_0_1						NoBB
dd_Smed_v6_38033_0_1	ref|XP_011516613.1|	uncharacterized protein KIAA1958 isoform X1 [Homo sapiens]	4.35e-20			NoBB
dd_Smed_v6_39908_0_1						NoBB
dd_Smed_v6_40000_0_1	ref|XP_005259440.1|	zinc finger protein 835 isoform X1 [Homo sapiens]	1.16e-22			NoBB
dd_Smed_v6_40621_0_1						NoBB
dd_Smed_v6_40635_0_1						NoBB
dd_Smed_v6_42679_0_1						NoBB
dd_Smed_v6_43152_0_1						NoBB
dd_Smed_v6_4381_0_1						NoBB
dd_Smed_v6_4601_0_1	ref|XP_011524969.1|	protein capicua homolog isoform X10 [Homo sapiens]	3.67e-24			NoBB
dd_Smed_v6_4675_0_1						NoBB
dd_Smed_v6_47500_0_1						NoBB
dd_Smed_v6_47659_0_1	ref|NP_660206.2|	high mobility group protein B4 isoform 1 [Homo sapiens]	9.17e-08			NoBB
dd_Smed_v6_4831_0_1						NoBB
dd_Smed_v6_48999_0_1						NoBB
dd_Smed_v6_50305_0_1						NoBB
dd_Smed_v6_51840_0_2	ref|XP_024309775.1|	protein FAM200B isoform X1 [Homo sapiens]	2.03e-21			NoBB
dd_Smed_v6_51873_0_1						NoBB
dd_Smed_v6_5272_0_1						NoBB
dd_Smed_v6_53911_0_1						NoBB
dd_Smed_v6_55586_0_1						NoBB
dd_Smed_v6_56103_0_1						NoBB
dd_Smed_v6_56867_0_1						NoBB
dd_Smed_v6_57030_0_1						NoBB
dd_Smed_v6_57788_0_1						NoBB
dd_Smed_v6_58168_0_1						NoBB
dd_Smed_v6_5875_0_1						NoBB
dd_Smed_v6_5882_0_1						NoBB
dd_Smed_v6_593_0_1						NoBB
dd_Smed_v6_6057_0_1	ref|NP_001308923.1|	zinc finger protein 570 isoform 4 [Homo sapiens]	5.48e-20			NoBB
dd_Smed_v6_6139_0_1	ref|XP_024309754.1|	zinc finger protein 330 isoform X1 [Homo sapiens]	########			NoBB
dd_Smed_v6_6243_0_1	ref|NP_940983.2|	zinc finger CCCH domain-containing protein 6 [Homo sapiens]	2.71e-21			NoBB
dd_Smed_v6_63317_0_1						NoBB
dd_Smed_v6_63336_0_1						NoBB
dd_Smed_v6_63989_0_1						NoBB
dd_Smed_v6_64330_0_1	ref|NP_115983.3|	insulinoma-associated protein 2 [Homo sapiens]	8.74e-11			NoBB
dd_Smed_v6_65482_0_1						NoBB
dd_Smed_v6_6602_0_1	ref|NP_001273627.1|	zinc finger protein 79 isoform c [Homo sapiens]	2.59e-26			NoBB
dd_Smed_v6_6659_0_1	ref|XP_016881842.1|	zinc finger protein 583 isoform X4 [Homo sapiens]	1.52e-16			NoBB
dd_Smed_v6_6767_0_1						NoBB
dd_Smed_v6_67928_0_1						NoBB
dd_Smed_v6_6972_0_1	ref|XP_011524468.1|	zinc finger protein 236 isoform X2 [Homo sapiens]	1.26e-17			NoBB
dd_Smed_v6_7003_0_1	ref|NP_001129203.1|	zinc finger matrin-type protein 4 isoform b [Homo sapiens]	1.64e-12			NoBB
dd_Smed_v6_7190_0_1						NoBB
dd_Smed_v6_73687_0_1						NoBB
dd_Smed_v6_7471_0_1						NoBB
dd_Smed_v6_76885_0_1						NoBB
dd_Smed_v6_76897_0_1						NoBB
dd_Smed_v6_78090_0_1						NoBB
dd_Smed_v6_78313_0_1						NoBB
dd_Smed_v6_8470_3_8						NoBB
dd_Smed_v6_8671_0_1						NoBB
dd_Smed_v6_87472_0_1						NoBB
dd_Smed_v6_8835_0_1						NoBB
dd_Smed_v6_8858_0_1	ref|NP_001357379.1|	zinc finger protein 577 isoform b [Homo sapiens]	3.16e-17			NoBB
dd_Smed_v6_89226_0_1						NoBB
dd_Smed_v6_9007_0_1						NoBB
dd_Smed_v6_9464_0_1	ref|XP_005255615.1|	zinc finger protein 205 isoform X1 [Homo sapiens]	4.16e-18			NoBB
dd_Smed_v6_97499_0_1						NoBB
dd_Smed_v6_9808_0_1						NoBB
dd_Smed_v6_9867_0_1	ref|XP_011513176.1|	zinc finger protein with KRAB and SCAN domains 8 isoform X2 [Homo sapiens]	2.07e-32			NoBB
dd_Smed_v6_67922_0_1						NoBB

## Sheet: other
Gene ID	Human Best Blast Hit Accession Number	Human Best Blast Hit	E-value	Planarian Gene Name	Percent Nucloetide Identity	TF?	FSTF?
dd_Smed_v6_8601_0_1	ref|XP_016881208.1|	CXXC-type zinc finger protein 1 isoform X4 [Homo sapiens]	5.23e-18	Schmidtea mediterranea CXXC1 mRNA, complete cds	99.865
