# Supplementary material for: A transcription factor atlas of stem cell fate in planarians
Source: Cell Rep. Author manuscript; Available in PMC 2024 Jul 9. (PMC11232438; doi:10.1016/j.celrep.2024.113843)
Supplement: 5 [file NIHMS1980910-supplement-5.xlsx]

## Sheet: Sheet1
Supplementary Table 4, related to Figure 3-4. All Transcription Factors Inhibited
All Transcription Factors inhibited by RNAi and a list of mature cell-type markers assayed. Transcription factors in red and marker genes in green have phenotypes.
FSTF RNAi	Cell-type markers tested
dd11150	dd29413	dd3524	dd210	dd1248
dd22331	dd15610	dd8060	dd28465	cintillo	dd29413	sert
dd14712	dd21541	dd924 (glipr1)	dd3069	sert
dd19890	col4-5 (dd7811)	mhc-2
dd13843	dd15455	dd3011
dd16472	mag1 (dd769)	dd924 (glipr1)	dd628	KCP (dd91_0_1 )
dd10911	dd924 (glipr1)	dd829	dd6953	dd14207
dd10103 (RREB2)	mag1 (dd769)	dd924 (glipr1)	dd628	KCP (dd91_0_1 )
dd17476	dd21981	dd16581
dd16281	dd2223	dd788
dd11975	dd780	dd234
dd11893	16581 (th)	dd3063
dd18389	dd8356
dd20282	dd1248	dd210
dd18207	dd15610	dd33732
dd38342	sert	dd8392
dd18125	dd4180	dd2805
dd47123	dd42610	dd1015
dd35379	dd8060	pc2
dd22163 (UNCX)	dd83746	sert
dd6626	dd7593	dd1706	PBGD	dd12472
dd22685	dd2723	dd3814	dd3733	dd3063
dd28888	dd3524	dd788
dd19255	dd8356
dd10320	dd21541	dd15455	dd628	sert
dd37930	pc2	dd15455
dd16007	dd16946	dd16581
dd31784	chat	pc2
dd22524	dd8555
dd15506	dd628	dd1083	sert	pc2
dd28804	dd3814	dd15455
dd9906	dd8356	dd28465
dd16070	dd8356
dd48508	dd83746	dd1936
dd12722	dd1015	chat
dd14326	dd8356
dd26877	dd3011	dd8060
dd12677	dd8356	dd3069
dd16955	dd5321	mp-1
dd11693 (TBX2-	dd29413	dd2574
dd11500	dd16581 (th)	dd15455	dd210	dd1248
dd16297	dd2723	dd14095
dd13343	dd13975	dd15455
dd12317	dd15610	cintillo
dd14213	dd3011	dd6953
dd18147	mag1 (dd769)	dd829
dd17393	dd83746	sert
dd14824	dd15610	dd8060	dd28465	mag1 (dd769)	dd29413	cintillo
dd17324	dd83746	dd8555
dd7664	ChAT	PC2
dd8104	dd15610	dd8555	dd29413
dd36829	dd1015	cintillo
dd2946	agat
dd9738	dd3011	PC2
post2b (dd9061)	dd4180	dd2805	dd829	mag1 (dd769)
dd8796	dd20334	dd2920
dd13753 (RREB1)	KCP (dd91_0_1 )	dd924 (glipr1)	628 (sspo)	mag1 (dd769)
dd14115	dd83746	dd16581 (th)	dd3069	dd1248
dd1854 (ASCL4)	dd238	dd750	dd801
dd34144 ((TCF7)6)	gad	dd1746
dd14753 (ascl2)	dd3069	dd924 (glipr1)
dd17352 (IRX6)	dd628 (sspo)	dd1117
pax2b	dd8356
dd9899	dd8356
dd17143	dd210
dd29211 (PHOX2A)	dd8060
dd30562 (POU4F3)	dd23127 (CALM2)
GCM2	KCP (dd91_0_1 )
dd14656 (IRX1)	dd238
fer3l-1	628 (sspo)
