# Supplementary material for: A transcription factor atlas of stem cell fate in planarians
Source: Cell Rep. Author manuscript; Available in PMC 2024 Jul 9. (PMC11232438; doi:10.1016/j.celrep.2024.113843)
Supplement: 6 [file NIHMS1980910-supplement-6.xlsx]

## Sheet: Sheet1
Supplementary Table 5, related to Figure 4. Neural Transcription Factor Pair Correlations
Correlation between pairs of neurally enriched transcription factors in X1 neural neoblasts and neural G0 post-mitotic progenitor.
TF1	TF2	X1 Correlation	G0 Correlation	G0 Cluster
otp	elf	0.06	0.41	1
otp	tcf-1	0	0.17	1
otp	fli-1	0.06	0.18	1
otp	pax6B	0.16	0.12	1
otp	dd36433	0.16	0.23	1
otp	dd48354	0.01	0.17	1
elf	tcf-1	0.03	0.23	1
elf	fli-1	0.04	0.33	1
elf	pax6B	0.03	0.14	1
elf	dd36433	0.02	0.19	1
elf	dd48354	0.01	0.14	1
pitx	lhx1/5-1	0	0.29	5
pitx	UNCX (dd22163)	0.07	0.41	5
otxA	otxB	0.01	0.33	7
otxA	NKX3-2	-0.02	0.19	7
otxB	coe	0.04	0.12	7
otxB	NKX3-2	0	0.16	7
TBX2 (dd11693)	lhx1/5-1	0.01	0.17	12
pou4l-1	dd14213	0.16	0.32	21
POU4F3 (dd30552)	scratch	0.02	0.15	23
