# Supplementary material for: A transcription factor atlas of stem cell fate in planarians
Source: Cell Rep. Author manuscript; Available in PMC 2024 Jul 9. (PMC11232438; doi:10.1016/j.celrep.2024.113843)
Supplement: 7 [file NIHMS1980910-supplement-7.xlsx]

## Sheet: G0 Progenitor TF Atlas
Supplementary Table 6, related to Figure 7. Transcription Factor Atlas
Postmitotic-progenitor Transcription Factor Atlas
Transcription factors enriched in each G0 subcluster. Top 8 FSTFS with >1.5 log2FC, pvalue <0.001. Highly-significant p-values less than 1E-30 in red text, FSTFs previously published for a cell-type in the general corresponding tissue class in blue, less-significant p-values greater than 1E-10 in green.
G0 subclusters	Named Mature Cell Types	Fincher Clusters
neural11_0			pou4l-1	coe	dd22331	soxB
neural11_1	npp-4; glutamatergic; npp-22	cil 7	dd14213	pou4l-1	SOX2 (dd8104)	dd12010	coe	dd4048	dd10911	dd22331
neural11_2	GFI1B	cil 9	dd22331	dd18207	coe	SOX2 (dd8104)	arh	GFI1B (dd14824)	dd9460	dd20755
neural11_3	ChAT	cil 12	sim	gata4/5/6-3	soxB	Tbx2/3b	SOX2 (dd8104)	lhx2/9	dd6778	GFI1B (dd14824)
neural11_4	glutamatergic; GFI1B	ncil 29	dd14213	pou4l-1	coe	dd10219	SOX2 (dd8104)	GFI1B (dd14824)	dd22331				pvalue < 1E-30
neural11_5	npp-4; glutamatergic	cil 7	dd14213	pou4l-1	PRDM1-1	SOX2 (dd8104)	coe	dd10219					validated or previously reported FSTFs for any cell type in general tissue class
neural11_6	GFI1B	cil 11	dd22331	dd9460	dd1399	dd6778	SOX2 (dd8104)	dd12170	GFI1B (dd14824)	dd45275			pvalue > 1E-10
neural11_7			dd26877	coe	pou4l-1	dd22331	dd7227	Post-2a
neural12_0	foxA	main neural 4	foxA	ptf-4	six1/2-1	dd11935	dd10320	dd11893
neural12_1	foxA	main neural 4	foxA	ptf-4	fli-1	PAX2B (dd14362)	dd11935	dd17476	otp
neural12_2		ncil 1, ncil 7, ncil 30	dlx	Tbx2/3b	zeb-1	dd20282	dd11150	lhx1/5-1	prox-1	dd7033
neural12_3	foxA	ncil 14, ncil 24	gata4/5/6-1	dlx	zeb-1	dd11150	prox-1	dd7033	foxA
neural12_4	glutamatergic	ncil 2, ncil 8, ncil 17	dlx	zeb-1	gata4/5/6-1	dd21672	dd20282	prox-1	dd11150	dd14115
neural12_5	1020HH-2	ncil 1, ncil 7, ncil 30	Tbx2/3b	dlx	zeb-1	prox-1	lhx1/5-1	dd20282	dd7442	runt-2
neural12_6	foxA	main neural 4	ptf-4	foxC1	foxA	dd10320	PAX2B (dd14362)	dd15473	pou4l-1
neural12_7	npp-18; foxA	ncil 4, ncil 16, ncil 26, ncil 32, ncil 33	gata4/5/6-1	foxA	INSM2 (dd28888)	MECOM	dd10911	PRDM1-1	dd9287	ptf-4
six1/2-1(17)_0	sexual somatic support cells		six1/2-1	dmd-1	nhr-1
six1/2-1(17)_1	sexual somatic support cells		MECOM	six1/2-1	dmd-1	nhr-1
six1/2-1(17)_2	sexual somatic support cells		six1/2-1	nhr-1	dmd-1	MECOM	dd9738
six1/2-1(17)_3	sexual somatic support cells		dd58168	foxC1	dmd-1	dd5978	dd46372	nhr-1	dd9738
six1/2-1(17)_4	sexual somatic support cells		six1/2-1	dd209	dmd-1	dd1032	MECOM	nhr-1	dd38033	dd2946
six1/2-1(17)_5	sexual somatic support cells		nhr-1	six1/2-1	dd209	dd5749	six1/2-2
neural19_0	glutamatergic		prox-1	islet1	scratch	SOX2 (dd8104)	dd12617	dd15473
neural19_1	trpA (no ap-2 though); glutamatergic	cil 0, cil 10, cil 17	prox-1	Post-2b	dd10911
neural19_2		cil 0	prox-1	SOX2 (dd8104)	scratch	dd9460
neural1_0	NA		dd17498	cux-1	dd18972	dd11935	tcf1	dd19757	pax6A
neural1_1	glutamatergic	main neural 10	elf-1	fli-1	otp	tcf1	islet1	dd17498	dd10320	dd19757
neural1_10	ChAT		ascl-2	dd17498	dd14937	dd10320	otxB
neural1_2	ChAT		ptf-4	dd16472	meis	dd17498	pou4l-1	arh	islet1	dd18972
neural1_3	NA	ncil 13; main neural 10	dd17498	dd10320	tcf1	otp	meis	dd9460	cux-1	dd19757
neural1_4	NA	main neural 10	dd34144	tcf1	dd17498	elf-1	otp	dd19757
neural1_5	glutamatergic	main neural 10	dd38033	elf-1	otp	dd10320	tcf1	dd17498	islet1	dd34144
neural1_6	NA	ncil 3; main neural 10	pax6B	dd28804	elf-1	otp	dd10320	dd17498	tcf1	dd19757
neural1_7	ChAT; pax6A (CNS)	main neural 59	sim	lhx2/9	VSX2 (dd19286)	tcf1	dd34144	pax6A	LHX2 (dd13343)	dd18972
neural1_8	NA	main neural 10	tcf1	elf-1	otp	dd17498	Tbx2/3c	dd17476	dd19757
neural1_9	NA		LHX2 (dd13343)	soxB	six1/2-2	dd17498	cux-1	dd18972	dd17476
neural21_0	GFI1B		PHOX2A (dd29211)	tlx-like	dd22331	dd35379	pou4l-1	coe	dd12617	GFI1B (dd14824)
neural21_1	GFI1B; wntA	ncil 12, ncil 25	dd22331	tlx-like	PHOX2A (dd29211)	dd35379	pou4l-1	GFI1B (dd14824)	coe	dd20755
neural21_2	GFI1B; wntA	ncil 25	PHOX2A (dd29211)	tlx-like	dd22331	dd35379	GFI1B (dd14824)	coe	pou4l-1
neural23_0			POU4F3 (dd30562)	dd13474	SOX2 (dd8104)	scratch	dd18719	dd6778
neural23_1	glutamatergic		POU4F3 (dd30562)	dd18719	dd25769	dd11893	arh
neural23_2		cil 21	POU4F3 (dd30562)	sall	scratch	IRX2 (11500)	SOX2 (dd8104)	dd11893
neural23_3	glutamatergic	cil 21	POU4F3 (dd30562)	scratch	dd11893	SOX2 (dd8104)
pharynx24_0			foxA	p53	zfp-1
pharynx24_1			foxA	p53
pharynx24_2			foxA	p53	IRX6	zfp-1
pharynx24_3			dd593-1-1	dd1399	dd9596
cathepsin2_0	NA		ets-1	foxF-1	zfp-1	hnf4	nk4 (cont 1)	dd7324	dd9738
cathepsin2_1	NA		foxF-1	ets-1	hnf4	zfp-1	dd7324	egr-3	runt-2
cathepsin2_2	NA	Cathepsin 5, 7	ets-1	hnf4	foxF-1	egr-3	zfp-1	dd7324	runt-2	dd6536
cathepsin2_3	Pigment Cells	Cathepsin 9, Pigment	ets-1	foxF-1	dd6626	hnf4	nk4 (cont 1)	dd11975	dd7324	zfp-1
cathepsin2_4	NA	Cathepsin 2, 4, 12, 16	foxF-1	ets-1	hnf4	dd6536	egr-3	dd1032	zfp-1	runt-2
neural4_2			SOX2 (dd8104)	dd10911
neural4_5			dd11930
neural4_6			runt-1	dd15473	SOX2 (dd8104)	meis	dd11893
neural4_7			Post-2b	dd10911	dd12617
neural4_8			nkx2-like	NKX2-4
neural5_0	ChAT; pax6A (CNS); pax3/7; DBH(ventral midline)	ncil 0	pax3/7	dd12722	dd37276	dd47123	pax6A	dd7033	dd11935
neural5_1			coe	dd6114	dd10911	dd9287	pou4l-1
neural5_2			UNCX (dd22163)	GATA3	coe	Hox2/3a	dd7227	dd12722	Tbx20 (dd19890)	dd6114
neural5_3	serotonergic	ncil 15	pitx	dd38342	UNCX (dd22163)	lhx1/5-1	GATA3	nkx6-like	dd25769	dd10911
neural5_4	glutamatergic; ap2; pax6A (CNS)		ap2	dd17324	pax6A
neural5_5	ChAT		Post-2b	IRX6 (dd18125)	fli-1	dd10911	arh
neural5_6			PHOX2A (dd29211)	dd35379	ap2	dd11150	tlx-like	dd15473	dd10911
neural5_7	ChAT; npp-2; pax6A (CNS)	ncil 5; main neural 36	nkx2-like	pax6A	dd16466	scratch	Tbx2/3c
neural5_8	ChAT; npy-4		HOXB7	IRX6 (dd18125)	arh	dd14937	dd6114	dd10911	gata4/5/6-3	Tbx2/3c
neural5_9	ChAT; spp-18		dd16646	GATA3	Post-2b	coe	dd7227	dd20755
nephridia6_0			POU2/3	six1/2-2	dd12617	dd2946	sall
nephridia6_1	Proximal Tubules; Flame Cells		POU2/3	six1/2-2	dd12617	dd2946	sall	atoh8-2	dd8858	dd7324
nephridia6_2	Proximal Tubules; Flame Cells		POU2/3	six1/2-2	dd12617	dd2946	sall	atoh8-2
nephridia6_3			POU2/3	dd12617	six1/2-2	dd2946	sall	atoh8-2
nephridia6_4			POU2/3	six1/2-2	dd12617	dd2946	sall	atoh8-2	dd8858
nephridia6_5			POU2/3	dd12617	dd3012	dd2946	six1/2-2
nephridia6_6	Flame Cells		osr	POU2/3	dd17566	six1/2-2
neural7_0	glutamatergic		otxB	coe	otxA	lhx1/5-1	dd17498	dd11935	islet1
neural7_1			dd17498	dd19757	dd18972
neural7_2	glutamatergic; pax6A (CNS); npp-4		otxA	otxB	pax6A	dd11935	dd17476	tcf1	lhx1/5-1
neural7_3			dd31217	dd49988	SIX4 (dd37930)	dd9596	dlx	dd18972	dd17498	cux-1
neural7_4	glutamatergic		NKX3-2 (dd33575)	otxB	otxA	dd63520	dd14712	dd17498	islet1	dd20755
neural7_5	glutamatergic		hmx-1	otxA	dd20755	dd14937	dd11935
neural7_6	glutamatergic; pax6A (CNS)		otxA	pax6A	dd20755	dd46523	dd11935	otxB
neural7_7			SIX4 (dd37930)	dd18972	coe	otxB	dd17498	islet1
neural7_8	ChAT; eyes/photoreceptors	ncil 36	foxQ/D	six1/2-1	ovo	otxA	dd36480
neural7_9	glutamatergic		otxB	otxA	elf-1	islet1	cux-1
neural9_0			fli-1	dd16007	SOX2 (dd8104)	IRX2 (11500)	scratch	dd6778	elf-1	prox-1
neural9_1	dopaminergic; glutamatergic	cil 3	fli-1	dd17324	dd9460	SOX2 (dd8104)	dd6778	IRX2 (11500)	elf-1	dd16007
neural9_10	glutamatergic; wntA	ncil 22	dd18422	fli-1	Post-2b	dd2442	dd38033	SOX2 (dd8104)
neural9_2			fli-1	soxB	SOX2 (dd8104)	dd6778	six3	scratch	Tbx2/3b	elf-1
neural9_3			fli-1	elf-1	SOX2 (dd8104)	IRX2 (11500)	scratch	dd11935	soxB
neural9_4			fli-1	SOX2 (dd8104)	elf-1	scratch	IRX2 (11500)
neural9_5	glutamatergic; wntA		fli-1	elf-1	SOX2 (dd8104)	IRX2 (11500)	otp	dd11935
neural9_6			dd33456	SOX2 (dd8104)	fli-1	scratch	dd6114	gata4/5/6-3	dd6778	dd14937
neural9_7	wntA	ncil 22	fli-1	IRX6 (dd18125)	arh	otp	dd6114	nkx2-like	dd18972
neural9_8		cil 8	foxD2	fli-1	SOX2 (dd8104)	elf-1	IRX2 (11500)
neural9_9	wntA		dd16524	sim	fli-1	dd31784	IRX6	SOX2 (dd8104)	otp	dd6114
epidermis_0	prog-1 progenitors		dd3935	soxP-3	p53	dd2946	dd4539	dd7091	dd6626	dd10219
epidermis_1	smedwi-1 high		dd3935	p53	soxP-3	dd2946	zfp-1	SIX1 (dd15471)	dd4539	dd10219
epidermis_2	prog-1 progenitors		soxP-3	p53	dd3935	dd2946	nkx6-like	dd6626	dd4539	dd10219
epidermis_3	prog-1 progenitors		soxP-3	p53	dd3935	dd2946	dd6626	dd4539	nkx6-like	Post-2c
epidermis_4	DVb Epidermis		Post-2a	p53	dd2946	Post-2b	SIX1 (dd15471)	dd3935	dd19436	dd18719
intestine_0	Basal Cells; Goblet Cells		gata4/5/6-1	dd6869	dd9007	dd5579	hnf4	dd7040	dd24743	RREB2
intestine_1			gata4/5/6-1	dd6869	hnf4	dd9007	dd5579	dd7033	dd2946	RREB2
intestine_2	Enterocytes		gata4/5/6-1	nkx2.2	hnf4	dd24743	osr	dd7470	dd7040
intestine_3			gata4/5/6-1	dd6869	dd9007	dd5579	hnf4
intestine_4	Goblet Cells		dd24743	gata4/5/6-1	dd6869	hnf4	dd7033	dd9007	RREB2	dd5579
muscle_0	circular muscle		dd16955	IRX2 (11500)	dd12229	soxP-5	nkx1-1	LHX2 (dd13343)	dd4998-1-1	dd2442
muscle_1	longitudinal muscle		myoD	snail	lbx	dd13474	nkx6-2	dd12229	soxP-5	dd16955
muscle_10	Pharynx Muscle		neuroD-2	foxC1	foxC2	coe	gata4/5/6-3	dd5579	soxP-5	dd16466
muscle_11	Anterior Pole		zicA	prep	IRX2 (11500)	dd12229	foxD	meis	dd15531	dd10201
muscle_12	Medial DV Muscle?		gata4/5/6-2	hesl-2	pax6B	soxP-5
muscle_13	Intestinal Muscle		gata4/5/6-3	dd16955	dd3012	foxF-1	soxP-5	dd7470	Tbx2/3c	dd8158
muscle_14	NA		dd12229	dd7324	dd4998-1-1	soxP-5	myoD	dd12677
muscle_15	longitudinal muscle + PCGs (medial, dorsal)		dd16466	pitx	myoD	dd10673	snail	dd18505	islet1	dd12229
muscle_16	NA		Post-2b	dd18147	Post-2a	dd12229	dd4831
muscle_2	NA		soxP-5	dd4998-1-1	dd12229	dd12677	dd7324
muscle_3	Pharynx Muscle		dmd-3	musculin	dd13474	foxF-1	zicA	six1/2-2	soxP-5	PAX2B (dd14362)
muscle_4	DV Muscle (Lateral, Medial?)		nk4 (cont 1)	nk4	soxP-5	foxF-1	gata4/5/6-2	dd7324	dd4998-1-1	dd12229
muscle_5	NA		foxF	nk4 (cont 1)	dd4998-1-1	soxP-5	foxF-1	nk4	dd12229	gata4/5/6-2
muscle_6	bwm-1+ muscle		dd15865	dd12229	soxP-5	dd2442	dd16955	dd7324	lhx2/9	dd7470
muscle_7	NA		soxP-5
muscle_8	Pharynx Muscle		twist	soxP-5	foxC1	dd7324	dd13474	PAX2B (dd14362)
muscle_9	NA		dd18940	dd16466	dd11975	dd12229	dd4998-1-1	soxP-5	dd15531	dd7324
parenchymal_0	NA (ascl-2)	parenchymal 7,14	dd14115	ascl-2	dd14712	arh	RREB2	RREB1	dd10184	dd10911
parenchymal_1	NA (fer3l-1)	parenchymal 0, 18?	fer3l-1	dd15506	otxA	NKX2-4	RREB2	RREB1	dd10320	dd16472
parenchymal_2	NA (GCM2)	parenchymal 5, 12	GCM2	ASCL4	NKX2-4	RREB2	RREB1	dd16472	IRX1	foxO
parenchymal_3	NA (nkx2-like)	parencymal 15, 17	NKX2-4	ASCL4	RREB2	nkx2-like	dd16472	foxO	GCM2
parenchymal_4	NA (fer3l-2)	parenchymal 13, 8?	fer3l-2	Post-2b	RREB2	GFI1B (dd14824)	dd12617	dd18147	dd16472	RREB1
parenchymal_5	NA (nkx2-like)	parenchymal 15, 17	ASCL4	NKX2-4	RREB1	nkx2-like	dd16472	RREB2	dd10446	atoh8-2
parenchymal_6	NA (gata3)	parenchymal 10	Post-2b	pax6A	dd18147	GATA3	RREB2	dd12617	dd10911	dd5579

## Sheet: G0 Progenitor Pvalues
Adjusted p-values for Post-mitotic progenitor, enriched transcription factors. Red < 1E-30, Yellow > 1E-30.
G0 subclusters	Named Mature Cell Types	Fincher Clusters
neural11_0			1.7452e-115	5.78408e-62	4.0598e-40	1.24788e-23
neural11_1	npp-4; glutamatergic; npp-22	cil 7	5.10126e-105	7.55741e-68	4.68491e-28	5.07232e-25	5.66687e-12	5.3914e-11	1.67437e-07	5.93722e-05
neural11_2	GFI1B	cil 9	2.30879e-33	1.14167e-29	2.29649e-29	1.0089e-28	2.17284e-24	1.3878e-18	4.3568e-13	3.89144e-07
neural11_3	ChAT	cil 12	2.16128e-39	8.51121e-37	6.77654e-34	1.00569e-32	5.27897e-19	1.76651e-11	7.51807e-10	2.46524e-07
neural11_4	glutamatergic; GFI1B	ncil 29	1.79552e-98	1.73321e-56	2.57254e-17	3.30551e-14	2.01146e-12	2.93742e-08	7.58888e-06
neural11_5	npp-4; glutamatergic	cil 7	3.17163e-91	2.42113e-53	5.48675e-16	2.65654e-11	2.67856e-09	1.05694e-06
neural11_6	GFI1B	cil 11	4.18893e-14	6.98993e-14	2.63079e-11	3.92653e-11	4.43078e-11	4.20726e-08	9.38427e-05	0.000100102
neural11_7			1.00834e-61	6.74275e-12	5.59628e-10	1.37749e-07	8.65343e-05	0.000209274
neural12_0	foxA	main neural 4	1.66896e-169	5.28444e-66	4.0423e-18	3.00272e-14	2.58588e-12	2.30126e-07
neural12_1	foxA	main neural 4	2.32087e-168	5.62092e-49	2.53842e-33	6.88794e-18	9.76109e-15	1.57892e-07	2.03011e-05
neural12_2		ncil 1, ncil 7, ncil 30	2.03747e-118	1.06445e-95	3.90776e-77	2.0054e-34	8.48016e-32	1.22393e-31	5.06509e-24	7.96237e-14
neural12_3	foxA	ncil 14, ncil 24	1.59377e-98	3.39383e-89	3.61639e-69	1.56652e-17	1.00818e-08	3.23515e-08	1.31585e-07
neural12_4	glutamatergic	ncil 2, ncil 8, ncil 17	3.02778e-97	3.44114e-87	8.92131e-86	2.24383e-42	7.2848e-34	1.1739e-22	8.19323e-19	5.359e-15
neural12_5	1020HH-2	ncil 1, ncil 7, ncil 30	3.80675e-123	5.14524e-67	5.43487e-63	2.96638e-50	3.49455e-50	3.3379e-36	1.17519e-17	6.90805e-16
neural12_6	foxA	main neural 4	4.95962e-46	3.37658e-27	1.08068e-11	1.82471e-10	3.45085e-10	3.82803e-09	3.18432e-05
neural12_7	npp-18; foxA	ncil 4, ncil 16, ncil 26, ncil 32, ncil 33	1.68342e-85	5.55262e-52	3.53831e-30	2.83522e-26	4.78075e-12	3.94379e-11	9.39742e-06	3.98552e-05
six1/2-1(17)_0	sexual somatic support cells		9.18198e-84	4.7942e-46	3.36128e-42
six1/2-1(17)_1	sexual somatic support cells		1.21475e-93	1.63693e-73	1.14823e-43	7.35181e-25
six1/2-1(17)_2	sexual somatic support cells		1.99375e-45	3.41651e-29	3.02606e-18	6.79741e-17	6.53318e-14
six1/2-1(17)_3	sexual somatic support cells		8.25637e-52	6.55313e-25	2.30186e-17	2.39086e-11	7.24894e-08	1.46313e-07	5.16154e-07
six1/2-1(17)_4	sexual somatic support cells		2.38418e-57	1.21694e-31	2.01717e-29	2.17548e-28	2.02139e-22	4.39522e-08	5.91008e-06	0.000343624
six1/2-1(17)_5	sexual somatic support cells		1.42786e-21	2.90895e-17	1.20061e-15	1.15136e-05	0.000197753
neural19_0	glutamatergic		2.88199e-77	4.80713e-26	2.62659e-22	2.838e-13	7.69101e-06	1.83584e-05
neural19_1	trpA (no ap-2 though); glutamatergic	cil 0, cil 10, cil 17	3.43114e-63	3.87125e-32	0.000117619
neural19_2		cil 0	9.40692e-18	2.31629e-14	3.05091e-05	3.82899e-05
neural1_0	NA		3.59735e-59	5.52761e-36	6.16565e-32	2.06737e-27	2.36124e-26	2.33779e-21	3.29329e-20
neural1_1	glutamatergic	main neural 10	0	3.67594e-199	4.95832e-148	3.87598e-70	5.22481e-68	2.87495e-67	3.10363e-66	4.01579e-39
neural1_10	ChAT		7.2489e-27	2.41988e-09	5.0251e-09	5.54827e-06	7.41475e-05
neural1_2	ChAT		0	8.0829e-84	3.57843e-71	2.62959e-62	5.2171e-33	5.83544e-28	9.59001e-25	1.02219e-24
neural1_3	NA	ncil 13; main neural 10	5.41746e-66	2.72195e-63	1.82852e-46	4.67824e-31	1.01633e-27	1.14588e-27	1.22943e-27	4.60917e-26
neural1_4	NA	main neural 10	0	7.73796e-266	4.64299e-71	2.30074e-36	2.68895e-18	1.00738e-10
neural1_5	glutamatergic	main neural 10	1.9995e-140	9.78413e-121	1.25928e-98	4.29806e-64	1.60254e-55	2.32126e-47	7.58075e-22	2.39053e-21
neural1_6	NA	ncil 3; main neural 10	1.0012e-243	3.34067e-174	5.70891e-63	7.26436e-56	1.64871e-44	1.18934e-30	5.91108e-28	1.01609e-15
neural1_7	ChAT; pax6A (CNS)	main neural 59	1.72694e-189	7.99403e-149	2.0148e-118	4.41802e-64	1.51145e-40	6.03156e-28	3.86044e-22	1.49012e-11
neural1_8	NA	main neural 10	8.00074e-96	2.4712e-56	2.70389e-38	2.285e-20	1.22897e-14	4.20348e-09	0.000209505
neural1_9	NA		3.0244e-199	6.58897e-33	6.19413e-25	3.33091e-17	1.01054e-13	0.000450869	0.000629483
neural21_0	GFI1B		7.48728e-86	3.10412e-71	3.40738e-60	1.1025e-55	1.7964e-16	4.02599e-16	1.74482e-10	3.78458e-07
neural21_1	GFI1B; wntA	ncil 12, ncil 25	8.66927e-60	1.46204e-49	2.29255e-47	2.02736e-32	1.75045e-20	5.1414e-19	3.21376e-14	0.0002008
neural21_2	GFI1B; wntA	ncil 25	1.43235e-26	1.27125e-20	3.58516e-19	6.30157e-16	1.18723e-08	1.21e-05	4.85188e-05
neural23_0			1.69325e-52	1.38748e-12	2.29781e-08	5.5172e-07	1.84206e-06	3.41577e-06
neural23_1	glutamatergic		1.09698e-61	3.52208e-23	1.42062e-12	1.87296e-07	0.00047171
neural23_2		cil 21	9.30375e-40	3.67681e-17	4.38197e-15	2.49986e-10	1.15108e-07	0.000222473
neural23_3	glutamatergic	cil 21	5.57081e-37	2.40889e-28	4.97885e-07	9.97111e-06
pharynx24_0			9.06911e-21	7.63812e-17	1.49018e-05
pharynx24_1			1.01654e-11	0.000273959
pharynx24_2			1.38321e-12	2.61076e-11	7.526e-05	0.000167913
pharynx24_3			9.25799e-46	5.60176e-12	1.42851e-08
cathepsin2_0	NA		0	0	1.41346e-292	3.76976e-239	2.94227e-111	2.22831e-68	3.28697e-29
cathepsin2_1	NA		5.55916e-273	4.40612e-269	1.33471e-247	2.2175e-121	1.2661e-47	5.32553e-46	1.54245e-39
cathepsin2_2	NA	Cathepsin 5, 7	4.86527e-288	2.2186e-236	6.91044e-226	2.02264e-92	1.27597e-65	2.45472e-60	1.18645e-57	3.80364e-34
cathepsin2_3	Pigment Cells	Cathepsin 9, Pigment	2.80738e-178	2.96924e-173	5.53881e-154	2.49031e-139	9.63439e-95	1.11298e-77	6.12462e-58	8.84452e-39
cathepsin2_4	NA	Cathepsin 2, 4, 12, 16	1.0087e-179	1.62089e-138	4.40464e-111	1.90526e-73	3.13571e-73	2.01223e-66	1.32657e-62	1.4666e-56
neural4_2			1.55055e-38	1.42444e-14
neural4_5			6.16534e-14
neural4_6			7.66690000000000e-318	4.51753e-16	2.53471e-10	1.92997e-07	1.71893e-06
neural4_7			3.07547e-179	9.4745e-24	2.60179e-09
neural4_8			2.90506e-57	2.82646e-15
neural5_0	ChAT; pax6A (CNS); pax3/7; DBH(ventral midline)	ncil 0	0	7.69443e-287	5.23819e-96	1.17868e-85	2.80401e-56	5.49134e-47	4.14503e-19
neural5_1			1.05524e-87	1.35379e-47	7.46116e-36	2.77377e-21	3.3289e-13
neural5_2			1.00638e-117	6.37208e-107	6.63418e-70	4.17737e-53	8.52687e-47	8.02973e-40	1.66963e-31	4.06395e-22
neural5_3	serotonergic	ncil 15	3.9783e-275	5.44213e-191	1.92368e-151	1.43925e-114	1.38318e-53	8.76718e-45	4.12505e-35	2.91526e-25
neural5_4	glutamatergic; ap2; pax6A (CNS)		3.48733e-72	5.63919e-34	6.60565e-14
neural5_5	ChAT		6.72429e-47	5.73349e-34	5.56539e-14	8.90425e-14	8.33995e-07
neural5_6			1.25065e-174	2.65981e-34	4.31515e-13	1.09647e-12	1.44706e-12	1.76442e-07	1.21956e-06
neural5_7	ChAT; npp-2; pax6A (CNS)	ncil 5; main neural 36	1.74123e-103	1.88207e-49	2.5715e-31	1.47312e-14	6.10238e-06
neural5_8	ChAT; npy-4		1.01744e-102	9.85785e-41	3.32051e-32	4.59476e-14	7.887e-14	8.20481e-12	1.48628e-10	1.68931e-10
neural5_9	ChAT; spp-18		7.20452e-125	6.56595e-39	2.76032e-26	1.98268e-19	6.15061e-13	0.000950873
nephridia6_0			6.93467e-287	1.58442e-237	2.13951e-184	2.31471e-142	3.08106e-66
nephridia6_1	Proximal Tubules; Flame Cells		3.85573e-288	2.58249e-223	8.59991e-185	6.80624e-119	2.27148e-90	3.64513e-62	5.04496e-17	2.26468e-13
nephridia6_2	Proximal Tubules; Flame Cells		2.09601e-190	9.66691e-95	3.46362e-82	2.02044e-50	2.20602e-32	1.49303e-31
nephridia6_3			2.00207e-135	1.06012e-102	6.43462e-97	7.63662e-53	1.35323e-23	3.37868e-23
nephridia6_4			5.54956e-115	5.07429e-102	2.15514e-56	4.70445e-48	2.36831e-43	1.4255e-21	1.05845e-06
nephridia6_5			6.55039e-33	3.37605e-08	1.51536e-06	3.42937e-05	0.000106437
nephridia6_6	Flame Cells		8.19958e-17	1.03331e-07	6.84975e-06	0.000159502
neural7_0	glutamatergic		0	7.40732e-74	5.05179e-54	9.34059e-39	6.0891e-37	7.974e-18	4.93245e-13
neural7_1			4.27214e-18	1.9642e-08	3.10479e-06
neural7_2	glutamatergic; pax6A (CNS); npp-4		5.7311e-126	3.1464e-37	1.51619e-25	1.13478e-21	4.24455e-15	1.76623e-10	4.11923e-06
neural7_3			1.73098e-207	4.88421e-194	1.27574e-50	3.86289e-43	2.58448e-29	2.27428e-15	2.07826e-08	1.67224e-05
neural7_4	glutamatergic		9.00562e-126	4.46897e-64	1.741e-57	2.67069e-43	4.20691e-22	7.52004e-12	8.25391e-11	3.35011e-08
neural7_5	glutamatergic		2.49034e-60	4.86704e-35	8.16177e-25	2.44875e-11	1.75886e-08
neural7_6	glutamatergic; pax6A (CNS)		1.03421e-77	7.16101e-41	6.83332e-28	4.49033e-08	1.1308e-06	0.000131281
neural7_7			5.43337e-140	4.04274e-18	5.95304e-14	4.83851e-11	3.44263e-06	0.000112249
neural7_8	ChAT; eyes/photoreceptors	ncil 36	2.77895e-68	1.06327e-53	2.19659e-53	1.01499e-45	7.08316e-09
neural7_9	glutamatergic		6.95467e-38	9.28989e-26	4.36099e-09	4.1093e-08	0.000687465
neural9_0			1.71927e-102	6.17411e-80	4.19255e-45	7.52265e-39	5.17742e-24	8.778e-21	1.19954e-19	3.26409e-16
neural9_1	dopaminergic; glutamatergic	cil 3	3.66438e-60	1.14256e-50	4.46768e-50	8.83809e-42	1.07863e-39	1.85153e-35	2.95927e-32	7.50264e-31
neural9_10	glutamatergic; wntA	ncil 22	2.10482e-28	2.49402e-16	3.60286e-16	1.23486e-09	1.52498e-07	2.74364e-05
neural9_2			2.07867e-76	9.42455e-38	5.5526e-34	4.54293e-20	4.76246e-17	1.02512e-11	4.06937e-07	1.12842e-06
neural9_3			7.12871e-86	8.08957e-39	1.46285e-36	2.47617e-31	7.64413e-09	6.09891e-08	6.40983e-08
neural9_4			1.34961e-50	1.06334e-16	1.20416e-14	2.41413e-06	2.91097e-05
neural9_5	glutamatergic; wntA		2.13655e-39	4.40575e-23	1.15907e-14	4.88426e-12	9.53492e-06	0.000472072
neural9_6			1.42023e-118	3.89632e-33	1.27627e-32	1.15742e-23	1.69945e-15	3.79544e-10	5.85107e-09	1.13844e-08
neural9_7	wntA	ncil 22	1.64239e-34	1.3659e-22	2.63338e-16	1.13937e-09	4.37002e-09	2.06672e-05	2.52479e-05
neural9_8		cil 8	1.23042e-21	1.48043e-21	9.35515e-19	1.20122e-08	1.79129e-08
neural9_9	wntA		1.677e-55	9.28782e-29	1.19986e-21	1.48512e-15	1.82005e-11	7.58653e-10	3.20006e-07	5.19658e-06
epidermis_0	prog-1 progenitors		0	0	0	0	2.76901e-209	3.75522e-197	7.72059e-160	2.0092e-134
epidermis_1	smedwi-1 high		0	0	0	0	2.42559e-181	9.11996e-164	8.22909e-107	1.53928e-92
epidermis_2	prog-1 progenitors		0	0	9.8124e-294	1.44742e-155	1.96807e-77	5.75714e-72	8.1138e-62	1.42818e-51
epidermis_3	prog-1 progenitors		6.39432e-127	4.6747e-122	1.35795e-115	3.61262e-67	2.27732e-32	5.92395e-27	1.03137e-17	2.90198e-16
epidermis_4	DVb Epidermis		1.41314e-204	1.47432e-51	2.31912e-42	3.76493e-41	4.11309e-40	8.2395e-39	6.56528e-33	6.39754e-31
intestine_0	Basal Cells; Goblet Cells		1.80435e-213	3.25755e-139	5.65559e-97	2.39345e-88	9.72464e-67	1.52377e-54	2.07982e-47	2.25388e-31
intestine_1			3.25216e-133	1.1843e-90	3.20561e-53	1.65674e-47	1.61295e-37	1.14113e-28	4.97711e-23	4.57624e-18
intestine_2	Enterocytes		5.78513e-89	1.08812e-72	6.1121e-47	7.88215e-28	8.6128e-23	5.90411e-19	6.05669e-17
intestine_3			1.9441e-104	1.74577e-72	5.22943e-67	1.40935e-53	5.99906e-31
intestine_4	Goblet Cells		8.64795e-137	1.38253e-86	1.93062e-63	1.0403e-29	1.35254e-11	1.4458e-10	1.74492e-09	1.52996e-06
muscle_0	circular muscle		1.79006e-124	7.11946e-118	1.41283e-97	2.31148e-96	9.87899e-93	2.64511e-82	1.12969e-73	3.05313e-55
muscle_1	longitudinal muscle		0	7.27249e-229	2.05054e-227	1.72144e-88	1.94677e-78	3.91069e-65	1.08327e-55	1.26111e-52
muscle_10	Pharynx Muscle		3.24099e-250	4.18775e-92	1.08218e-44	8.35187e-28	1.70218e-25	2.03435e-25	2.69706e-21	2.52361e-20
muscle_11	Anterior Pole		1.09161e-126	1.20384e-73	2.04081e-27	1.00472e-25	4.18451e-18	2.08729e-17	2.41128e-17	4.31267e-06
muscle_12	Medial DV Muscle?		2.24237e-126	1.32612e-44	5.51337e-12	3.87159e-08
muscle_13	Intestinal Muscle		1.33034e-31	1.35723e-26	1.40173e-20	3.32118e-20	5.23371e-20	1.62086e-16	4.54454e-11	4.51791e-10
muscle_14	NA		1.01845e-13	1.56458e-09	3.87571e-08	6.19936e-07	4.39552e-06	3.62953e-05
muscle_15	longitudinal muscle + PCGs (medial, dorsal)		8.06575e-66	3.03717e-53	4.44985e-38	1.40542e-24	1.1458e-23	1.92468e-21	2.11197e-11	1.28185e-09
muscle_16	NA		4.91462e-35	2.16787e-26	2.84527e-18	9.40254e-11	2.18024e-06
muscle_2	NA		4.21245e-44	1.31214e-33	7.38226e-24	4.60634e-20	3.10937e-16
muscle_3	Pharynx Muscle		0	6.38764e-249	1.06521e-124	2.42922e-69	3.8533e-63	1.72639e-47	1.29297e-40	4.16244e-27
muscle_4	DV Muscle (Lateral, Medial?)		0	4.52008e-130	6.27561e-108	2.22889e-64	2.42182e-40	5.93762e-37	1.66994e-35	3.14637e-34
muscle_5	NA		0	1.0551e-99	4.20232e-74	1.74813e-69	3.06032e-56	1.7096e-47	1.11605e-35	1.43091e-31
muscle_6	bwm-1+ muscle		3.86876e-56	7.33125e-47	1.04185e-37	1.03286e-26	2.51038e-24	1.2471e-20	5.79181e-20	2.19859e-16
muscle_7	NA		1.68448e-27
muscle_8	Pharynx Muscle		8.21727e-117	4.9896e-42	3.56421e-19	2.72033e-13	3.05567e-08	3.09838e-08
muscle_9	NA		9.20265e-94	1.03441e-78	5.2598e-63	1.01948e-35	2.05335e-26	1.29766e-18	2.31884e-17	8.28469e-16
parenchymal_0	NA (ascl-2)	parenchymal 7,14	0	0	6.76963e-258	6.47841e-116	6.78131e-103	1.15518e-57	9.69461e-43	1.13009e-36
parenchymal_1	NA (fer3l-1)	parenchymal 0, 18?	0	0	3.76448e-233	1.33456e-171	1.37242e-170	1.12851e-119	9.40723e-104	8.96671e-62
parenchymal_2	NA (GCM2)	parenchymal 5, 12	0	0	9.8486e-294	3.95787e-146	3.41436e-131	4.12291e-84	8.11185e-72	3.82245e-33
parenchymal_3	NA (nkx2-like)	parencymal 15, 17	0	7.09664e-216	3.90843e-148	1.19655e-91	5.51357e-80	3.53118e-67	1.76458e-46
parenchymal_4	NA (fer3l-2)	parenchymal 13, 8?	0	1.26906e-179	8.24423e-100	6.42577e-68	1.51103e-58	1.45509e-57	2.93207e-44	2.58053e-40
parenchymal_5	NA (nkx2-like)	parencymal 15, 17	7.00976e-207	4.8516e-127	8.46087e-87	2.61046e-80	7.39267e-44	1.92282e-28	3.95141e-20	1.45437e-19
parenchymal_6	NA (gata3)	parencymal 10	4.79058e-136	4.62636e-83	6.3335e-60	1.99119e-54	8.50286e-37	4.77789e-31	3.2556e-24	4.07482e-18

## Sheet: G0 Progenitor Log2FC
Log 2-Fold Change (Enrichment) for Post-mitotic progenitor, enriched transcription factors.
G0 subclusters	Named Mature Cell Types	Fincher Clusters
neural11_0			5.07309	3.57813	4.45154	3.74955
neural11_1	npp-4; glutamatergic; npp-22	cil 7	6.35508	4.47384	3.01953	5.529	2.19155	2.50602	1.98439	2.91932
neural11_2	GFI1B	cil 9	4.35553	4.78099	2.85855	3.04562	3.62273	3.82603	2.41552	3.05368
neural11_3	ChAT	cil 12	5.09531	4.63779	4.52751	4.45855	2.765	3.49828	2.72782	3.45919
neural11_4	glutamatergic; GFI1B	ncil 29	6.38539	4.69961	2.73439	3.69136	2.51966	3.75567	3.18697
neural11_5	npp-4; glutamatergic	cil 7	6.41448	4.81981	4.38814	2.79507	2.5456	3.19574
neural11_6	GFI1B	cil 11	4.00242	3.06	2.53087	3.30987	2.93081	3.83038	3.54895	4.33807
neural11_7			8.26179	3.56103	3.79464	3.84885	1.67449	4.32829
neural12_0	foxA	main neural 4	4.99792	3.55098	2.84509	1.90549	1.7621	1.71657
neural12_1	foxA	main neural 4	4.83349	3.41862	2.53864	2.96453	1.77123	2.259	1.92982
neural12_2		ncil 1, ncil 7, ncil 30	4.85672	5.57732	4.76133	4.75933	2.4473	3.56094	3.22917	1.8477
neural12_3	foxA	ncil 14, ncil 24	4.59388	4.57664	4.49038	2.06472	2.75805	1.55557	2.19623
neural12_4	glutamatergic	ncil 2, ncil 8, ncil 17	4.68535	4.86154	3.82685	5.98221	4.92979	3.02472	2.01481	3.09113
neural12_5	1020HH-2	ncil 1, ncil 7, ncil 30	5.90134	4.12383	4.57673	4.02894	4.10833	4.9011	1.68106	2.03026
neural12_6	foxA	main neural 4	3.95058	4.7029	2.57839	1.93213	2.97531	1.52899	1.96666
neural12_7	npp-18; foxA	ncil 4, ncil 16, ncil 26, ncil 32, ncil 33	5.15321	4.37166	6.12526	5.01667	2.41662	3.72026	1.8495	2.75509
six1/2-1(17)_0	sexual somatic support cells		5.64534	6.14802	4.70816
six1/2-1(17)_1	sexual somatic support cells		6.60825	5.70538	6.35436	4.51925
six1/2-1(17)_2	sexual somatic support cells		5.32222	4.94617	5.20232	5.29707	3.2495
six1/2-1(17)_3	sexual somatic support cells		6.00043	5.57865	5.58764	4.92481	6.55999	3.76456	3.15937
six1/2-1(17)_4	sexual somatic support cells		6.19334	1.85457	6.33875	2.84338	5.76887	3.71635	3.9799	2.14695
six1/2-1(17)_5	sexual somatic support cells		5.32364	4.53656	1.63227	1.70715	3.07225
neural19_0	glutamatergic		5.51441	3.15329	4.18209	2.93858	2.23262	1.50123
neural19_1	trpA (no ap-2 though); glutamatergic	cil 0, cil 10, cil 17	5.79346	3.96413	2.17643
neural19_2		cil 0	4.95364	3.62314	3.95618	2.74408
neural1_0	NA		1.85037	1.50999	1.96889	1.53363	2.07301	1.60127	1.92086
neural1_1	glutamatergic	main neural 10	4.29019	3.4325	3.83795	2.56803	2.66134	2.09248	2.24304	2.20178
neural1_10	ChAT		4.88865	2.25218	1.87021	2.17609	2.82463
neural1_2	ChAT		5.31959	3.34534	2.42909	2.19009	2.32499	2.69911	2.2802	2.47284
neural1_3	NA	ncil 13; main neural 10	2.15181	2.42937	2.24627	2.61348	1.6969	1.93736	1.69691	2.24285
neural1_4	NA	main neural 10	6.50825	4.19163	2.36883	2.19143	2.21518	1.79504
neural1_5	glutamatergic	main neural 10	5.97315	3.89219	4.15661	2.84804	2.85164	2.43104	2.47924	3.48091
neural1_6	NA	ncil 3; main neural 10	6.56202	6.43532	3.62182	3.78427	2.59558	2.08621	2.79323	2.1375
neural1_7	ChAT; pax6A (CNS)	main neural 59	6.52143	5.82403	6.12595	3.15679	4.26243	3.0147	4.03535	2.11832
neural1_8	NA	main neural 10	4.15541	3.41748	3.53214	2.11524	2.82638	2.62312	1.92074
neural1_9	NA		6.89901	4.05187	2.82994	1.96084	2.03855	2.21619	2.35735
neural21_0	GFI1B		6.39519	5.73324	5.80043	6.55042	3.46083	2.98235	2.55643	3.72189
neural21_1	GFI1B; wntA	ncil 12, ncil 25	6.03543	5.67546	5.97654	6.37652	4.01498	4.70533	3.17158	3.69706
neural21_2	GFI1B; wntA	ncil 25	5.76204	5.28842	5.10974	5.72049	4.30416	3.17681	3.47326
neural23_0			7.02716	4.19726	3.10321	3.641	5.28643	3.15078
neural23_1	glutamatergic		7.50612	6.34816	6.10599	3.17154	3.49023
neural23_2		cil 21	7.25739	5.1457	4.4932	4.31086	3.21997	2.91182
neural23_3	glutamatergic	cil 21	7.2321	5.71789	3.41504	3.32714
pharynx24_0			3.89551	2.53133	2.38293
pharynx24_1			3.88878	1.84726
pharynx24_2			4.13106	2.46865	4.79946	2.61888
pharynx24_3			5.75219	3.81002	5.86965
cathepsin2_0	NA		3.58353	3.23363	3.20669	2.90862	2.1808	1.56519	1.57768
cathepsin2_1	NA		3.03953	3.42957	3.08084	2.4322	1.77959	1.76695	1.51942
cathepsin2_2	NA	Cathepsin 5, 7	3.32117	2.84981	2.45391	2.26176	1.7179	1.57654	1.54701	2.14871
cathepsin2_3	Pigment Cells	Cathepsin 9, Pigment	3.21392	2.77402	3.44982	2.77245	2.55393	2.97944	2.05283	1.91556
cathepsin2_4	NA	Cathepsin 2, 4, 12, 16	2.78593	2.96493	2.62046	3.37467	2.4071	1.6738	2.12632	2.05753
neural4_2			2.53977	1.51359
neural4_5			1.75616
neural4_6			7.11013	1.61443	2.10429	1.55649	1.72362
neural4_7			5.1802	2.29556	1.7505
neural4_8			5.25462	3.09545
neural5_0	ChAT; pax6A (CNS); pax3/7; DBH(ventral midline)	ncil 0	6.50853	7.0195	6.70266	5.97676	2.94325	1.92596	1.73166
neural5_1			3.00597	2.0848	2.16473	1.7664	2.11257
neural5_2			5.55712	5.23014	3.04528	6.24627	1.59095	4.33845	4.07861	1.69636
neural5_3	serotonergic	ncil 15	7.6826	7.27963	6.44868	4.45689	4.8642	4.30915	5.5885	2.29188
neural5_4	glutamatergic; ap2; pax6A (CNS)		5.06391	4.39593	2.71945
neural5_5	ChAT		4.101	4.67732	2.52857	2.22059	2.32317
neural5_6			6.69339	5.26215	4.06803	1.91071	3.54211	1.52955	1.99791
neural5_7	ChAT; npp-2; pax6A (CNS)	ncil 5; main neural 36	5.41105	3.89336	4.9615	3.2791	2.63575
neural5_8	ChAT; npy-4		7.03195	5.32355	3.76932	1.61988	1.99014	2.22154	3.49031	2.70112
neural5_9	ChAT; spp-18		8.93671	5.23906	4.17464	3.21096	1.64034	3.36215
nephridia6_0			4.16508	3.78388	3.35715	2.48024	3.28354
nephridia6_1	Proximal Tubules; Flame Cells		4.53714	4.05035	3.5221	2.39698	3.99763	1.88691	1.7387	1.50374
nephridia6_2	Proximal Tubules; Flame Cells		4.39205	3.30749	3.02003	2.01665	3.01107	1.84673
nephridia6_3			4.22013	3.44902	3.62324	2.18059	3.29169	1.71983
nephridia6_4			4.18177	3.98095	3.0281	2.39819	4.12698	1.83751	1.74077
nephridia6_5			4.05565	2.66507	1.91197	1.77295	2.42109
nephridia6_6	Flame Cells		6.36825	3.86003	5.34749	2.53218
neural7_0	glutamatergic		5.79245	2.96183	3.23594	3.25479	1.98308	1.80663	2.05931
neural7_1			2.11453	2.08376	2.22013
neural7_2	glutamatergic; pax6A (CNS); npp-4		4.80149	3.77118	3.3373	2.4936	3.00753	2.06807	2.42519
neural7_3			8.77102	8.95401	5.16517	5.46243	3.62415	3.0317	1.7603	1.58804
neural7_4	glutamatergic		7.70656	4.85832	4.19559	6.7154	3.94272	2.03201	2.55364	3.14361
neural7_5	glutamatergic		6.49813	3.76882	4.53313	1.50519	2.14047
neural7_6	glutamatergic; pax6A (CNS)		4.61767	3.51901	4.49247	2.95539	2.15811	2.12301
neural7_7			7.70121	3.5087	2.98936	3.70118	1.97321	2.76532
neural7_8	ChAT; eyes/photoreceptors	ncil 36	6.34099	5.25662	8.48162	4.39558	4.44512
neural7_9	glutamatergic		4.94009	4.25632	3.20588	3.07344	1.93111
neural9_0			3.82415	5.61081	3.26622	3.82677	3.7067	2.93057	2.28769	3.03483
neural9_1	dopaminergic; glutamatergic	cil 3	2.96977	4.88506	3.27816	3.11284	3.42564	3.45285	2.36222	4.2689
neural9_10	glutamatergic; wntA	ncil 22	6.43415	3.73099	4.22145	3.46992	4.55818	3.21863
neural9_2			3.78524	4.25276	3.24604	3.06857	4.42949	3.36423	2.66251	1.77618
neural9_3			4.2301	3.38135	3.47888	4.06042	3.11397	2.05644	3.12234
neural9_4			3.76066	2.99533	2.52171	2.98552	2.92566
neural9_5	glutamatergic; wntA		3.47863	2.94134	2.92097	3.22794	2.1905	1.83199
neural9_6			9.49496	3.85423	3.24441	4.17807	2.65946	4.19789	3.16352	1.6122
neural9_7	wntA	ncil 22	3.8538	5.34048	4.06966	3.33747	2.41271	3.45813	2.86376
neural9_8		cil 8	7.88867	3.38629	3.51877	2.59032	3.33249
neural9_9	wntA		8.50499	5.89103	3.46184	5.72814	5.7452	3.37447	3.19434	2.34036
epidermis_0	prog-1 progenitors		3.56793	3.51924	3.32951	2.33413	1.74965	1.70117	1.79696	2.54527
epidermis_1	smedwi-1 high		3.29722	3.08163	3.02527	2.45006	2.51515	3.51391	1.62811	2.67774
epidermis_2	prog-1 progenitors		3.32236	3.12709	2.78984	1.5994	2.33168	1.79649	1.50336	2.31922
epidermis_3	prog-1 progenitors		3.26124	2.89521	2.93808	1.97014	1.9021	1.61694	2.06674	2.28244
epidermis_4	DVb Epidermis		6.73117	2.09338	1.94297	2.53109	3.56453	1.72064	4.27577	4.7018
intestine_0	Basal Cells; Goblet Cells		4.55739	5.61065	3.52083	2.58884	2.49373	4.24407	4.96167	1.83053
intestine_1			4.90287	5.90138	3.11538	3.52766	2.46229	2.16407	1.6059	1.9135
intestine_2	Enterocytes		3.06201	4.65339	2.38216	4.168	3.40153	1.738	2.49967
intestine_3			4.36624	5.58364	3.75361	2.7858	2.59574
intestine_4	Goblet Cells		7.49753	4.77284	5.77879	2.97004	1.90061	2.58269	1.52477	1.87755
muscle_0	circular muscle		4.60068	3.32485	3.11801	2.63909	4.73002	3.04969	2.93881	2.29034
muscle_1	longitudinal muscle		7.05131	5.87077	7.32108	3.53757	4.6658	2.76398	2.34763	3.49862
muscle_10	Pharynx Muscle		8.99748	5.58513	5.6761	2.88057	3.4817	1.93581	2.25559	3.35914
muscle_11	Anterior Pole		6.1571	3.63724	3.59997	3.2842	3.82954	2.2603	2.97725	1.92861
muscle_12	Medial DV Muscle?		7.1402	7.63183	4.3819	2.37884
muscle_13	Intestinal Muscle		4.739	4.71066	2.4598	2.33716	3.06917	3.38299	3.05971	2.14573
muscle_14	NA		2.53552	1.6433	2.36502	1.81995	2.53855	1.73951
muscle_15	longitudinal muscle + PCGs (medial, dorsal)		6.69633	5.66895	5.21846	6.38001	5.27766	5.77962	2.81469	3.15236
muscle_16	NA		4.59522	6.26104	4.74283	3.72207	1.55326
muscle_2	NA		2.35205	2.70422	2.35815	2.23272	1.58309
muscle_3	Pharynx Muscle		8.36905	6.4139	4.3673	2.20796	4.04682	2.30611	2.54912	2.784
muscle_4	DV Muscle (Lateral, Medial?)		6.26647	5.2523	3.43328	2.0987	4.24514	2.22995	2.69158	2.61637
muscle_5	NA		7.89226	4.20384	3.45591	2.86287	2.00323	4.11246	2.59709	3.89072
muscle_6	bwm-1+ muscle		4.68856	3.17655	2.57217	2.20799	3.60753	1.81331	3.41534	2.30448
muscle_7	NA		2.43331
muscle_8	Pharynx Muscle		6.81946	2.64445	3.64648	1.7895	2.19667	2.31075
muscle_9	NA		5.22461	5.22179	4.08196	3.40403	3.00128	2.2948	2.93556	1.95213
parenchymal_0	NA (ascl-2)	parenchymal 7,14	6.59719	6.5225	5.24186	3.44166	2.86013	2.8541	1.59668	1.7308
parenchymal_1	NA (fer3l-1)	parenchymal 0, 18?	7.81508	6.65759	3.84307	2.85801	3.36057	3.65282	2.24609	2.30556
parenchymal_2	NA (GCM2)	parenchymal 5, 12	6.50189	5.30574	3.87423	3.23715	3.55075	2.48116	4.47189	2.29
parenchymal_3	NA (nkx2-like)	parencymal 15, 17	4.51838	4.65392	3.69027	3.6445	2.84705	3.05806	3.36244
parenchymal_4	NA (fer3l-2)	parenchymal 13, 8?	8.61034	3.86524	3.46946	4.32786	2.15837	4.56636	2.3572	2.93904
parenchymal_5	NA (nkx2-like)	parencymal 15, 17	5.53134	3.76142	4.01797	3.77162	2.61647	2.36568	3.46826	1.62181
parenchymal_6	NA (gata3)	parencymal 10	5.14976	4.23476	5.70237	4.51507	3.24118	2.63758	2.51698	1.91231

## Sheet: X1 TF Atlas
Table S6. Postmitotic-progenitor Transcription Factor Atlas
Transcription factors enriched in each G0 subcluster. Top 8 FSTFS with >1.5 log2FC, pvalue <0.001. Highly-significant p-values less than 1E-100 in red text,FSTFs previously published for a cell-type in the general corresponding tissue class in blue, less-significant p-values greater than 1E-50 in green.
X1 subclusters	Named Cell Types
0_0	Neural	pax6A	runt-1	sp6-9	tcf1	dd22992	soxB	dd36829	scratch
0_1	Neural	dd73714	dd17498	sp6-9	pax6A	neuroD-1	tcf1	otp	hmx-1
0_2	Neural	prox-1	dd15107	ascl-2	dd14712	nkx6-like	Tbx2/3c	gata4/5/6-3	dd14213
0_3	Neural	sp6-9	dd73714	elf-1	dd22992	tcf1	fli-1	otxB	otp
0_4	Neural	runt-1	dd10911	nkx6-like	pou4l-1	soxB	pax6A	pax6B	fli-1
0_5	Neural	pou4l-1	neuroD-1	nkx2-like	soxB	dd18505	GFI1B (dd14824)	Hox2/3a	dd10911		pvalue < 1E-100
1_0	Epidermis (dorsal and DVB)	p53	soxP-3	zfp-1	Post-2b	SIX1 (dd15471)	GATA3	dd3935	PRDM1-1		validated or previously reported FSTFs for any cell type in general tissue class
1_2	Epidermis (dorsal)	zfp-1	GATA3	dd3935	soxP-3	PRDM1-1	dd16007	Tbx2/3b			pvalue > 1E-50
1_3	Epidermis (ventral)	zfp-1	dd3935	dd12317	dd4998-1-1	p53	Post-2c	sp5	soxP-3
5_0	foxA+ Parenchymal	RREB2	ptf-1	foxA	dd14712	dd17476	dd16472	foxC2	dd48508
5_1	foxA+ Parenchymal (ptf-1 + fer3l-2)	RREB1	ptf-1	dd5882	dd16472	fer3l-2	dd415	dd1032	foxA
5_2	foxA+ Parenchymal (dd_2)	RREB1	dd14712	dd5882	islet1	dd415	dd4831	dd17476	foxA
5_3	foxA+ Parenchymal (fer3l-1)	fer3l-1	IRX6	otxA	RREB1	dd25321	dd1032	dd5882	dd16472
5_4	foxA+ Parenchymal	dd14712	dd17476	islet1	foxA	RREB2	foxC2	RREB1	dd9460
6	Pharynx	foxA	foxD	dd19255	dd18719	six1/2-1	dd15107	UNCX (dd22163)	dd19859
7_0	NKX2-4+ Parenchymal	NKX2-4	LHX2 (dd13343)	nk4	dd13341	RREB2	ascl-2	ASCL4	nk4 (cont 1)
7_1	NKX2-4+ Parenchymal (nkx2-like + nkx6-like)	ASCL4	dd5882	nkx2-like	NKX2-4	dd16472	dd49794	RREB1	dd10446
7_2	NKX2-4+ Parenchymal	NKX2-4	ASCL4	RREB2	dd16472	NKX3-2 (dd33575)	dd15506	nk4	dd17566
7_3	NKX2-4+ Parenchymal	ASCL4	NKX2-4	dd15506	RREB2	dd16472	GCM2	dd49794	nkx2-like
7_4	NKX2-4+ Parenchymal	ASCL4	GCM2	IRX1	NKX2-4	lhx1/5-1	RREB2	dd16472	RREB1
7_5	NKX2-4+ Parenchymal (GCM2 + IRX1)	GCM2	ASCL4	IRX1	RREB1	lhx1/5-1	NKX2-4	dd16472	dd5882
8_0	Protonephridia	dd12617	POU2/3	six1/2-2	dd2946	sall	foxQ/D	atoh8-2	dd49988
8_1	Protonephridia	six1/2-2	POU2/3	dd12617	sall	dd2946	dd7324	foxQ/D	dd49988
8_2	Protonephridia	POU2/3	sall	dd12617	six1/2-2	dd2946	dd49988	atoh8-2	dd7324
intestine_0	enterocytes	gata4/5/6-1	hnf4	nkx2.2	dd2946	osr	prox-1	dd24743
intestine_1	enterocytes	gata4/5/6-1	hnf4	nkx2.2	prox-1	dd2946	osr	dd24743
intestine_2	basal + goblet cells	gata4/5/6-1	prox-1	hnf4	nkx2.2	Tbx2/3c	dd50662	dd24743	dd17324
intestine_3	enterocytes	hnf4	gata4/5/6-1	nkx2.2	dd2946	dd24743	osr
intestine_4	enterocytes	hnf4	nkx2.2	gata4/5/6-1	dd2946	osr	prox-1	dd16955	dd24743
neural2_0	sexual accessory	MECOM	six1/2-1	nhr-1	dmd-1	dd38033	dd36829	dd14213	dd12617
neural2_1	eye neoblasts	six1/2-1	ovo	dmd-1	nhr-1	MECOM	foxQ/D	dd36829	dlx
neural2_2	sexual accessory	MECOM	nhr-1	six1/2-1	dmd-1	dd38033	foxC1	dd12617	dd2946
neural2_3	eye neoblasts	ovo	six1/2-1	dlx	sp6-9	dd19255	dd5882	dd4831	dd6114
plod1_0		dd12229	dd6114	dd7324	IRX6 (dd18125)	dd11975	dd17749
plod1_1		dd12229	nkx6-2	foxF-1	dd7324	dd26182	lhx2/9	dd16955	dd17749
plod1_10	Lateral DV Muscle	nk4 (cont 1)	nk4	dd18940	IRX6 (dd18125)	dd11975	foxF	gata4/5/6-2	dd12229
plod1_11	Pharynx Muscle	foxF-1	twist	zicA	dd13474	dd21347	atoh8-2	ap2	musculin
plod1_12	Longitudinal Muscle	myoD	lbx	dd20096	lhx1/5-1	snail	dd13474	dd17749	dd12229
plod1_2		hesl-3	hesl-2	nkx6-2	nk4 (cont 1)	myoD	musculin	dd13341	nk4
plod1_3		dd12229	dd18147	dd11975	dd7324	gata4/5/6-2	nk4 (cont 1)	dd16955	IRX6 (dd18125)
plod1_4	Phagocytic/Cathepsin	ets-1	fer3l-2	dd12229	gata4/5/6-2	foxF-1	IRX2 (11500)	dd7324	dd11975
plod1_5	Circular + Intestinal Muscle (+ Neighboring Longitudinal Signal)	lhx2/9	nkx1-1	dd26182	nkx6-2	dd12229	lbx	IRX2 (11500)	dd16955
plod1_6	Pharynx Muscle	dmd-3	musculin	zicA	dd13474	foxF	foxF-1	dd18940	atoh8-2
plod1_7	Pharynx Muscle	twist	ap2	foxC2	dd13474	foxC1	coe	dd16466	foxF-1
plod1_8	Medial DV Muscle	gata4/5/6-2	ets-1	dd16466	dd10673	islet1	IRX2 (11500)	dd12229	dd7324
plod1_9	Pharynx Muscle	sim	foxC1	twist	musculin	coe	hesl-2	zicA	nkx6-2

## Sheet: X1 Pvalues
Adjusted p-values for X1 neoblasts, enriched transcription factors. Red < 1E-100, Yellow > 1E-100.
X1 subclusters	Named Mature Cell Types	Fincher Clusters
0_0	Neural	4.53582e-211	6.58052e-190	5.41091e-189	3.53367e-100	7.16387e-72	5.11359e-70	6.23357e-69	4.38233e-49
0_1	Neural	1.21657e-248	5.14794e-180	1.60879e-151	7.14729e-138	8.98283e-118	7.66446e-114	6.99047e-111	8.49865e-99
0_2	Neural	0	0	0	3.09879e-241	5.48528e-213	7.41204e-171	1.36015e-152	4.25741e-123
0_3	Neural	7.99589e-86	1.00922e-85	1.21742e-76	5.85405e-72	7.33507e-43	2.93931e-37	2.40751e-35	1.08826e-32
0_4	Neural	2.0212e-65	5.45157e-65	7.31224e-49	7.50112e-44	3.60055e-42	5.75419e-41	1.09938e-34	4.02204e-34
0_5	Neural	0	1.20067e-285	2.98572e-267	4.71574e-177	1.80169e-174	2.42676e-110	2.00718e-107	4.36663e-103
1_0	Epidermis (dorsal and DVB)	0	0	0	0	0	0	0	0
1_2	Epidermis (dorsal)	2.9908e-238	1.04883e-212	1.47834e-189	6.29506e-178	2.89237e-97	1.47188e-68	1.41834e-40
1_3	Epidermis (ventral)	0	0	5.70142e-247	1.88401e-243	2.77869e-242	5.57959e-237	1.13727e-211	1.22399e-210
5_0	foxA+ Parenchymal	0	3.85651931860000e-314	2.95712e-300	6.43979e-204	1.0956e-119	4.12109e-119	7.33821e-65	7.53574e-62
5_1	foxA+ Parenchymal (ptf-1 + fer3l-2)	0	0	1.91507e-300	4.17727e-206	2.14986e-202	5.18488e-186	7.66725e-166	1.9218e-145
5_2	foxA+ Parenchymal (dd_2)	9.74533e-245	3.04722e-213	2.86318e-179	3.05329e-160	7.99992e-110	3.84909e-105	5.90743e-100	1.69246e-97
5_3	foxA+ Parenchymal (fer3l-1)	0	4.74192e-168	9.41869e-164	2.2559e-134	4.2884e-119	3.04979e-95	1.44813e-68	1.78518e-52
5_4	foxA+ Parenchymal	4.07191e-187	4.37275e-135	8.98223e-111	2.85314e-62	1.32854e-52	1.40373e-52	9.14081e-36	2.00375e-34
6	Pharynx	0	0	3.27579e-107	1.29292e-84	1.78863e-72	8.06326e-71	1.09672e-70	2.78566e-68
7_0	NKX2-4+ Parenchymal	5.80506e-150	1.06415e-142	2.19869e-90	3.84129e-81	8.74556e-72	1.04132e-66	5.65042e-51	1.05851e-25
7_1	NKX2-4+ Parenchymal (nkx2-like + nkx6-like)	0	2.84439e-210	1.73068e-184	1.79971e-143	1.49183e-136	3.0048e-118	4.47718e-113	1.31306e-84
7_2	NKX2-4+ Parenchymal	9.32719e-177	6.76553e-56	3.79266e-47	1.15553e-36	4.8907e-31	1.14672e-18	2.19244e-11	6.48371e-08
7_3	NKX2-4+ Parenchymal	0	3.25423e-190	3.36307e-129	1.22498e-114	7.00522e-99	7.1356e-65	6.88606e-44	1.34219e-43
7_4	NKX2-4+ Parenchymal	5.95496e-267	1.902e-255	7.07852e-168	7.26015e-105	1.43438e-56	5.46813e-55	5.77208e-52	2.51475e-25
7_5	NKX2-4+ Parenchymal (GCM2 + IRX1)	0	1.55528e-220	2.46047e-93	6.02032e-88	1.21175e-63	1.84811e-57	5.85851e-53	5.1214e-48
8_0	Protonephridia	0	0	0	3.60106e-214	5.15933e-144	2.05339e-36	3.03854e-29	1.90455e-20
8_1	Protonephridia	0	0	0	0	6.70761e-66	3.54483e-41	1.29362e-16	8.5792e-15
8_2	Protonephridia	0	4.71299e-292	2.60168e-286	4.64102e-243	3.05761e-160	2.33314e-21	6.30804e-20	1.11555e-10
intestine_0	enterocytes	0	0	0	1.35276e-288	2.5675e-220	5.47827e-216	1.01459e-116
intestine_1	enterocytes	0	0	0	1.97498e-245	1.01946e-205	1.03181e-181	6.05749e-97
intestine_2	basal + goblet cells	0	0	0	0	6.238e-174	7.9115e-77	2.54336e-60	1.00654e-58
intestine_3	enterocytes	8.72754e-135	1.44335e-90	4.79368e-87	5.12248e-54	1.72144e-37	3.72202e-25
intestine_4	enterocytes	1.26065e-132	6.66502e-132	3.90807e-105	1.35758e-101	2.41638e-46	1.75665e-37	2.59512e-14	9.6435e-13
neural2_0	sexual accessory	0	9.40127e-293	1.50756e-198	1.26603e-141	4.49229e-75	2.42737e-73	2.72062e-31	1.1879e-13
neural2_1	eye neoblasts	2.82066e-165	1.17673e-149	1.02688e-128	4.15631e-94	1.78261e-66	5.40857e-48	4.2101e-35	2.62263e-16
neural2_2	sexual accessory	3.08263e-221	3.08062e-157	2.34436e-156	1.21969e-139	1.91402e-54	1.21598e-17	1.15086e-14	3.13981e-06
neural2_3	eye neoblasts	0	4.69759e-91	2.47776e-75	4.15094e-48	8.04793e-28	3.72214e-23	4.72059e-10	1.89484e-05
plod1_0		3.21207e-209	2.75089e-93	1.63395e-77	2.71755e-34	6.25635e-34	2.28856e-07
plod1_1		7.7011e-106	8.04689e-85	1.16315e-56	3.93744e-54	3.45332e-48	6.36011e-48	9.40659e-45	4.44333e-44
plod1_10	Lateral DV Muscle	0	0	2.63901e-190	1.98422e-175	6.98464e-168	5.43045e-129	1.00595e-76	1.9837e-73
plod1_11	Pharynx Muscle	1.55763e-224	1.41176e-168	4.00765e-122	4.17831e-76	2.49535e-59	1.75723e-51	7.59699e-47	1.68186e-36
plod1_12	Longitudinal Muscle	0	0	7.55691e-267	9.89665e-219	1.07255e-182	1.11776e-85	5.05511e-83	2.82215e-77
plod1_2		0	0	0	0	1.10394e-217	3.4887e-157	4.43097e-132	8.06038e-123
plod1_3		2.72812e-172	3.74371e-138	6.20292e-116	3.68259e-109	5.92448e-83	3.38111e-52	4.18793e-35	6.97676e-26
plod1_4	Phagocytic/Cathepsin	0	4.74439e-121	3.06771e-107	3.82535e-99	7.2329e-84	1.48628e-74	4.65461e-58	1.3903e-20
plod1_5	Circular + Intestinal Muscle (+ Neighboring Longitudinal Signal)	0	0	0	1.44145e-260	1.441e-250	9.56676e-230	6.48299e-215	8.81401e-147
plod1_6	Pharynx Muscle	0	0	0	0	7.04791560700000e-315	1.77544e-214	3.95733e-113	6.3409e-97
plod1_7	Pharynx Muscle	0	0	0	0	0	0	5.82169e-274	2.37866e-150
plod1_8	Medial DV Muscle	0	9.65709e-199	5.40551e-152	1.62371e-115	2.35079e-61	1.17724e-57	4.89831e-47	7.68396e-42
plod1_9	Pharynx Muscle	0	0	5.70248e-188	7.43785e-93	5.23492e-82	9.07594e-78	1.07792e-77	3.41944e-50

## Sheet: X1 Log2FC
Log 2-Fold Change (Enrichment) for X1 Neoblast, enriched transcription factors.
X1 subclusters	Named Mature Cell Types	Fincher Clusters
0_0	Neural	1.99443	1.61156	2.07642	2.25906	1.77554	1.6684	1.87245	1.61089
0_1	Neural	1.72829	2.00768	1.84753	1.95091	1.73121	1.97434	1.72842	2.73503
0_2	Neural	3.65196	4.28924	4.38796	3.32539	3.52099	2.92532	3.44238	3.35744
0_3	Neural	2.70016	3.00015	3.36275	2.27114	2.44357	2.20586	2.08961	2.09592
0_4	Neural	1.6184	1.59957	1.51382	1.64869	1.81361	1.54135	1.53302	1.51769
0_5	Neural	4.16421	4.16045	3.98523	3.23646	3.59142	3.13993	2.23785	2.13491
1_0	Epidermis (dorsal and DVB)	2.30301	2.98861	2.40929	2.98391	3.48793	2.96168	2.75563	3.33562
1_2	Epidermis (dorsal)	1.64826	1.72879	1.6974	1.79105	1.56297	1.52195	1.52279
1_3	Epidermis (ventral)	1.89865	2.40708	2.29494	2.30704	1.69867	2.07468	1.74003	1.97666
5_0	foxA+ Parenchymal	4.55883	4.95494	3.29419	3.33237	3.35878	2.59457	3.06895	2.9115
5_1	foxA+ Parenchymal (ptf-1 + fer3l-2)	4.50579	5.87317	4.41314	3.5836	4.55211	2.46537	2.80539	2.91004
5_2	foxA+ Parenchymal (dd_2)	4.31841	4.18018	4.38566	4.05537	2.40039	2.62262	3.60499	2.97586
5_3	foxA+ Parenchymal (fer3l-1)	5.88162	4.28472	4.99331	4.0342	4.54274	2.97131	3.4061	2.98813
5_4	foxA+ Parenchymal	4.50195	4.5222	4.25853	3.10903	3.44656	4.47664	3.1002	2.83039
6	Pharynx	4.0348	5.09056	3.15714	3.13772	2.09351	1.7922	2.92789	2.591
7_0	NKX2-4+ Parenchymal	3.04478	4.1035	3.78784	3.30699	2.69012	3.31767	2.81931	2.0588
7_1	NKX2-4+ Parenchymal (nkx2-like + nkx6-like)	6.70181	5.0304	4.36226	3.52909	4.11554	5.99005	3.76859	3.88174
7_2	NKX2-4+ Parenchymal	3.85279	3.42478	3.0455	3.03001	3.60297	3.47209	1.81986	2.38552
7_3	NKX2-4+ Parenchymal	5.51406	4.05758	5.54523	3.89454	3.84413	3.97585	5.22223	3.10635
7_4	NKX2-4+ Parenchymal	5.7613	5.91868	5.3139	3.81362	4.12773	3.67326	3.63731	3.03808
7_5	NKX2-4+ Parenchymal (GCM2 + IRX1)	6.80399	5.77633	4.74301	4.37403	4.61259	3.27543	3.94133	4.37232
8_0	Protonephridia	4.73584	5.48014	4.58155	3.73884	3.71272	2.31542	1.66054	3.48601
8_1	Protonephridia	5.56849	5.78779	5.23946	4.76787	2.99427	2.40878	2.43292	4.10525
8_2	Protonephridia	5.32845	4.81391	4.62274	4.61768	3.96875	2.66649	1.64082	1.58151
intestine_0	enterocytes	3.13722	3.11247	3.57761	3.09188	2.79598	2.21221	3.22602
intestine_1	enterocytes	3.26236	3.41166	3.56344	2.65349	2.87281	2.72917	3.11891
intestine_2	basal + goblet cells	4.77775	3.81404	3.78252	3.95181	2.9204	2.75693	2.66591	2.2779
intestine_3	enterocytes	2.73386	2.05744	2.43017	2.13107	2.91092	1.56533
intestine_4	enterocytes	3.44804	3.36208	2.75332	3.50179	2.75412	2.02043	1.68846	2.35917
neural2_0	sexual accessory	8.22424	6.54198	6.36979	6.13886	5.54847	4.52971	4.15205	2.66143
neural2_1	eye neoblasts	5.81963	6.446	6.22641	5.39641	5.5954	5.0725	4.85521	3.79267
neural2_2	sexual accessory	7.48595	6.55412	6.6116	7.52393	6.03998	3.61212	3.40664	3.51599
neural2_3	eye neoblasts	9.05124	6.2159	6.27499	5.55043	5.49379	4.54516	2.76118	2.25349
plod1_0		2.52322	1.60739	1.71678	1.7515	1.77709	1.69611
plod1_1		2.18832	2.50508	1.76518	1.58209	1.95525	2.1522	2.0273	1.62529
plod1_10	Lateral DV Muscle	4.94641	4.83235	3.37998	3.98246	3.70176	4.18323	2.7028	2.27439
plod1_11	Pharynx Muscle	3.6375	4.13001	3.387	3.0546	3.05379	1.80752	2.98042	2.09171
plod1_12	Longitudinal Muscle	5.87957	5.65347	5.05914	4.28139	3.82195	3.19316	3.65845	2.62402
plod1_2		4.59315	6.79793	4.2803	3.85443	3.53648	3.39531	3.10419	2.62264
plod1_3		2.51202	3.84599	2.789	2.24284	2.33743	1.65832	2.34577	2.08589
plod1_4	Phagocytic/Cathepsin	4.56858	3.00124	2.22626	2.699	2.31589	2.18889	1.75662	1.5027
plod1_5	Circular + Intestinal Muscle (+ Neighboring Longitudinal Signal)	4.29626	5.09371	4.83923	3.67596	2.99782	4.18032	3.1512	3.83915
plod1_6	Pharynx Muscle	7.5366	5.23219	4.13869	3.89463	4.67066	3.13379	3.43273	1.95476
plod1_7	Pharynx Muscle	5.11488	5.82276	4.88423	4.14989	4.34741	3.68079	4.41238	2.96703
plod1_8	Medial DV Muscle	5.12523	3.51938	4.21489	3.81092	3.02846	2.49825	1.85623	1.82219
plod1_9	Pharynx Muscle	6.87409	4.21545	3.90388	2.838	2.37783	2.75001	2.81157	2.1379

## Sheet: X1 Major Tissue Atlas
Table S6. Neoblast Transcription Factor Enrichment
Enriched transcirption factors in X1 neoblasts grouped by tissue type. Corresponding to Supplemental Figure 1I.
Neural	pou4l-1	dd22992	dd7227	dd10911	dd18505	dd8483	nkx6-like	soxB	dd73714	dd17566	ascl-2	IRX1	pitx	dd17476	dd15107	otp	otxB	dd18207	Hox2/3a	dd14213	dd54422	pax3/7	dd12677	dd48508	coe	dd29462	zicA	dd13341	dd17324	dd9287	nkx2-like	dd17498	dd36829	dlx	pax6B	scratch	neuroD-1	dd28804	dd47627	elf-1	dd14712	dd11893	meis	ovo	dd7442	VSX2 (dd19286)	gata4/5/6-3	dd41553	otxA
Epidermis	NKX2-4	zfp-1	p53	soxP-3	dd3935	Post-2c	sp5	GATA3	Post-2b	dd7033	dd12317	fos-1	dd14910	egr-1	dd25769	dd4998-1-1	dd49988	SIX1 (dd15471)	dd18719	dd50662	dd11118	dd9189	dd9282	NKX3-2 (dd33575)	dd17749	dd16007	egr-3	runt-1	Tbx2/3b	PRDM1-1	six3	dd19859	dd13890	dd60078	egr-2	dd32934	Post-2a	prep
six1/2-1+	six1/2-1	MECOM	ptf-4	dd14213	elf-1	ap2	dd18427	dd9282	otxB	dd54422	nhr-1	runt-2	dd38033	dd10446	dd5828	islet1	dmd-1	dd2946	dd5882
PLOD1+	musculin	dd6114	dd7324	soxP-5	hesl-2	dd20096	gata4/5/6-2	twist	dd12229	dmd-3	lbx	myoD	dd17749	SIX4 (dd37930)	hesl-3	dd10673	IRX2 (11500)	atoh8-2	fer3l-2	ets-1	dd7442	coe	nkx6-2	foxF-1	dd13341	islet1	tlx-like	dd47627	gata4/5/6-3	nkx1-1	dd18147	zicA	dd15531	dd18940	foxC1	pitx	nk4	lhx1/5-1	IRX6 (dd18125)	egr-1	dd13474	foxC2	dd26182	lhx2/9	sim	nk4 (cont 1)	dd28216	prep	foxF
Intestine	gata4/5/6-1	prox-1	hnf4	nkx2.2	osr	dd2946	fos-1	dd50662	p53	runt-2	zfp-1	dd16388	egr-2	dd17324	dd24743	dd11118	dd7033	dd6481	dd17566	dd13890	Tbx2/3c
Pharynx	foxA	foxD	dd15107	dd60078	sim	dd50662	scratch	dd14712	dd18719	p53	dd48508	fer3l-1	dd38033	dlx	osr	dd17566	ptf-4	dd9282	dd41553	INSM2 (dd28888)	dd14115	dd7442	dd18207	IRX6	otp	nk4	dd21347	dd17476	dd11893	dd10320
Parenchymal	RREB2	dd16472	LHX2 (dd13343)	ASCL4	ptf-1	dd14712	RREB1	dd5882	foxA	dd415	dd4831	dd1032	nk4	dd48508	dd4675	islet1	foxC2	atoh8-2	NKX2-4	dd17476	dd19255	nkx2-like	dd49794	foxQ/D	lhx1/5-1	dd9460	IRX6	dd7442	dd11975	GCM2	dd17324	IRX1	dd14910	dd25321	dd15506	egr-2
Protonephridia	POU2/3	dd12617	foxQ/D	six1/2-2	dd2946	dd11893	atoh8-2	dd18427	dd9460	dd49988	dd7033	dd12677	dd5828	sall	fos-1	dd6481	dd15531
[truncated: 14 more columns]

## Sheet: X1 Major Tissue Atlas Pvalues
Table S6. Neoblast Transcription Factor Enrichment
Adjusted p-values of enriched transcirption factors in X1 neoblasts grouped by tissue type. Corresponding to Supplemental Figure 1I.
Neural	0	0	0	0	0	0	1.30215e-303	1.7362e-258	1.04145e-252	2.19844e-240	6.73666e-232	3.22994e-225	4.66287e-198	3.83067e-181	7.22345e-181	1.24457e-166	2.31611e-144	2.53717e-124	5.25407e-121	5.27863e-109	6.65826e-100	5.0323e-87	1.09546e-86	3.35356e-85	3.35888e-83	7.33556e-81	3.74227e-78	6.84161e-66	1.32842e-64	2.14951e-60	3.07358e-60	4.12545e-54	4.98655e-54	3.11534e-44	3.98428e-44	2.14755e-40	3.22758e-37	1.54313e-36	9.63712e-35	6.10938e-31	7.04859e-31	1.22378e-30	7.06389e-27	7.35091e-27	1.92406e-21	2.45634e-21	5.654e-20	1.09575e-18	2.10079e-18
Epidermis	9.58151e-64	8.97066e-44	4.63327e-23	4.96608e-21	1.53365e-19	3.22643e-15	2.03964e-11	9.12199e-11	1.30763e-10	2.80209e-10	1.86011e-08	7.94622e-07	2.29207e-06	5.46845e-05	0.000398068	0.000587521	0.00115277	0.00222003	0.00299068
six1/2-1+	0	0	0	0	0	0	0	3.35174e-275	4.39489e-262	2.09367e-251	8.5643e-199	9.32648e-187	1.07285e-185	2.10693e-157	6.98593e-157	7.26591e-157	9.91733e-141	2.02423e-133	1.08766e-117	2.67637e-104	5.94612e-70	1.74307e-60	6.15414e-58	1.25904e-56	2.10661e-48	1.84853e-43	2.94222e-42	3.44249e-38	7.40997e-33	4.38148e-31	2.78745e-24	7.3767e-21	1.60314e-18	2.51973e-13	3.73659e-13	2.98934e-12	2.67289e-10	2.9021e-06	0.0336227
PLOD1+	0	0	0	0	1.70925e-287	3.41197e-275	5.99002e-255	5.35274e-235	6.77115e-175	5.02176e-168	4.87643e-162	2.97006e-157	3.82347e-151	6.6016e-144	9.16517e-143	8.27856e-107	4.34347e-100	3.39435e-99	7.15324e-92	4.84972e-91	5.42358e-91	1.45204e-74	9.28348e-72	2.18669e-53	7.34029e-50	4.75542e-43	9.54215e-41	2.15148e-40	2.55074e-36	8.24364e-35	2.91187e-34	8.88068e-33	1.93097e-27	9.19354e-27	1.55115e-22	1.64525e-22	6.31226e-22	1.92116e-21	1.15948e-20	2.01567e-19	5.16207e-19	3.60386e-15	6.10151e-15	9.12063e-10	1.40831e-08	3.7391e-08	4.32041e-08	0.000211134	0.00026845
Intestine	0	0	0	0	0	0	1.71355e-168	5.2286e-155	7.68221e-152	1.27067e-117	2.00246e-75	6.2606e-74	2.5328e-72	3.6208e-65	1.31512e-52	5.76768e-48	1.88018e-35	1.50761e-32	4.95031e-28	2.69366e-25	2.065e-22	0.0415332
Pharynx	0	1.52444e-128	1.58259e-94	3.96485e-87	6.84334e-86	7.97458e-67	2.32972e-60	1.83711e-52	1.1996e-48	3.03722e-48	2.98202e-45	1.52864e-27	2.36025e-26	7.27135e-26	2.48736e-20	4.68326e-18	1.35962e-15	2.95442e-14	1.38564e-13	2.00318e-07	4.46109e-05	0.000113921	0.000126048	0.00062559	0.000709443	0.000958162	0.00159621	0.00695951	0.0106215	0.0262823
Parenchymal	0	1.45978e-227	5.03503e-222	4.61143e-188	4.68174e-168	8.42617e-149	2.34211e-146	7.7256e-127	2.62323e-123	4.65806e-122	1.95967e-104	4.72008e-91	2.31673e-89	2.88019e-74	3.00107e-65	3.35204e-65	4.02611e-59	1.12693e-49	9.97184e-44	7.68839e-40	1.46317e-39	4.75133e-32	1.61555e-30	1.64274e-29	7.35057e-29	3.79537e-27	3.41818e-26	7.75401e-22	5.65845e-18	2.86803e-16	1.40005e-15	3.52927e-13	1.90033e-09	1.92042e-08	0.00074312	0.00510856
Protonephridia	7.20847e-287	1.02199e-233	1.08575e-160	2.38787e-158	6.88232e-67	4.48944e-53	9.56095e-50	1.65886e-45	2.51333e-30	4.59713e-23	2.43447e-21	1.91226e-15	1.82749e-10	1.47926e-08	4.72287e-05	0.00118075	0.00228814
[truncated: 14 more columns]

## Sheet: X1 Major Tissue Atlas Log2F
Table S6. Neoblast Transcription Factor Enrichment
Log 2-Fold Change of enriched transcirption factors in X1 neoblasts grouped by tissue type. Corresponding to Supplemental Figure 1I.
Neural	3.33814	2.98166	1.13737	2.24559	1.52421	1.15064	2.9252	3.57958	2.59461	0.509974	2.89339	0.619951	1.15399	0.887426	2.33143	1.64609	1.962	1.05711	1.74298	2.11174	0.842716	1.9108	0.61988	0.688558	0.719541	0.825599	0.259009	0.618864	1.46372	0.499855	2.71266	2.22625	2.09727	2.04224	2.01143	2.50478	3.29143	2.0126	0.869175	2.92312	1.10235	1.22259	1.57436	0.410897	0.300378	1.99057	1.35345	1.3265	1.83646
Epidermis	1.45901	3.19424	2.7668	4.25532	4.02636	2.07977	1.4939	4.15241	2.46931	0.790519	1.78734	0.656719	1.16267	0.51518	2.48118	1.65243	0.845857	3.6464	0.567509	0.55461	0.374318	0.380107	0.284309	0.915561	0.315561	3.10147	0.902256	0.346461	2.80668	3.18152	2.55966	0.420264	0.358991	1.43222	0.284692	2.46752	1.98492	0.81943
six1/2-1+	6.78831	8.01757	1.21522	3.40194	1.57884	1.34504	0.712377	0.70606	0.488224	2.91922	6.18009	1.17376	5.03285	0.939232	0.622803	1.0658	6.84599	2.02043	1.84587
PLOD1+	5.20541	1.42847	4.00388	1.5443	4.44982	1.93797	3.626	4.76181	3.62932	3.983	3.88611	4.58225	1.32006	0.818471	1.53213	1.70474	2.92228	0.698447	2.07881	3.52526	0.469132	1.12332	4.03942	3.71607	1.09389	0.849285	0.497681	0.388986	1.01816	2.92106	2.29718	2.09599	0.27501	1.773	2.66501	0.653164	2.22854	0.397381	2.67661	0.253663	3.68435	1.31861	2.30638	1.57858	3.20659	3.9217	0.82138	0.309007	4.02801
Intestine	5.43663	3.4059	4.87731	5.53607	2.7509	3.56893	0.979793	1.04442	0.818838	1.24731	0.367319	0.919887	0.778933	0.722524	3.94251	0.730514	0.481378	0.353674	0.26382	0.271407	0.754996
Pharynx	4.0348	5.09056	1.7922	1.29446	1.99749	0.822391	1.17953	1.22944	3.13772	0.749062	1.32023	0.737618	0.300304	0.862897	0.380693	2.77609	2.67834	0.305096	0.548727	1.83338	1.18369	0.265298	0.605296	1.32091	0.65168	1.00461	1.21222	0.972349	1.47227	0.534816
Parenchymal	5.16107	4.23891	2.16644	6.74348	5.56377	2.99715	4.37531	4.60762	2.73745	1.71862	1.92098	2.01397	1.33102	1.20893	1.10278	2.43816	3.19215	1.3963	2.65163	2.62002	1.41551	1.45247	4.03278	0.752687	1.77513	0.991023	0.91177	0.621234	1.12647	3.73456	1.05182	2.42734	1.15924	1.2149	2.65817	0.517158
Protonephridia	7.28636	5.70259	2.15584	5.83044	3.89985	0.779838	1.53912	0.607576	0.286949	3.78249	0.88457	0.340996	0.715483	4.96516	0.752232	0.43831	0.921232
[truncated: 14 more columns]
